# Supplementary material for: Structural and luminescent properties of co-crystals of tetra­iodo­ethyl­ene with two aza­phenanthrenes
Source: Acta Crystallogr E Crystallogr Commun. 2020 Feb 25;76(Pt 3):438–42. doi: 10.1107/S2056989020002182 (PMC7057388; doi:10.1107/S2056989020002182)
Supplement: Supplementary file 1 [file e-76-00438-sup1.cif]

##############################################################################
#                                                                            #
# This CIF contains the data in a paper accepted for publication in          #
# Acta Crystallographica Section E. It conforms to the requirements of       #
# Notes for Authors for Acta Crystallographica Section E, and has been       #
# peer reviewed under the auspices of the IUCr Commission on Journals.       #
#                                                                            #
# Full details of the Crystallographic Information File format               #
# are given in the paper "The Crystallographic Information File (CIF):       #
# a New Standard Archive File for Crystallography" by S. R. Hall, F. H.      #
# Allen and I. D. Brown [Acta Cryst. (1991), A47, 655-685].                  #
#                                                                            #
# The current version of the core CIF dictionary is obtainable from          #
# ftp://ftp.iucr.org/pub/cif_core.dic.                                       #
#                                                                            #
# Software is freely available for graphical display of the structure(s)     #
# in this CIF. For information consult the CIF software page                 #
# http://www.iucr.org/resources/cif/software.                                #
#                                                                            #
# This file may be used for bona fide research purposes within the           #
# scientific community so long as proper attribution is given to the journal # 
# article from which it was obtained.                                        #
#                                                                            #
##############################################################################
data_1
_audit_creation_method     'SHELXL-2018/3'
_journal_date_recd_electronic     2019-11-28
_journal_date_accepted     2020-02-17
_journal_name_full     'Acta Crystallographica, Section E'
_journal_year     2020
_journal_volume     76
_journal_issue      3
_journal_page_first     438
_journal_page_last     442
_journal_paper_category     GO
_journal_paper_doi     10.1107/S2056989020002182
_journal_coeditor_code     VM2225
_publ_contact_author_name     'Wei-Jun Jin'
_publ_contact_author_address
;
Key Laboratory of Chemical Biology and Molecular Engineering of the Education
 Ministry, China
;
_publ_contact_author_email     '250951251@qq.com'
_publ_contact_author_fax     ?
_publ_contact_author_phone     ?
_publ_section_title
;
Structural and luminescent properties of co-crystals of tetraiodoethylene with
two azaphenanthrenes
;
_publ_section_title_footnote     .
loop_
    _publ_author_name
    _publ_author_footnote
    _publ_author_address
    'Cui, Yu-Jin' .
;
Department of Chemistry,
Changzhi University,
Changzhi 046011,
People's Republic of China
;
    'Su, Feng' .
;
Department of Chemistry,
Changzhi University,
Changzhi 046011,
People's Republic of China
;
    'Jin, Wei-Jun' .
;
College of Chemistry, Beijing Normal University, Beijing 100875
People's Republic of China
;
_publ_section_synopsis
;
Two new co-crystals of tetraiodoethylene with two azaphenanthrenes were
successfully synthesized. In the crystals, C---I...<i>\p</i> and C---I...N
halogen bonds link the molecules. A study of their luminescence properties
indicates that co-crystals <b>1</b> and <b>2</b> exhibit distinctly different
luminescence in the solid state at room temperature.
;
_chemical_name_systematic
;
Tetraiodoethylene--phenanthridine (1/2)
;
_chemical_name_common     ?
_chemical_formula_moiety     '0.5 (C2 I4) , (C13 H9 N)'
_chemical_formula_sum     'C14 H9 I2 N'
_chemical_formula_iupac     '0.5 C2 I4 , C13 H9 N'
_chemical_formula_weight     445.02
_chemical_melting_point     ?
_space_group_crystal_system     monoclinic
_space_group_name_H-M_alt     'C 2/c'
_space_group_name_Hall     '-C 2yc'
loop_
    _space_group_symop_operation_xyz
    'x, y, z'
    '-x, y, -z+1/2'
    'x+1/2, y+1/2, z'
    '-x+1/2, y+1/2, -z+1/2'
    '-x, -y, -z'
    'x, -y, z-1/2'
    '-x+1/2, -y+1/2, -z'
    'x+1/2, -y+1/2, z-1/2'
_cell_length_a     24.2920(18)
_cell_length_b     4.8348(4)
_cell_length_c     24.8761(16)
_cell_angle_alpha     90
_cell_angle_beta     116.272(2)
_cell_angle_gamma     90
_cell_volume     2619.8(3)
_cell_formula_units_Z     8
_cell_measurement_reflns_used     5311
_cell_measurement_theta_min     3.14
_cell_measurement_theta_max     26.32
_cell_measurement_temperature     296(2)
_exptl_crystal_description     block
_exptl_crystal_colour     yellow
_exptl_crystal_size_max     0.300
_exptl_crystal_size_mid     0.250
_exptl_crystal_size_min     0.250
_exptl_crystal_density_diffrn     2.257
_exptl_crystal_density_meas     ?
_exptl_crystal_density_method     ?
_exptl_crystal_F_000     1648
_exptl_absorpt_coefficient_mu     4.778
_exptl_absorpt_correction_type     multi-scan
_exptl_absorpt_process_details
;
(<i>SADABS</i>; Bruker, 2012)
;
_exptl_absorpt_correction_T_min     0.4885
_exptl_absorpt_correction_T_max     0.7454
_diffrn_ambient_temperature     296(2)
_diffrn_source     'sealed tube'
_diffrn_radiation_type     MoK\a
_diffrn_radiation_wavelength     0.71073
_diffrn_measurement_device_type     'Bruker APEXII CCD'
_diffrn_measurement_method     '\f and \w scans'
_diffrn_detector_area_resol_mean     ?
_diffrn_reflns_number     12094
_diffrn_reflns_av_R_equivalents     0.0447
_diffrn_reflns_av_unetI/netI     0.0490
_diffrn_reflns_theta_min     3.140
_diffrn_reflns_theta_max     26.315
_diffrn_reflns_theta_full     25.242
_diffrn_measured_fraction_theta_max     0.993
_diffrn_measured_fraction_theta_full     0.996
_diffrn_reflns_limit_h_min     -30
_diffrn_reflns_limit_h_max     29
_diffrn_reflns_limit_k_min     -6
_diffrn_reflns_limit_k_max     6
_diffrn_reflns_limit_l_min     -31
_diffrn_reflns_limit_l_max     30
_refine_special_details     ?
_reflns_number_total     2635
_reflns_number_gt     1782
_reflns_threshold_expression     'I > 2\s(I)'
_refine_ls_structure_factor_coef     Fsqd
_refine_ls_matrix_type     full
_refine_ls_R_factor_all     0.0829
_refine_ls_R_factor_gt     0.0429
_refine_ls_wR_factor_gt     0.0665
_refine_ls_wR_factor_ref     0.0780
_refine_ls_goodness_of_fit_ref     1.031
_refine_ls_restrained_S_all     1.031
_refine_ls_number_reflns     2635
_refine_ls_number_parameters     154
_refine_ls_number_restraints     0
_refine_ls_hydrogen_treatment     constr
_refine_ls_weighting_scheme     calc
_refine_ls_weighting_details
             'w=1/[\s^2^(Fo^2^)+(0.0187P)^2^+28.9715P] where P=(Fo^2^+2Fc^2^)/3'
_atom_sites_solution_hydrogens     geom
_atom_sites_solution_primary     ?
_atom_sites_solution_secondary     ?
_refine_ls_shift/su_max     0.001
_refine_ls_shift/su_mean     0.000
_refine_diff_density_max     1.078
_refine_diff_density_min     -0.615
_refine_ls_extinction_method     none
_refine_ls_extinction_coef     .
loop_
    _atom_type_symbol
    _atom_type_description
    _atom_type_scat_dispersion_real
    _atom_type_scat_dispersion_imag
    _atom_type_scat_source
    'C' 'C' 0.0033 0.0016
                         'International Tables Vol C Tables 4.2.6.8 and 6.1.1.4'
    'H' 'H' 0.0000 0.0000
                         'International Tables Vol C Tables 4.2.6.8 and 6.1.1.4'
    'N' 'N' 0.0061 0.0033
                         'International Tables Vol C Tables 4.2.6.8 and 6.1.1.4'
    'I' 'I' -0.4742 1.8119
                         'International Tables Vol C Tables 4.2.6.8 and 6.1.1.4'
_computing_data_collection
;
APEX2 (Bruker, 2012)
;
_computing_cell_refinement
;
SAINT (Bruker, 2012)
;
_computing_data_reduction
;
SAINT (Bruker, 2012)
;
_computing_structure_solution
;
SHELXS97 (Sheldrick, 2008)
;
_computing_structure_refinement
;
<i>SHELXL2018/3</i> (Sheldrick, 2015)
;
_computing_molecular_graphics
;
SHELXTL (Sheldrick, 2008),
DIAMOND (Brandenburg, 2005)
;
_computing_publication_material
;
publCIF (Westrip, 2010)
;
loop_
    _atom_site_type_symbol
    _atom_site_label
    _atom_site_fract_x
    _atom_site_fract_y
    _atom_site_fract_z
    _atom_site_U_iso_or_equiv
    _atom_site_adp_type
    _atom_site_calc_flag
    _atom_site_occupancy
    _atom_site_disorder_assembly
    _atom_site_disorder_group
    I I1 0.70990(2) 0.95088(10) 0.57060(2) 0.04011(16) Uani d 1 . .
    I I2 0.85225(2) 0.96131(11) 0.56611(2) 0.04316(16) Uani d 1 . .
    N N1 0.6417(3) 0.1927(12) 0.6276(2) 0.0377(14) Uani d 1 . .
    C C1 0.6440(3) 0.1453(14) 0.6836(3) 0.0339(16) Uani d 1 . .
    C C2 0.6849(3) -0.0548(15) 0.7193(3) 0.0442(18) Uani d 1 . .
    H H2 0.708323 -0.152775 0.704671 0.053 Uiso calc 1 . .
    C C3 0.6910(4) -0.1093(16) 0.7755(3) 0.053(2) Uani d 1 . .
    H H3 0.719345 -0.239978 0.799494 0.064 Uiso calc 1 . .
    C C4 0.6547(4) 0.0319(17) 0.7965(3) 0.054(2) Uani d 1 . .
    H H4 0.658318 -0.006933 0.834537 0.065 Uiso calc 1 . .
    C C5 0.6141(3) 0.2253(16) 0.7623(3) 0.0452(19) Uani d 1 . .
    H H5 0.590382 0.318582 0.777344 0.054 Uiso calc 1 . .
    C C6 0.6070(3) 0.2880(14) 0.7044(3) 0.0328(16) Uani d 1 . .
    C C7 0.5640(3) 0.4901(13) 0.6650(3) 0.0342(16) Uani d 1 . .
    C C8 0.5240(3) 0.6464(16) 0.6801(3) 0.0475(19) Uani d 1 . .
    H H8 0.524161 0.622630 0.717264 0.057 Uiso calc 1 . .
    C C9 0.4853(3) 0.8313(17) 0.6406(4) 0.054(2) Uani d 1 . .
    H H9 0.459174 0.933001 0.651309 0.065 Uiso calc 1 . .
    C C10 0.4834(3) 0.8741(16) 0.5846(4) 0.051(2) Uani d 1 . .
    H H10 0.456128 1.001451 0.558148 0.061 Uiso calc 1 . .
    C C11 0.5219(3) 0.7271(15) 0.5691(3) 0.0455(19) Uani d 1 . .
    H H11 0.521208 0.755053 0.531834 0.055 Uiso calc 1 . .
    C C12 0.5627(3) 0.5329(14) 0.6091(3) 0.0345(16) Uani d 1 . .
    C C13 0.6035(3) 0.3779(15) 0.5941(3) 0.0405(18) Uani d 1 . .
    H H13 0.602707 0.412409 0.557015 0.049 Uiso calc 1 . .
    C C14 0.7603(3) 0.8233(15) 0.5244(3) 0.0411(18) Uani d 1 . .
loop_
    _atom_site_aniso_label
    _atom_site_aniso_U_11
    _atom_site_aniso_U_22
    _atom_site_aniso_U_33
    _atom_site_aniso_U_12
    _atom_site_aniso_U_13
    _atom_site_aniso_U_23
    I1 0.0411(3) 0.0521(3) 0.0327(3) 0.0057(2) 0.0213(2) -0.0022(2)
    I2 0.0332(3) 0.0582(3) 0.0364(3) -0.0048(2) 0.0139(2) -0.0059(2)
    N1 0.034(3) 0.046(4) 0.037(3) 0.000(3) 0.019(3) -0.004(3)
    C1 0.034(4) 0.036(4) 0.033(4) -0.005(3) 0.016(3) -0.005(3)
    C2 0.042(4) 0.043(4) 0.046(4) 0.001(4) 0.018(4) 0.001(4)
    C3 0.060(5) 0.049(5) 0.041(5) 0.000(4) 0.013(4) 0.011(4)
    C4 0.067(6) 0.066(6) 0.027(4) -0.015(5) 0.019(4) -0.001(4)
    C5 0.048(5) 0.053(5) 0.041(4) -0.010(4) 0.026(4) -0.008(4)
    C6 0.031(4) 0.038(4) 0.030(4) -0.008(3) 0.014(3) -0.007(3)
    C7 0.032(4) 0.034(4) 0.041(4) -0.006(3) 0.020(3) -0.008(3)
    C8 0.045(5) 0.053(5) 0.049(5) -0.002(4) 0.026(4) -0.005(4)
    C9 0.031(5) 0.051(5) 0.081(6) -0.003(4) 0.025(4) -0.015(5)
    C10 0.038(5) 0.040(5) 0.070(6) 0.006(4) 0.019(4) 0.005(4)
    C11 0.042(5) 0.049(5) 0.039(4) -0.012(4) 0.012(4) -0.003(4)
    C12 0.030(4) 0.036(4) 0.033(4) -0.003(3) 0.010(3) -0.001(3)
    C13 0.046(5) 0.052(5) 0.030(4) -0.005(4) 0.023(4) -0.002(4)
    C14 0.045(5) 0.044(5) 0.043(4) 0.007(4) 0.028(4) 0.003(3)
_geom_special_details
;
 All esds (except the esd in the dihedral angle between two l.s. planes)
 are estimated using the full covariance matrix.  The cell esds are taken
 into account individually in the estimation of esds in distances, angles
 and torsion angles; correlations between esds in cell parameters are only
 used when they are defined by crystal symmetry.  An approximate (isotropic)
 treatment of cell esds is used for estimating esds involving l.s. planes.
;
loop_
    _geom_bond_atom_site_label_1
    _geom_bond_atom_site_label_2
    _geom_bond_site_symmetry_2
    _geom_bond_distance
    _geom_bond_publ_flag
    I1 C14 . 2.108(6) ?
    I2 C14 . 2.111(7) ?
    N1 C13 . 1.293(8) ?
    N1 C1 . 1.390(8) ?
    C1 C2 . 1.389(9) ?
    C1 C6 . 1.400(9) ?
    C2 C3 . 1.364(10) ?
    C2 H2 . 0.9300 ?
    C3 C4 . 1.389(11) ?
    C3 H3 . 0.9300 ?
    C4 C5 . 1.352(10) ?
    C4 H4 . 0.9300 ?
    C5 C6 . 1.406(9) ?
    C5 H5 . 0.9300 ?
    C6 C7 . 1.449(9) ?
    C7 C12 . 1.394(9) ?
    C7 C8 . 1.406(9) ?
    C8 C9 . 1.353(10) ?
    C8 H8 . 0.9300 ?
    C9 C10 . 1.387(11) ?
    C9 H9 . 0.9300 ?
    C10 C11 . 1.360(10) ?
    C10 H10 . 0.9300 ?
    C11 C12 . 1.408(9) ?
    C11 H11 . 0.9300 ?
    C12 C13 . 1.416(9) ?
    C13 H13 . 0.9300 ?
    C14 C14 7_666 1.301(13) ?
loop_
    _geom_angle_atom_site_label_1
    _geom_angle_atom_site_label_2
    _geom_angle_atom_site_label_3
    _geom_angle_site_symmetry_1
    _geom_angle_site_symmetry_3
    _geom_angle
    _geom_angle_publ_flag
    C13 N1 C1 . . 117.3(6) ?
    N1 C1 C2 . . 117.1(6) ?
    N1 C1 C6 . . 122.8(6) ?
    C2 C1 C6 . . 120.1(6) ?
    C3 C2 C1 . . 120.8(7) ?
    C3 C2 H2 . . 119.6 ?
    C1 C2 H2 . . 119.6 ?
    C2 C3 C4 . . 119.4(7) ?
    C2 C3 H3 . . 120.3 ?
    C4 C3 H3 . . 120.3 ?
    C5 C4 C3 . . 120.8(7) ?
    C5 C4 H4 . . 119.6 ?
    C3 C4 H4 . . 119.6 ?
    C4 C5 C6 . . 121.2(7) ?
    C4 C5 H5 . . 119.4 ?
    C6 C5 H5 . . 119.4 ?
    C1 C6 C5 . . 117.7(6) ?
    C1 C6 C7 . . 118.1(6) ?
    C5 C6 C7 . . 124.2(6) ?
    C12 C7 C8 . . 118.3(7) ?
    C12 C7 C6 . . 117.7(6) ?
    C8 C7 C6 . . 124.0(6) ?
    C9 C8 C7 . . 120.1(7) ?
    C9 C8 H8 . . 120.0 ?
    C7 C8 H8 . . 120.0 ?
    C8 C9 C10 . . 122.1(7) ?
    C8 C9 H9 . . 119.0 ?
    C10 C9 H9 . . 119.0 ?
    C11 C10 C9 . . 119.0(7) ?
    C11 C10 H10 . . 120.5 ?
    C9 C10 H10 . . 120.5 ?
    C10 C11 C12 . . 120.4(7) ?
    C10 C11 H11 . . 119.8 ?
    C12 C11 H11 . . 119.8 ?
    C7 C12 C11 . . 120.1(6) ?
    C7 C12 C13 . . 118.4(6) ?
    C11 C12 C13 . . 121.6(6) ?
    N1 C13 C12 . . 125.7(6) ?
    N1 C13 H13 . . 117.1 ?
    C12 C13 H13 . . 117.1 ?
    C14 C14 I2 7_666 . 121.2(7) ?
    C14 C14 I1 7_666 . 126.2(7) ?
    I2 C14 I1 . . 112.5(3) ?
loop_
    _geom_torsion_atom_site_label_1
    _geom_torsion_atom_site_label_2
    _geom_torsion_atom_site_label_3
    _geom_torsion_atom_site_label_4
    _geom_torsion_site_symmetry_1
    _geom_torsion_site_symmetry_2
    _geom_torsion_site_symmetry_3
    _geom_torsion_site_symmetry_4
    _geom_torsion
    _geom_torsion_publ_flag
    C13 N1 C1 C2 . . . . 179.7(6) ?
    C13 N1 C1 C6 . . . . 0.2(10) ?
    N1 C1 C2 C3 . . . . 178.4(7) ?
    C6 C1 C2 C3 . . . . -2.1(11) ?
    C1 C2 C3 C4 . . . . 1.8(12) ?
    C2 C3 C4 C5 . . . . -1.0(12) ?
    C3 C4 C5 C6 . . . . 0.5(12) ?
    N1 C1 C6 C5 . . . . -179.0(6) ?
    C2 C1 C6 C5 . . . . 1.5(10) ?
    N1 C1 C6 C7 . . . . 1.0(10) ?
    C2 C1 C6 C7 . . . . -178.5(6) ?
    C4 C5 C6 C1 . . . . -0.7(10) ?
    C4 C5 C6 C7 . . . . 179.3(7) ?
    C1 C6 C7 C12 . . . . -0.9(9) ?
    C5 C6 C7 C12 . . . . 179.1(7) ?
    C1 C6 C7 C8 . . . . 179.7(6) ?
    C5 C6 C7 C8 . . . . -0.3(11) ?
    C12 C7 C8 C9 . . . . 0.5(11) ?
    C6 C7 C8 C9 . . . . 179.9(7) ?
    C7 C8 C9 C10 . . . . 0.0(12) ?
    C8 C9 C10 C11 . . . . -0.5(12) ?
    C9 C10 C11 C12 . . . . 0.5(11) ?
    C8 C7 C12 C11 . . . . -0.5(10) ?
    C6 C7 C12 C11 . . . . -179.9(6) ?
    C8 C7 C12 C13 . . . . 179.3(6) ?
    C6 C7 C12 C13 . . . . -0.2(10) ?
    C10 C11 C12 C7 . . . . 0.0(10) ?
    C10 C11 C12 C13 . . . . -179.7(7) ?
    C1 N1 C13 C12 . . . . -1.4(10) ?
    C7 C12 C13 N1 . . . . 1.5(11) ?
    C11 C12 C13 N1 . . . . -178.8(7) ?
_shelx_space_group_comment
;
The symmetry employed for this shelxl refinement is uniquely defined
by the following loop, which should always be used as a source of
symmetry information in preference to the above space-group names.
They are only intended as comments.
;
_shelx_estimated_absorpt_T_min     0.328
_shelx_estimated_absorpt_T_max     0.381
_shelx_hkl_file
;
   4   0   0  523.35   15.40
   4   0   0  507.05   17.00
  -4   0   0  515.65   17.00
  -4   0   0  535.45   15.50
  -6   0   0 2560.54   69.69
  -6   0   0 2579.94   67.19
   6   0   0 2708.93   70.19
   8   0   0   83.39   10.70
  -8   0   0   86.09    7.00
  -8   0   0   97.69    9.80
   8   0   0   93.99    6.90
  10   0   0   68.69    7.40
  10   0   0   72.29   12.70
 -10   0   0   62.49   10.70
 -12   0   0  852.31   29.70
 -12   0   0  833.72   33.30
  12   0   0  894.71   34.60
  12   0   0  875.81   29.00
 -14   0   0 3144.89   86.09
  14   0   0 2992.00   84.29
  14   0   0 3158.38   91.49
 -16   0   0 1054.29   44.40
 -16   0   0 1120.49   39.50
  16   0   0 1028.70   44.20
  18   0   0   90.39   18.20
 -18   0   0   99.89   16.70
 -20   0   0  641.34   32.40
 -20   0   0  589.24   40.00
  20   0   0  680.03   42.50
 -22   0   0  255.27   26.90
 -22   0   0  167.98   27.80
 -24   0   0  126.79   28.60
 -24   0   0  102.79   23.00
 -26   0   0    5.00   21.90
   1  -1   0  397.76   14.40
  -1  -1   0  382.96   13.20
  -1  -1   0  382.36   12.90
  -1  -1   0  381.56   12.80
   1  -1   0  411.76   12.90
  -1   1   0  407.26   12.80
   1   1   0  384.46   13.00
   1   1   0  391.56   13.30
  -1   1   0  392.46   13.00
  -1   1   0  390.26   12.90
   1   1   0  380.76   12.80
  -3  -1   0   32.10    4.50
   3  -1   0   28.10    4.80
   3  -1   0   30.20    4.40
   3  -1   0   28.80    4.80
  -3  -1   0   24.20    4.50
  -3  -1   0   27.70    5.20
   3  -1   0   27.60    3.50
   3   1   0   34.30    4.80
  -3   1   0   29.30    4.90
   3   1   0   28.90    4.90
   3   1   0   26.30    4.90
  -3   1   0   25.20    4.40
  -5  -1   0 4403.76  118.39
   5  -1   0 4611.94  115.49
   5  -1   0 4380.26  119.99
  -5  -1   0 4467.95  115.49
  -5  -1   0 4636.04  116.89
  -5   1   0 4758.02  113.49
  -5   1   0 4660.23  115.29
   5   1   0 4718.23  116.89
   5   1   0 4576.04  115.49
  -7  -1   0 4614.34  126.19
   7  -1   0 4997.50  124.09
  -7  -1   0 4777.42  126.59
  -7   1   0 4883.11  121.49
  -7   1   0 5042.40  124.49
   7   1   0 4919.91  123.99
  -9  -1   0 2153.58   66.29
   9  -1   0 2319.97   63.49
   9  -1   0 2314.57   59.79
  -9  -1   0 2197.88   62.79
  -9   1   0 2282.17   63.69
  -9   1   0 2225.18   60.29
   9   1   0 2362.66   71.09
   9   1   0 2266.57   62.69
  11  -1   0  219.08   11.40
 -11  -1   0  200.58   17.60
  11  -1   0  222.88   15.60
 -11  -1   0  198.98   13.30
 -11   1   0  208.48   11.80
 -11   1   0  234.68   15.80
  11   1   0  243.98   18.70
  11   1   0  207.58   13.80
  13  -1   0 1021.50   37.60
  13  -1   0 1001.40   32.10
 -13  -1   0  984.00   35.90
 -13  -1   0 1006.90   41.00
 -13   1   0  994.80   33.30
 -13   1   0  941.51   42.50
  13   1   0 1074.69   41.70
  15  -1   0  107.69   19.30
  15  -1   0  124.39   12.70
 -15  -1   0  112.19   15.40
 -15  -1   0   99.49   17.20
 -15   1   0  109.09   12.40
  15   1   0  127.69   19.30
 -15   1   0  112.69   18.10
 -17  -1   0   13.80   14.20
 -17  -1   0   -1.00   10.90
  17  -1   0   -2.60   15.00
  17   1   0   22.70   15.90
 -17   1   0   16.20    8.90
 -17   1   0   -8.70   12.40
 -19  -1   0   71.89   19.50
 -19  -1   0   82.99   16.80
  19  -1   0   82.49   19.30
 -19   1   0   86.49   18.90
  19   1   0   71.19   20.70
 -19   1   0   89.79   17.30
 -21  -1   0  579.14   36.00
 -21  -1   0  564.34   41.10
 -21   1   0  586.24   32.30
 -21   1   0  596.04   40.90
 -23  -1   0  383.06   39.30
 -23  -1   0  427.86   36.60
 -23   1   0  377.36   43.40
 -23   1   0  408.46   32.40
 -25  -1   0   -1.60   22.50
   0  -2   0 4417.56  110.49
   0  -2   0 4271.87  110.39
   0  -2   0 4158.88  109.49
   0   2   0 4353.96  110.79
   0   2   0 4312.07  110.49
   0   2   0 4361.56  110.59
  -2  -2   0 1711.33   48.60
  -2  -2   0 1675.63   48.80
   2  -2   0 1812.72   49.00
   2  -2   0 1701.13   47.50
  -2  -2   0 1760.32   48.90
   2  -2   0 1704.13   48.80
   2   2   0 1777.62   49.20
   2   2   0 1726.03   48.90
  -2   2   0 1755.22   48.90
   2   2   0 1705.73   49.40
  -2   2   0 1784.02   48.40
  -2   2   0 1726.63   48.70
   4  -2   0  151.58    9.60
   4  -2   0  153.48   10.50
  -4  -2   0  127.29   10.40
  -4  -2   0  161.08   10.80
   4  -2   0  135.29   10.80
  -4  -2   0  150.48   10.10
   4  -2   0  145.39    9.50
  -4   2   0  141.99   10.90
   4   2   0  141.09   10.40
   4   2   0  145.49   11.00
  -4   2   0  157.08    9.80
   4   2   0  140.49   10.90
  -4   2   0  138.09   10.30
   6  -2   0  431.66   19.10
  -6  -2   0  471.35   19.80
  -6  -2   0  465.25   20.30
   6  -2   0  478.35   16.70
   6  -2   0  479.55   19.10
   6  -2   0  454.25   17.50
  -6  -2   0  443.46   19.60
  -6   2   0  458.65   19.20
   6   2   0  478.05   20.30
  -8  -2   0  263.07   16.50
   8  -2   0  263.27   12.00
   8  -2   0  284.07   13.80
   8  -2   0  284.47   16.10
  -8  -2   0  290.07   16.30
  -8  -2   0  273.17   17.50
   8  -2   0  301.67   16.70
  -8   2   0  297.77   17.50
   8   2   0  266.27   16.20
   8   2   0  278.87   17.10
 -10  -2   0  141.89   14.80
 -10  -2   0  156.88   14.20
  10  -2   0  167.18   10.40
 -10  -2   0  143.29   17.00
  10  -2   0  163.38   12.30
  10  -2   0  143.89   14.90
  10  -2   0  128.39   13.80
 -10   2   0  144.69   11.50
 -10   2   0  135.99   14.20
  10   2   0  156.38   15.90
  12  -2   0  219.88   18.90
  12  -2   0  217.08   12.50
 -12  -2   0  222.18   18.00
  12  -2   0  224.88   19.20
 -12  -2   0  200.48   18.50
  12   2   0  206.88   21.20
 -12   2   0  244.18   18.20
  14  -2   0 1585.84   46.70
  14  -2   0 1573.84   53.99
  14  -2   0 1637.44   55.99
 -14  -2   0 1541.75   58.19
 -14  -2   0 1516.85   55.99
 -14  -2   0 1661.53   55.39
 -14   2   0 1578.54   50.09
  14   2   0 1635.54   57.89
 -14   2   0 1741.93   56.79
  16  -2   0  374.96   19.60
  16  -2   0  423.26   29.20
 -16  -2   0  406.86   30.50
  16  -2   0  339.57   28.10
 -16  -2   0  391.66   25.70
  16   2   0  420.56   31.40
 -16   2   0  430.86   29.70
 -16   2   0  388.76   22.60
  18  -2   0    6.60   16.30
 -18  -2   0   39.60   15.20
 -18  -2   0    4.20   15.00
 -18   2   0   20.80   16.20
 -18   2   0    6.30   11.70
  18   2   0   18.70   18.30
 -20  -2   0  264.97   38.40
 -20  -2   0  288.87   32.10
 -20   2   0  249.08   22.60
 -20   2   0  290.47   37.60
 -22  -2   0   98.69   27.70
 -22  -2   0   90.59   23.10
 -22   2   0   71.79   26.40
   1  -3   0  165.28   14.20
   1  -3   0  163.48   12.30
  -1  -3   0  167.68   14.90
  -1  -3   0  154.08   13.60
  -1  -3   0  159.58   13.60
   1  -3   0  182.08   14.60
  -1   3   0  176.48   14.50
   1   3   0  187.98   14.80
  -1   3   0  162.08   14.30
  -1   3   0  156.18   14.80
   1   3   0  144.89   15.40
   1   3   0  156.58   14.50
  -3  -3   0   53.19    9.60
   3  -3   0   52.89   10.10
   3  -3   0   37.60    9.20
  -3  -3   0   40.80    9.00
  -3  -3   0   68.49   11.90
   3  -3   0   55.19   10.00
   3   3   0   51.19    9.70
   3   3   0   33.90    9.80
   3   3   0   47.80    9.90
  -3   3   0   47.40    9.10
  -3   3   0   45.50    9.30
  -3   3   0   43.40    9.40
  -5  -3   0  290.27   18.50
   5  -3   0  253.67   16.20
  -5  -3   0  291.27   18.00
  -5  -3   0  303.17   18.10
   5  -3   0  272.67   17.70
   5  -3   0  226.58   19.30
  -5   3   0  270.07   18.30
  -5   3   0  272.87   16.60
   5   3   0  263.27   18.60
  -5   3   0  268.07   17.90
   5   3   0  271.87   18.00
   7  -3   0 1128.89   46.70
   7  -3   0 1154.98   40.30
  -7  -3   0 1181.38   41.40
  -7  -3   0 1211.68   41.70
  -7  -3   0 1051.29   45.60
   7  -3   0 1215.58   36.90
   7   3   0 1253.77   43.50
   7   3   0 1251.27   43.30
  -7   3   0 1198.28   42.10
  -9  -3   0  527.85   26.60
  -9  -3   0  480.15   27.80
   9  -3   0  517.05   27.00
   9  -3   0  503.05   20.30
   9  -3   0  552.64   27.80
  -9  -3   0  520.55   27.00
   9   3   0  581.04   28.80
  -9   3   0  578.14   28.00
  11  -3   0   46.90   12.80
 -11  -3   0   42.80   13.10
 -11  -3   0   47.50   13.20
  11  -3   0   40.10    8.20
  11  -3   0   37.10   12.50
  11  -3   0   56.99   11.20
 -11  -3   0   50.29   12.90
  11   3   0   42.60   14.40
 -11   3   0   60.49   12.90
 -13  -3   0  261.67   27.40
 -13  -3   0  278.17   24.20
  13  -3   0  207.68   15.90
  13  -3   0  276.37   18.90
  13  -3   0  273.97   24.20
 -13   3   0  244.48   23.80
  13   3   0  229.58   26.70
  15  -3   0   13.20   10.60
 -15  -3   0   42.60   17.00
  15  -3   0   -4.10   10.10
  15  -3   0  -19.40   15.20
 -15  -3   0   17.00   15.10
  15   3   0   14.00   16.20
 -15   3   0   44.70   15.10
  17  -3   0  -14.20   12.50
  17  -3   0   -7.20   17.70
 -17  -3   0   -3.10   16.10
 -17  -3   0   27.40   19.90
 -17   3   0   26.00   17.20
 -19  -3   0  -11.70   19.60
  19  -3   0  -31.00   20.40
  19  -3   0  -24.50   15.00
 -19  -3   0   10.40   21.00
 -19   3   0   20.50   21.20
 -19   3   0   -1.60   16.30
 -21  -3   0  194.58   38.20
 -21   3   0  135.09   29.90
 -23  -3   0   53.79   30.30
   0  -4   0  259.27   20.30
   0  -4   0  209.68   22.10
   0   4   0  277.97   22.60
   0   4   0  248.28   22.50
   2  -4   0   34.90   12.40
   2  -4   0   56.89   12.50
  -2  -4   0   71.49   13.70
  -2  -4   0   42.60   13.30
   2   4   0   64.19   14.40
   2   4   0   55.99   13.70
  -2   4   0   47.50   14.10
  -2   4   0   37.10   13.40
   4  -4   0   52.09   11.90
  -4  -4   0   50.79   13.50
   4  -4   0   54.99   13.80
  -4  -4   0   17.70   11.90
   4   4   0   28.00   12.90
  -4   4   0   18.90   14.60
  -4   4   0   27.50   13.40
   4   4   0   26.80   13.20
   6  -4   0   23.00   13.20
  -6  -4   0   32.90   13.80
   6  -4   0   44.00   11.00
   6  -4   0    8.30   12.00
  -6  -4   0   17.90   12.90
  -6   4   0   35.30   14.50
   6   4   0   10.10   15.00
  -6   4   0   16.70   14.70
  -6   4   0   33.40   13.20
   6   4   0   23.50   12.40
   8  -4   0   -7.10   10.10
  -8  -4   0   32.60   13.50
  -8  -4   0   39.40   14.70
   8  -4   0   10.90   13.50
   8  -4   0   14.00   12.20
  -8   4   0    0.20   13.00
  -8   4   0   19.60   16.20
   8   4   0   -2.00   15.60
  10  -4   0   11.80   15.40
 -10  -4   0   36.70   16.00
  10  -4   0   35.40   11.90
 -10  -4   0   -4.20   14.20
 -10   4   0   18.20   15.00
  12  -4   0  -18.00   17.30
  12  -4   0   29.90   12.80
 -12  -4   0    3.80   17.00
 -12  -4   0   32.90   16.60
 -12   4   0   22.20   17.30
  14  -4   0   89.69   17.00
  14  -4   0  114.39   24.30
 -14  -4   0   93.09   22.40
 -14  -4   0  103.69   23.70
 -14   4   0  102.49   21.90
  16  -4   0   14.70   24.70
 -16  -4   0   21.10   25.10
 -16   4   0   28.70   23.20
 -18  -4   0   -9.40   26.40
 -18   4   0   15.20   27.30
 -20  -4   0   13.30   33.20
   1  -5   0   31.70   16.30
   1  -5   0   38.90   19.20
  -1  -5   0   22.40   17.90
  -1  -5   0   25.70   17.40
  -1   5   0   27.90   17.00
   1   5   0   54.49   18.20
  -3  -5   0  -16.80   17.50
  -3  -5   0    9.40   16.20
   3  -5   0   -1.80   16.70
   3  -5   0  -11.10   15.10
   3   5   0   -2.20   17.00
  -3   5   0   11.80   17.00
   5  -5   0  -16.70   15.60
  -5  -5   0    6.10   18.30
   5  -5   0  -27.90   16.10
   5   5   0  -24.90   17.20
  -5   5   0   13.90   17.80
  -7  -5   0   21.40   26.00
   7  -5   0   22.90   20.70
  -7  -5   0   -4.50   17.90
   7  -5   0   24.80   16.40
   7   5   0   57.69   21.40
  -7   5   0   -7.90   20.30
  -9  -5   0  -14.90   21.30
  -9   5   0   20.40   21.50
 -11  -5   0   10.00   23.70
 -11   5   0   17.60   23.00
 -13  -5   0   14.00   30.30
 -13   5   0  -47.00   27.80
 -15  -5   0  -13.30   29.00
   0  -6   0  -38.40   31.60
  -2  -6   0   10.70   26.60
 -26   0   1   10.80   20.90
 -24   0   1   19.20   23.80
 -24   0   1  -20.00   16.00
 -22   0   1    0.80   13.10
 -22   0   1   -9.40   19.10
  20   0  -1   18.30   18.90
 -20   0   1   19.70   12.60
  18   0  -1  -22.60   13.70
 -18   0   1    4.40   12.10
 -18   0   1  -13.00    8.80
  16   0  -1    1.90   11.90
 -16   0   1   -8.90    7.50
  14   0  -1    8.60    6.90
 -14   0   1   -9.70    6.40
 -14   0   1   -9.20    8.40
  14   0  -1   -2.30    9.20
  12   0  -1   -8.90    7.20
  12   0  -1    0.60    4.90
 -12   0   1   -0.80    6.10
 -12   0   1    4.80    4.90
 -10   0   1   -5.40    5.40
  10   0  -1   -4.70    5.70
  10   0  -1   -4.60    3.70
   8   0  -1   -1.10    3.20
  -8   0   1   -0.10    4.20
   8   0  -1   -2.90    4.60
  -8   0   1    0.00    3.30
  -6   0   1    3.00    4.10
   6   0  -1    5.10    3.80
  -6   0   1    0.50    2.90
   4   0  -1   -4.70    1.50
  -4   0   1   -3.90    2.10
  -4   0   1   -4.60    1.60
  -4   0  -1   -4.30    2.00
   4   0   1   -6.90    3.00
   4   0   1   -3.30    2.10
  -4   0  -1   -6.10    2.80
  -6   0  -1   -2.40    3.80
   6   0   1    1.60    3.00
  -6   0  -1    0.90    3.00
  -8   0  -1   -4.10    3.40
   8   0   1   -1.50    3.20
  -8   0  -1    3.30    5.20
  10   0   1   -0.50    4.30
  10   0   1   -2.80    6.30
 -10   0  -1   -4.90    6.10
  12   0   1   -8.70    8.00
 -12   0  -1   -5.30    5.20
  12   0   1    8.50    5.50
 -12   0  -1   -3.10    8.20
  14   0   1   -6.30    9.90
 -14   0  -1    4.50   10.00
  14   0   1    5.30    6.50
 -14   0  -1    3.40    7.20
  16   0   1  -12.40   11.80
 -16   0  -1   12.50   12.50
 -16   0  -1    8.00    8.90
 -18   0  -1    9.40   10.40
 -18   0  -1    4.70   14.20
  18   0   1   -3.40   15.20
 -20   0  -1  -27.60   16.30
 -20   0  -1   -8.60   11.80
 -22   0  -1  -25.20   20.60
 -22   0  -1    5.80   16.20
 -24   0  -1   26.80   24.50
 -24   0  -1   -6.20   17.40
 -26   0  -1   -8.30   21.10
 -27  -1   1   39.50   24.50
 -27   1   1   18.30   24.70
 -25  -1   1  -16.00   22.30
 -23  -1   1   43.30   18.90
 -23  -1   1   35.90   21.60
 -23   1   1   57.99   16.50
 -23   1   1   43.00   23.30
 -21  -1   1   90.39   22.60
 -21  -1   1   95.59   17.80
 -21   1   1   82.39   20.90
 -21   1   1  110.19   21.10
  19  -1  -1    5.30   15.70
 -19  -1   1    5.70   15.60
 -19  -1   1   -5.60   13.40
 -19   1   1   11.50   14.00
  19   1  -1   10.00   18.20
 -19   1   1   27.90   10.50
  17  -1  -1  -28.00   14.00
 -17  -1   1   -8.20    9.70
 -17  -1   1    8.70   13.60
  17   1  -1   24.90   14.70
 -17   1   1   -2.80    8.20
 -17   1   1  -12.30   11.50
  15  -1  -1   56.39    9.00
 -15  -1   1   49.20   13.90
  15  -1  -1   53.19   13.90
 -15  -1   1   64.79   11.60
 -15   1   1   51.69   12.60
 -15   1   1   65.49   11.20
  15   1  -1   46.00   13.50
  13  -1  -1   42.20    7.30
 -13  -1   1   38.20    9.00
 -13  -1   1   55.89   12.10
  13  -1  -1   58.99   10.90
  13   1  -1   55.99   12.20
 -13   1   1   44.60   10.00
 -13   1   1   54.19    8.70
  11  -1  -1   26.10    5.60
 -11  -1   1   20.20    7.00
 -11  -1   1   27.30    8.20
  11  -1  -1   19.30    7.90
  11   1  -1   27.90    7.30
 -11   1   1   24.60    7.20
 -11   1   1   13.40    5.30
   9  -1  -1   -5.90    3.10
  -9  -1   1   12.60    6.30
  -9  -1   1    6.50    4.60
   9  -1  -1    3.50    5.00
  -9   1   1    0.70    3.50
   9   1  -1   -1.90    4.10
  -9   1   1   -1.90    4.60
   7  -1  -1  509.25   16.60
  -7  -1   1  500.65   20.50
  -7  -1   1  492.65   18.40
  -7   1   1  488.65   16.90
   7   1  -1  506.35   20.10
   7   1  -1  499.95   18.50
  -7   1   1  489.45   18.20
  -5  -1   1  926.61   27.70
   5  -1  -1  932.31   27.10
   5  -1  -1  920.71   25.60
  -5  -1   1  863.61   27.20
   5  -1  -1  898.91   27.20
   5   1  -1  922.11   27.50
  -5   1   1  911.61   26.90
  -5   1   1  928.01   26.20
   5   1  -1  941.61   28.40
  -3  -1   1 1294.87   39.50
   3  -1  -1 1459.05   38.30
  -3  -1   1 1395.56   38.40
   3  -1  -1 1463.55   38.30
  -3  -1   1 1419.26   38.70
   3  -1  -1 1377.16   38.30
   3   1  -1 1445.86   38.70
   3   1  -1 1500.75   40.50
  -3   1   1 1414.66   38.30
   3   1  -1 1402.76   38.50
  -3   1   1 1510.25   40.10
   1  -1  -1  641.74   18.80
   1  -1  -1  640.94   19.10
  -1  -1   1  598.34   18.00
  -1  -1   1  635.24   18.50
  -1  -1   1  619.04   18.60
  -1   1   1  615.24   19.80
   1   1  -1  648.34   18.70
  -1   1   1  646.34   18.80
   1   1  -1  630.24   18.60
   1   1  -1  633.04   18.50
   1  -1   1  390.66   11.90
  -1  -1  -1  399.36   13.20
  -1  -1  -1  392.66   13.80
   1  -1   1  395.06   12.90
  -1  -1  -1  394.56   13.30
   1  -1   1  386.76   13.10
   1   1   1  402.66   13.70
  -1   1  -1  396.96   13.10
   1   1   1  411.96   13.50
  -1   1  -1  398.46   13.10
  -1   1  -1  430.46   12.50
   3  -1   1   31.50    5.00
  -3  -1  -1   24.20    4.50
   3  -1   1   26.90    3.10
  -3  -1  -1   25.90    4.50
   3  -1   1   30.40    3.60
  -3  -1  -1   26.80    5.50
   3   1   1   25.00    4.70
   3   1   1   25.20    4.60
  -3   1  -1   20.40    3.90
   3   1   1   26.10    4.50
  -3   1  -1   23.40    4.00
  -5  -1  -1 1364.66   41.00
   5  -1   1 1414.76   36.50
   5  -1   1 1443.26   39.50
  -5  -1  -1 1414.96   40.10
   5  -1   1 1385.96   39.70
  -5   1  -1 1372.06   39.40
   5   1   1 1434.66   39.90
   7  -1   1   56.29    5.00
   7  -1   1   49.40    7.60
  -7  -1  -1   50.69    8.70
   7   1   1   62.19    9.70
   7   1   1   54.69    6.70
  -7   1  -1   44.70    5.20
  -7   1  -1   61.79    8.40
   9  -1   1    7.40    3.70
  -9  -1  -1   13.80    5.70
   9  -1   1   10.10    6.20
  -9  -1  -1   15.50    7.50
   9   1   1    4.60    4.70
  -9   1  -1   17.80    5.60
  -9   1  -1    6.40    4.20
   9   1   1   11.10    7.10
  11  -1   1   81.09    8.10
 -11  -1  -1   79.69   13.70
  11  -1   1   53.49    9.80
 -11  -1  -1   71.99   10.70
  11   1   1   95.29   15.30
 -11   1  -1   76.69    8.10
 -13  -1  -1  193.28   21.00
  13  -1   1  180.68   19.40
 -13  -1  -1  207.88   16.30
  13  -1   1  219.58   12.50
  13   1   1  252.97   21.50
 -13   1  -1  207.08   19.30
 -13   1  -1  195.58   13.20
  15  -1   1  134.19   18.30
  15  -1   1  142.69   12.60
 -15  -1  -1  120.39   16.20
 -15  -1  -1  137.89   22.80
 -15   1  -1  129.39   13.60
 -15   1  -1  135.39   18.90
  15   1   1  114.09   17.90
 -17  -1  -1   -1.50   11.30
 -17  -1  -1    8.40   14.60
  17  -1   1   -2.60   14.50
 -17   1  -1    3.50    9.40
  17   1   1   28.40   16.30
 -17   1  -1   -3.10   12.90
 -19  -1  -1   65.99   15.50
 -19  -1  -1   45.50   18.10
 -19   1  -1   50.89   17.80
 -19   1  -1   42.20   12.40
 -21  -1  -1  -12.80   19.10
 -21  -1  -1   11.50   22.80
 -21   1  -1   20.40   19.00
 -21   1  -1    4.90   13.80
 -23  -1  -1   50.79   23.60
 -23  -1  -1   -8.30   19.70
 -23   1  -1   41.50   17.60
 -23   1  -1    0.50   24.50
 -25  -1  -1    5.30   25.10
 -26  -2   1   83.49   27.40
 -24  -2   1  -35.20   22.30
 -24   2   1  -18.30   18.90
 -22  -2   1   97.89   23.40
 -22   2   1   68.29   19.10
 -22   2   1  109.49   26.80
 -20  -2   1   30.80   21.00
 -20  -2   1   35.40   14.90
 -20   2   1   28.10   14.40
 -20   2   1   31.30   19.80
 -18  -2   1   29.80   14.50
 -18  -2   1   21.20   16.10
  18  -2  -1   23.90   15.30
  18  -2  -1    4.50   17.90
  18   2  -1   26.40   17.90
 -18   2   1   11.40   11.60
 -18   2   1   25.20   16.20
  16  -2  -1    4.20   12.40
  16  -2  -1   -5.40    8.10
 -16  -2   1   -3.10   11.70
  16  -2  -1   19.40   12.90
 -16  -2   1   -6.30   11.90
 -16   2   1    1.80   12.20
  16   2  -1    4.30   13.10
 -16   2   1   -1.10    9.90
 -14  -2   1  267.27   24.00
  14  -2  -1  326.67   23.60
  14  -2  -1  322.67   16.90
 -14  -2   1  345.17   22.80
  14  -2  -1  300.47   23.30
  14   2  -1  305.87   24.60
 -14   2   1  281.67   18.00
 -14   2   1  357.66   24.00
 -12  -2   1  288.37   19.30
  12  -2  -1  308.47   20.40
  12  -2  -1  314.17   15.10
 -12  -2   1  295.37   22.50
  12  -2  -1  276.87   16.90
 -12  -2   1  291.17   20.20
  12  -2  -1  282.87   19.90
  12   2  -1  300.67   22.00
 -12   2   1  319.57   19.20
 -12   2   1  290.47   17.30
 -10  -2   1   94.79   12.80
 -10  -2   1  106.49   12.80
  10  -2  -1  110.39    9.20
  10  -2  -1  112.19   12.60
 -10  -2   1   85.49   12.80
  10  -2  -1  122.59   11.00
 -10   2   1   95.09   11.00
  10   2  -1  101.79   13.60
 -10   2   1  125.49   12.70
  -8  -2   1  953.00   33.30
   8  -2  -1  993.60   33.80
  -8  -2   1  972.90   33.40
   8  -2  -1 1019.90   29.80
  -8  -2   1  956.30   34.40
   8  -2  -1  981.60   31.30
   8  -2  -1 1018.80   33.20
   8   2  -1  963.30   37.70
  -8   2   1  966.70   33.10
   8   2  -1  967.30   33.90
   6  -2  -1  512.05   18.10
  -6  -2   1  471.75   20.00
   6  -2  -1  494.85   19.80
   6  -2  -1  497.95   19.00
  -6  -2   1  486.25   20.60
   6  -2  -1  493.15   20.30
  -6  -2   1  493.85   19.90
  -6   2   1  497.45   20.10
   6   2  -1  500.75   20.40
  -6   2   1  496.15   20.30
   6   2  -1  480.45   20.60
   4  -2  -1  183.48   10.70
   4  -2  -1  163.68   12.50
   4  -2  -1  162.98   10.90
  -4  -2   1  176.18   10.70
  -4  -2   1  163.68   11.00
   4  -2  -1  161.28   10.70
  -4   2   1  172.08   10.90
   4   2  -1  166.18   10.90
   4   2  -1  157.68   16.90
  -4   2   1  165.78   11.50
  -4   2   1  171.88   10.70
   4   2  -1  169.98   11.10
  -2  -2   1   28.50    5.50
   2  -2  -1   33.60    6.10
  -2  -2   1   33.00    6.10
  -2  -2   1   41.30    6.30
   2  -2  -1   35.10    6.20
   2  -2  -1   48.50    9.40
   2   2  -1   29.30    5.70
  -2   2   1   39.70    9.30
   2   2  -1   33.60    5.80
  -2   2   1   33.50    6.00
  -2   2   1   38.50    7.40
   2   2  -1   34.60    6.20
   0  -2   1  461.15   16.80
   0  -2   1  478.15   18.30
   0  -2   1  502.15   18.10
   0  -2  -1  461.75   18.00
   0  -2  -1  452.05   21.20
   0  -2  -1  482.75   18.30
   0   2   1  477.85   19.30
   0   2  -1  485.85   18.30
   0   2   1  461.55   20.60
   0   2   1  474.55   18.10
   0   2  -1  504.75   18.40
   0   2  -1  468.55   18.00
   2  -2   1  439.26   17.50
  -2  -2  -1  432.76   19.40
  -2  -2  -1  416.46   17.30
   2  -2   1  424.06   15.50
   2  -2   1  452.85   17.20
   2   2   1  431.96   18.30
   2   2   1  440.76   17.40
  -2   2  -1  441.76   16.50
  -2   2  -1  445.96   17.40
  -2   2  -1  378.36   19.70
   2   2   1  510.45   27.00
   4  -2   1   49.50    6.70
   4  -2   1   46.00    6.80
   4  -2   1   38.10    6.60
  -4  -2  -1   38.70    6.40
  -4  -2  -1   46.20    7.30
  -4  -2  -1   60.49    7.60
   4   2   1   42.20    7.80
  -4   2  -1   42.80    7.80
  -4   2  -1   51.19    8.30
   4   2   1   39.70    6.60
   4   2   1   48.50    8.40
  -6  -2  -1  736.83   27.00
  -6  -2  -1  709.53   27.20
   6  -2   1  763.12   26.30
   6  -2   1  749.42   27.00
   6  -2   1  747.13   23.70
   6  -2   1  731.13   26.60
  -6  -2  -1  714.13   27.10
   6   2   1  781.52   27.90
   6   2   1  752.52   27.60
  -8  -2  -1 1596.64   49.50
   8  -2   1 1620.84   48.40
  -8  -2  -1 1578.24   50.39
   8  -2   1 1633.24   43.40
  -8  -2  -1 1609.94   50.09
   8  -2   1 1595.24   48.90
   8  -2   1 1598.74   44.90
   8   2   1 1615.74   50.89
   8   2   1 1514.05   54.89
  -8   2  -1 1592.64   48.70
  10  -2   1  134.19   13.70
  10  -2   1  124.99   11.00
 -10  -2  -1   93.49   14.20
 -10  -2  -1  108.39   13.80
  10  -2   1  105.89   14.20
  10  -2   1  115.59    8.80
 -10   2  -1   99.09   10.20
 -10   2  -1  102.99   13.50
  10   2   1  118.59   15.20
  12  -2   1   75.89   13.00
  12  -2   1   78.49    9.30
 -12  -2  -1   71.29   14.50
 -12  -2  -1   48.10   12.10
 -12  -2  -1   79.19   13.30
 -12   2  -1   83.09   13.20
  12   2   1   55.39   13.60
 -12   2  -1   62.59   10.70
  14  -2   1   43.70   13.20
 -14  -2  -1   53.59   14.40
  14  -2   1   33.70    7.60
 -14  -2  -1   43.60   13.00
  14  -2   1   50.19   13.50
 -14  -2  -1   19.90   13.50
 -14   2  -1   44.30   10.30
 -14   2  -1   69.59   14.40
  14   2   1   20.70   14.50
  16  -2   1   23.90   14.00
  16  -2   1   34.50    9.10
 -16  -2  -1   19.70   14.20
 -16  -2  -1   14.50   14.40
 -16   2  -1   41.80   15.50
 -16   2  -1   20.70   10.10
  16   2   1   35.00   16.50
  18  -2   1   29.60   17.00
 -18  -2  -1   10.60   17.50
 -18   2  -1   16.60   12.20
 -18   2  -1   63.69   18.90
 -20  -2  -1  225.08   36.60
 -20  -2  -1  230.28   30.10
 -20   2  -1  187.98   34.20
 -22  -2  -1  187.28   34.30
 -22  -2  -1  279.07   41.00
 -22   2  -1  206.28   34.30
 -23  -3   1    6.80   28.50
  21  -3  -1   93.39   26.10
 -21  -3   1  191.88   36.60
 -21   3   1  117.09   29.40
 -19  -3   1  161.48   27.20
 -19  -3   1  123.49   25.50
  19  -3  -1  139.99   20.10
  19  -3  -1  112.29   22.30
 -19   3   1  141.59   23.30
 -19   3   1  129.39   25.40
  17  -3  -1   16.50   17.90
  17  -3  -1    2.20   13.00
 -17  -3   1   32.80   17.50
 -17  -3   1   33.50   17.80
 -17   3   1   21.70   17.20
  15  -3  -1  214.78   18.20
  15  -3  -1  204.98   19.20
 -15  -3   1  276.97   26.40
  15  -3  -1  209.08   26.10
 -15  -3   1  269.57   29.60
 -15   3   1  249.08   26.30
  15   3  -1  272.17   28.90
  13  -3  -1  173.08   14.80
  13  -3  -1  201.28   22.80
  13  -3  -1  175.28   23.60
  13  -3  -1  198.88   17.60
 -13  -3   1  198.98   26.00
 -13  -3   1  194.38   19.40
  13   3  -1  172.58   23.40
 -13   3   1  177.38   21.20
 -11  -3   1   26.00   10.70
  11  -3  -1  -11.10   10.00
  11  -3  -1   10.70    9.60
  11  -3  -1   24.10   11.70
  11   3  -1   -5.20   11.50
 -11   3   1    2.30   10.00
  -9  -3   1   84.79   15.50
   9  -3  -1  103.29   16.70
  -9  -3   1  109.29   15.50
   9  -3  -1  139.59   17.30
  -9  -3   1  146.79   17.80
   9  -3  -1   89.59   14.00
   9  -3  -1  101.79   11.60
  -9   3   1  102.69   15.90
   7  -3  -1  543.35   26.50
  -7  -3   1  569.74   26.80
   7  -3  -1  555.84   22.50
   7  -3  -1  497.85   24.20
  -7  -3   1  553.14   25.10
   7  -3  -1  536.15   24.00
  -7  -3   1  547.55   25.30
   7   3  -1  604.14   26.90
  -7   3   1  575.44   26.20
   7   3  -1  567.54   26.40
  -7   3   1  518.55   25.60
  -5  -3   1  528.75   24.20
   5  -3  -1  559.34   23.40
  -5  -3   1  517.65   23.40
  -5  -3   1  531.55   24.40
   5  -3  -1  522.65   24.90
   5  -3  -1  558.64   24.00
   5  -3  -1  528.25   23.20
  -5   3   1  521.25   23.60
   5   3  -1  514.05   24.20
  -5   3   1  531.15   24.30
  -5   3   1  525.85   24.20
   5   3  -1  519.15   24.80
  -3  -3   1   38.20    8.60
  -3  -3   1   41.10    8.50
  -3  -3   1   43.50    8.50
   3  -3  -1   49.50    9.10
   3  -3  -1   33.00    8.10
  -3   3   1   39.10    9.30
  -3   3   1   31.40    9.40
  -3   3   1   42.90    8.90
   3   3  -1   47.30    9.50
   3   3  -1   54.69    9.70
   3   3  -1   42.20   10.50
  -1  -3   1  945.01   32.20
   1  -3  -1  993.40   33.60
  -1  -3   1  979.90   34.30
   1  -3  -1  926.91   37.90
   1  -3  -1  988.80   33.90
  -1  -3   1  984.20   34.00
   1   3  -1  976.80   34.10
   1   3  -1  978.40   34.60
  -1   3   1  942.41   35.00
   1   3  -1  991.40   35.10
  -1   3   1  975.70   34.30
  -1   3   1  946.21   34.20
   1  -3   1 1301.97   41.50
  -1  -3  -1 1152.28   44.50
   1  -3   1 1243.78   38.10
  -1  -3  -1 1218.98   40.20
   1  -3   1 1268.87   40.30
  -1  -3  -1 1278.47   40.70
   1   3   1 1223.98   40.60
  -1   3  -1 1243.98   40.90
  -1   3  -1 1199.98   40.30
   1   3   1 1259.07   41.20
   1   3   1 1217.98   42.40
   3  -3   1  112.79   13.50
  -3  -3  -1  127.29   13.50
  -3  -3  -1  159.18   14.00
   3  -3   1  142.19   14.60
   3   3   1  115.79   15.00
  -3   3  -1  126.89   14.50
  -3   3  -1  141.39   13.70
   3   3   1  123.09   14.30
  -3   3  -1  125.19   13.60
   5  -3   1   -8.30    7.90
   5  -3   1   -7.30    6.80
  -5  -3  -1    4.90    8.10
   5  -3   1   -4.50    6.40
   5  -3   1    1.70    6.20
  -5  -3  -1    3.10    8.20
   5   3   1    5.80    8.20
  -5   3  -1    8.10    7.70
  -5   3  -1   14.40    8.60
  -5   3  -1   12.30    7.10
   5   3   1    3.60    9.30
   7  -3   1  109.09   14.90
   7  -3   1  111.69   11.20
   7  -3   1  111.89   16.00
   7  -3   1   94.09   11.80
  -7  -3  -1  112.39   15.80
  -7  -3  -1   83.19   14.90
  -7  -3  -1   91.69   15.00
  -7   3  -1   86.79   15.90
   7   3   1  124.89   18.00
  -7   3  -1   97.59   15.30
   9  -3   1  101.19   15.40
  -9  -3  -1  107.19   17.90
   9  -3   1   96.39   12.30
   9  -3   1  101.29   17.80
  -9  -3  -1  119.19   16.90
   9  -3   1   63.09   10.20
  -9  -3  -1   88.29   14.70
  -9   3  -1  133.39   16.90
   9   3   1   74.69   14.20
  11  -3   1   49.70   15.70
  11  -3   1   62.49   14.10
  11  -3   1   59.49   10.30
 -11  -3  -1   40.30   14.30
 -11  -3  -1   28.40   12.10
 -11  -3  -1   25.90   12.80
 -11   3  -1   54.69   13.80
  11   3   1   36.50   14.20
  13  -3   1  894.81   30.00
  13  -3   1  902.21   35.00
  13  -3   1  948.51   43.00
 -13  -3  -1  927.81   42.20
 -13  -3  -1  934.01   44.10
 -13   3  -1  966.00   41.50
  13   3   1  932.01   43.80
 -15  -3  -1  351.76   31.80
  15  -3   1  351.26   21.10
  15  -3   1  319.57   29.90
 -15   3  -1  418.86   32.50
  15   3   1  385.46   40.60
 -17  -3  -1   21.80   18.80
 -17  -3  -1   12.30   18.70
  17  -3   1   -6.00   11.90
 -17   3  -1    5.50   18.70
 -19  -3  -1   60.39   25.70
  19  -3   1   10.00   21.60
 -19  -3  -1   47.30   21.90
 -19   3  -1   26.40   23.10
 -21  -3  -1   62.19   26.00
 -21   3  -1  -27.60   27.30
 -23  -3  -1  -16.70   28.10
 -20  -4   1   62.39   30.70
 -18  -4   1   31.10   25.90
 -18   4   1   16.10   28.20
 -16  -4   1   24.50   21.70
  16  -4  -1   23.90   23.10
 -16   4   1    8.10   22.70
  14  -4  -1  131.89   23.20
 -14  -4   1  153.38   28.90
  14  -4  -1  200.68   31.00
 -14  -4   1  151.88   25.50
 -14   4   1  184.68   33.50
 -12  -4   1  210.28   27.80
  12  -4  -1  175.08   27.10
  12  -4  -1  179.18   22.90
 -12  -4   1  225.08   28.60
 -12   4   1  236.38   27.50
 -10  -4   1   75.29   17.30
  10  -4  -1   23.40   15.80
 -10  -4   1   25.30   15.30
  10  -4  -1   59.39   14.80
  10  -4  -1   40.20   12.80
 -10   4   1   50.69   15.80
  -8  -4   1  420.26   29.00
   8  -4  -1  333.97   27.40
   8  -4  -1  375.26   24.00
   8  -4  -1  344.47   26.20
  -8  -4   1  409.06   29.40
   8   4  -1  419.26   30.00
  -8   4   1  329.77   28.80
  -8   4   1  368.76   26.80
   8   4  -1  373.26   30.90
  -6  -4   1  324.77   24.90
   6  -4  -1  292.27   22.30
  -6  -4   1  307.27   22.90
   6  -4  -1  285.07   33.80
   6  -4  -1  288.27   23.80
  -6   4   1  308.77   26.80
  -6   4   1  294.47   24.40
   6   4  -1  314.67   25.10
   6   4  -1  256.37   26.50
  -4  -4   1   32.30   12.40
  -4  -4   1    7.60   12.00
   4  -4  -1   30.90   12.20
   4  -4  -1   28.60   12.30
   4  -4  -1    2.70   13.00
  -4   4   1   30.30   14.00
  -4   4   1    9.90   12.20
   4   4  -1   30.80   12.60
   4   4  -1   26.00   13.50
   2  -4  -1   18.10   13.10
  -2  -4   1   55.19   12.60
   2  -4  -1   52.49   12.60
   2  -4  -1   31.90   11.80
  -2  -4   1   29.50   13.60
  -2   4   1   40.40   12.90
   2   4  -1   35.90   13.40
  -2   4   1   33.30   14.00
   2   4  -1   56.29   13.90
   0  -4  -1  232.68   21.90
   0  -4  -1  275.67   21.00
   0  -4   1  284.57   18.90
   0  -4  -1  206.78   21.10
   0   4   1  224.18   21.90
   0   4  -1  216.08   22.40
   0   4  -1  268.17   22.40
  -2  -4  -1  102.49   15.80
   2  -4   1  131.59   19.60
  -2  -4  -1  169.48   18.10
  -2  -4  -1  145.89   20.40
   2  -4   1  148.39   16.40
   2   4   1  133.59   19.30
  -2   4  -1  145.09   20.10
  -2   4  -1  133.39   19.90
   2   4   1  153.08   21.90
   4  -4   1   71.39   13.90
  -4  -4  -1   94.89   16.10
   4  -4   1   66.89   14.30
  -4  -4  -1   96.09   16.30
   4  -4   1  110.49   15.10
  -4   4  -1   77.39   15.40
  -4   4  -1   81.79   15.60
   4   4   1   72.39   15.50
  -4   4  -1  102.69   20.00
   4   4   1   86.29   15.90
   6  -4   1  768.02   36.30
   6  -4   1  660.23   30.00
   6  -4   1  795.72   30.80
  -6  -4  -1  824.92   36.70
  -6  -4  -1  739.93   37.10
   6   4   1  814.82   37.40
  -6   4  -1  781.52   37.60
   6   4   1  756.02   38.70
  -6   4  -1  781.62   36.40
  -6   4  -1  690.43   32.50
  -8  -4  -1  480.15   30.50
   8  -4   1  411.36   22.10
  -8  -4  -1  444.06   31.30
   8  -4   1  450.15   30.30
   8  -4   1  440.76   22.70
  -8   4  -1  425.36   30.30
  -8   4  -1  412.06   31.10
   8   4   1  415.46   33.40
 -10  -4  -1   26.60   14.80
 -10  -4  -1   22.00   18.40
  10  -4   1   38.90   11.70
  10  -4   1   44.40   16.80
 -10   4  -1   31.00   15.50
  12  -4   1   17.70   11.60
 -12  -4  -1    3.10   17.50
 -12  -4  -1  -10.30   17.40
  12  -4   1  -20.20   17.50
 -12   4  -1    5.30   17.70
  14  -4   1  -25.60   19.50
 -14  -4  -1   11.00   21.70
 -14  -4  -1   -4.60   18.30
 -14   4  -1   46.50   20.90
 -16  -4  -1   -8.90   23.80
 -16   4  -1   52.89   24.90
 -18  -4  -1   26.90   30.90
 -18   4  -1    5.70   27.50
 -15  -5   1   31.30   37.90
 -13  -5   1   63.09   26.70
 -11  -5   1   -5.50   23.30
 -11   5   1   15.70   23.30
   9  -5  -1  -10.30   15.80
  -9  -5   1   -6.30   20.50
   9  -5  -1   20.10   21.10
  -9   5   1   23.50   22.00
  -7  -5   1  166.08   27.10
   7  -5  -1  213.78   32.00
   7  -5  -1  168.78   26.20
  -7   5   1  140.89   24.40
   7   5  -1  209.78   34.60
  -5  -5   1   70.89   22.10
  -5  -5   1   77.39   20.40
   5  -5  -1   85.59   20.60
   5  -5  -1   73.49   17.80
  -5   5   1   87.19   21.40
   5   5  -1   65.09   20.50
  -3  -5   1    8.30   15.40
   3  -5  -1  -18.60   14.90
   3  -5  -1  -21.10   17.20
   3   5  -1   -4.80   16.80
  -3   5   1   16.40   17.60
   1  -5  -1  402.16   31.30
  -1  -5   1  432.86   31.30
   1  -5  -1  302.57   34.40
  -1  -5   1  299.17   31.60
   1   5  -1  402.26   35.00
  -1   5   1  366.96   31.70
  -1  -5  -1  148.69   22.40
  -1  -5  -1  262.37   26.70
   1  -5   1  202.08   24.60
   1  -5   1  207.88   31.10
   1   5   1  199.48   27.30
  -1   5  -1  273.17   30.50
   3  -5   1   10.60   18.10
   3  -5   1   32.90   14.30
  -3  -5  -1   44.20   18.30
  -3  -5  -1    5.10   18.10
  -3   5  -1   39.00   19.00
  -5  -5  -1  -26.90   17.60
   5  -5   1   -3.70   17.90
   5  -5   1   -4.30   13.70
  -5  -5  -1  -33.40   17.70
  -5   5  -1  -15.20   17.90
  -7  -5  -1   15.60   21.30
   7  -5   1    3.40   15.30
  -7  -5  -1   22.00   21.50
   7   5   1   46.50   22.20
  -7   5  -1   24.30   21.30
  -9  -5  -1   23.30   22.80
  -9   5  -1  -25.30   21.40
 -11  -5  -1  -27.20   24.70
 -11   5  -1  -17.10   24.10
 -13  -5  -1   91.19   31.50
   2  -6  -1   21.40   27.20
  -2  -6   1   42.60   25.80
   2   6  -1  -33.30   27.70
   0  -6  -1   43.80   35.60
   0   6  -1   -2.70   28.20
  -2  -6  -1    5.70   29.10
  -2   6  -1   35.40   32.70
 -26   0   2   -7.70   19.80
 -24   0   2   38.70   22.70
 -24   0   2   -1.00   17.20
 -22   0   2  663.63   43.90
 -22   0   2  775.62   37.80
 -20   0   2 1195.98   51.69
 -20   0   2 1270.77   47.40
  20   0  -2 1222.58   53.79
 -18   0   2  108.49   14.60
  18   0  -2   88.29   17.80
 -18   0   2  117.49   20.50
 -16   0   2  581.64   26.90
 -16   0   2  602.64   30.30
  16   0  -2  611.44   31.50
  14   0  -2  241.78   19.30
 -14   0   2  232.68   15.30
  14   0  -2  235.88   14.70
 -14   0   2  244.48   19.00
 -12   0   2    8.20    6.60
  12   0  -2   15.70    5.90
 -12   0   2   13.20    5.70
  12   0  -2   32.40    8.90
  10   0  -2    2.90    5.50
  10   0  -2    2.70    4.00
 -10   0   2    1.20    4.90
  -8   0   2 3738.43   97.59
   8   0  -2 3897.61   97.49
   8   0  -2 3841.72  100.19
  -6   0   2 6338.67  157.18
  -6   0   2 6424.36  156.08
   6   0  -2 6344.67  157.58
   6   0  -2 6187.58  157.38
   4   0  -2   58.09    4.60
  -4   0   2   68.79    4.40
  -2   0  -2 1758.12   47.40
   2   0   2 1901.41   45.90
  -4   0  -2   79.69    7.30
   4   0   2   78.79    8.60
  -4   0  -2   84.79    5.40
   6   0   2 1860.91   49.00
   6   0   2 1968.30   53.59
  -6   0  -2 1752.32   52.39
  -6   0  -2 1851.11   49.40
   8   0   2 4834.22  119.09
  -8   0  -2 4430.26  123.29
  -8   0  -2 4691.03  119.49
   8   0   2 4919.51  124.39
  10   0   2  535.15   19.50
 -10   0  -2  504.35   24.30
  10   0   2  546.85   25.20
 -12   0  -2  995.60   33.30
 -12   0  -2  935.01   38.00
  12   0   2 1022.20   32.50
  12   0   2 1021.70   38.80
 -14   0  -2 3102.29   93.49
 -14   0  -2 3184.58   91.79
  14   0   2 3068.19   85.89
  14   0   2 3252.37   94.09
  16   0   2  524.45   32.20
 -16   0  -2  489.35   25.10
 -16   0  -2  491.25   32.00
 -18   0  -2    7.80   11.50
 -18   0  -2   11.00   14.70
 -20   0  -2  -14.90   13.20
 -20   0  -2   -9.00   16.80
 -22   0  -2   98.69   25.70
 -22   0  -2  126.39   22.00
 -24   0  -2   51.39   27.70
 -24   0  -2   10.40   21.70
 -26   0  -2   14.40   24.90
 -27  -1   2  277.07   38.80
 -27   1   2  325.97   43.60
 -25  -1   2  -11.60   21.40
 -23  -1   2   91.89   22.50
 -23  -1   2  119.49   21.10
 -23   1   2  135.89   22.00
 -23   1   2  106.19   24.30
 -21  -1   2  140.69   23.80
 -21  -1   2  128.59   22.50
 -21   1   2  137.99   19.20
 -21   1   2   97.89   20.40
  19  -1  -2  133.39   24.50
 -19  -1   2  136.89   20.90
 -19  -1   2  129.79   20.80
  19   1  -2  134.79   21.60
 -19   1   2  161.68   23.10
 -19   1   2  165.08   18.10
  17  -1  -2   28.60   15.00
 -17  -1   2   40.90   11.80
 -17  -1   2   50.29   16.00
 -17   1   2   38.90   12.90
  17   1  -2   61.39   16.80
 -17   1   2   49.40   10.40
  15  -1  -2 1874.11   60.19
 -15  -1   2 1765.62   62.09
 -15  -1   2 1854.71   57.29
  15  -1  -2 1771.12   53.59
  15   1  -2 1773.82   62.49
 -15   1   2 1944.91   59.79
 -15   1   2 1778.12   54.99
 -13  -1   2 3617.04   97.49
  13  -1  -2 3559.04   93.89
  13  -1  -2 3650.93   98.69
 -13  -1   2 3430.86  101.39
 -13   1   2 3622.54   98.59
 -13   1   2 3509.75   94.99
 -11  -1   2  137.79   11.60
 -11  -1   2  143.69   14.40
  11  -1  -2  151.28   13.80
  11  -1  -2  155.18   10.40
 -11   1   2  151.48   12.20
  11   1  -2  135.79   17.20
  11   1  -2  147.89   11.80
  -9  -1   2 1846.32   52.99
  -9  -1   2 1801.72   55.89
   9  -1  -2 1900.81   50.89
  -9   1   2 1853.41   51.39
   9   1  -2 1914.31   55.49
  -9   1   2 1898.61   52.99
   9   1  -2 1876.81   52.89
  -7  -1   2 2775.12   76.29
   7  -1  -2 2857.81   73.69
  -7  -1   2 2679.63   73.59
   7  -1  -2 2860.01   72.09
   7   1  -2 2830.82   75.39
  -7   1   2 2809.52   73.39
  -7   1   2 2803.12   72.69
   7   1  -2 2793.62   73.79
  -5  -1   2  176.48   10.10
  -5  -1   2  184.98    9.40
   5  -1  -2  204.08    9.40
   5  -1  -2  199.18    9.40
   5  -1  -2  218.78   10.00
  -5  -1   2  195.58    9.90
   5  -1  -2  188.38    9.30
   5   1  -2  199.38    9.60
   5   1  -2  195.78   10.00
  -5   1   2  198.18    9.30
   3  -1  -2    1.30    2.90
   3  -1  -2    3.60    2.90
  -3  -1   2    3.80    2.90
  -3  -1   2    5.90    3.30
   3  -1  -2    4.90    3.30
   3  -1  -2    2.80    3.20
   3   1  -2    4.50    3.00
  -3   1   2    2.70    3.60
   3   1  -2    6.90    3.00
   3   1  -2    8.50    3.00
  -3   1   2    4.80    3.40
  -1  -1   2 2286.87   59.19
  -1  -1   2 2385.06   60.79
   1  -1  -2 2255.67   60.29
   1  -1  -2 2336.67   59.29
   1  -1  -2 2362.86   59.29
   1   1  -2 2332.47   59.09
   1   1  -2 2360.26   58.49
  -1   1   2 2296.37   60.39
  -1   1   2 2282.67   59.19
  -1   1   2 2347.36   59.39
   1   1  -2 2332.57   59.09
  -1  -1  -2 6203.38  160.78
  -1  -1  -2 6563.34  160.08
   1  -1   2 6222.48  160.88
   1  -1   2 6610.34  159.78
  -1  -1  -2 6469.45  160.08
   1  -1   2 6219.98  157.38
  -1   1  -2 6521.45  159.68
   1   1   2 6569.74  160.08
  -1   1  -2 6791.92  157.98
   1   1   2 6721.73  160.38
  -1   1  -2 6767.62  159.88
   3  -1   2 3767.22   92.29
   3  -1   2 3844.42   95.49
   3  -1   2 3703.53   95.59
  -3  -1  -2 3778.42   96.69
  -3  -1  -2 3751.22   96.69
   3  -1   2 3864.71   92.69
  -3  -1  -2 3784.32   96.59
   3   1   2 3754.12   96.59
   3   1   2 3930.01   98.39
  -3   1  -2 3772.02   95.59
  -5  -1  -2 3714.63   99.29
   5  -1   2 3828.92   93.49
  -5  -1  -2 3748.43   97.89
   5  -1   2 3905.81   97.39
   5   1   2 3895.71   99.89
   5   1   2 3822.12   97.69
  -5   1  -2 3845.62   97.69
  -5   1  -2 3662.63   93.79
   7  -1   2 3853.71   99.89
  -7  -1  -2 3788.12  102.99
  -7  -1  -2 3955.50  101.39
   7  -1   2 3815.42   95.69
   7   1   2 3927.01  103.09
  -7   1  -2 3713.23   95.99
  -7   1  -2 3812.62  100.49
   7   1   2 3863.91   99.99
  -9  -1  -2  600.34   23.50
   9  -1   2  594.24   19.40
   9  -1   2  636.24   24.60
  -9  -1  -2  588.84   26.60
   9   1   2  620.54   26.80
  -9   1  -2  610.44   20.40
   9   1   2  621.64   23.20
  11  -1   2    4.90    7.70
 -11  -1  -2   11.00    6.40
 -11  -1  -2   11.90    9.20
  11  -1   2   15.20    5.00
 -11   1  -2   10.70    7.40
  11   1   2   24.10   10.40
  11   1   2    6.90    6.80
 -11   1  -2   11.00    5.80
 -13  -1  -2  175.28   16.30
  13  -1   2  192.88   12.50
 -13  -1  -2  173.68   22.30
  13  -1   2  186.18   18.70
 -13   1  -2  208.88   19.20
  13   1   2  248.08   23.00
 -13   1  -2  182.58   13.40
 -15  -1  -2  760.82   39.50
 -15  -1  -2  741.33   33.00
  15  -1   2  761.42   36.90
  15  -1   2  697.23   27.00
  15   1   2  782.62   39.30
 -15   1  -2  747.73   29.10
 -15   1  -2  721.63   35.30
 -17  -1  -2  169.98   26.30
 -17  -1  -2  128.59   19.10
 -17   1  -2  108.59   15.90
 -17   1  -2  157.38   24.30
  17   1   2  181.08   28.20
 -19  -1  -2  538.65   39.40
 -19  -1  -2  637.54   33.80
 -19   1  -2  542.85   38.00
 -19   1  -2  533.35   29.20
 -21  -1  -2  743.13   48.00
 -21   1  -2  707.13   47.90
 -21   1  -2  730.03   37.50
 -23  -1  -2  152.68   27.30
 -23  -1  -2  251.27   40.30
 -23   1  -2  150.78   31.40
 -23   1  -2  173.88   27.70
 -25  -1  -2   25.20   24.60
 -26  -2   2   39.30   26.50
 -24  -2   2  -12.20   21.70
 -24   2   2   -6.70   18.10
 -22  -2   2  391.76   36.70
 -22   2   2  317.87   28.70
 -22   2   2  474.95   42.80
  20  -2  -2  745.53   42.90
 -20  -2   2  775.02   40.90
 -20  -2   2  663.73   45.50
 -20   2   2  650.43   34.70
 -20   2   2  822.72   45.40
 -18  -2   2    1.00   13.00
 -18  -2   2  -11.00   13.90
  18  -2  -2    4.20   14.80
  18  -2  -2   -4.20   16.80
  18   2  -2    7.00   16.30
 -18   2   2    0.30   11.30
 -18   2   2    8.40   13.80
 -16  -2   2  357.56   25.20
  16  -2  -2  348.47   25.80
  16  -2  -2  342.97   19.00
  16  -2  -2  387.86   27.00
  16   2  -2  430.66   29.20
 -16   2   2  363.06   27.10
 -16   2   2  343.07   21.90
  14  -2  -2   81.59   11.30
  14  -2  -2   84.49   13.60
 -14  -2   2  101.09   14.70
  14  -2  -2  118.59   16.70
 -14  -2   2  110.59   20.10
 -14  -2   2   66.99   14.10
 -14   2   2  105.39   17.20
  14   2  -2   72.49   14.30
 -14   2   2  104.39   13.50
  12  -2  -2   -1.20    7.50
 -12  -2   2   -0.80    7.70
  12  -2  -2    0.10    8.30
 -12  -2   2    4.10    9.20
 -12  -2   2   -0.70    7.50
  12  -2  -2   -0.70    7.80
 -12   2   2    1.10    7.10
 -12   2   2   11.30    7.30
  12   2  -2  -15.60    8.30
  10  -2  -2    4.50    5.10
  10  -2  -2   15.20    7.10
 -10  -2   2  -14.20    7.00
 -10  -2   2    9.50    6.20
  10  -2  -2   -2.10    6.30
 -10  -2   2    2.40    6.30
  10   2  -2   -8.60    6.80
 -10   2   2    6.60    6.80
   8  -2  -2 1689.13   45.90
   8  -2  -2 1709.03   48.70
  -8  -2   2 1613.24   48.60
  -8  -2   2 1630.74   48.70
  -8  -2   2 1624.04   50.09
   8  -2  -2 1689.83   47.80
  -8   2   2 1613.24   48.20
   8   2  -2 1623.24   49.00
   8   2  -2 1422.86   54.59
  -6  -2   2 3239.68   87.49
  -6  -2   2 3174.88   87.19
   6  -2  -2 3688.33   95.39
   6  -2  -2 3264.27   87.59
   6  -2  -2 3243.98   87.09
   6  -2  -2 3431.26   86.29
  -6  -2   2 3175.38   88.19
  -6   2   2 3299.77   87.79
   6   2  -2 3276.27   88.99
   6   2  -2 3350.46   88.39
  -6   2   2 3221.68   87.39
   6   2  -2 3300.87   88.09
   4  -2  -2  283.27   14.10
   4  -2  -2  270.97   13.90
   4  -2  -2  277.77   13.60
  -4  -2   2  278.77   13.30
   4  -2  -2  285.17   13.80
  -4  -2   2  286.27   13.80
  -4  -2   2  260.17   14.50
  -4   2   2  262.27   13.20
  -4   2   2  286.87   14.30
   4   2  -2  268.47   13.50
  -4   2   2  285.77   14.00
   4   2  -2  282.57   13.90
   2  -2  -2 1376.56   40.70
  -2  -2   2 1340.37   38.90
   2  -2  -2 1340.57   40.10
  -2  -2   2 1372.76   39.70
  -2  -2   2 1404.56   40.40
   2  -2  -2 1429.56   40.40
  -2   2   2 1388.46   40.50
  -2   2   2 1369.66   40.10
   2   2  -2 1404.86   40.00
   2   2  -2 1418.16   40.30
   2   2  -2 1389.66   40.00
  -2   2   2 1350.26   41.00
   0  -2   2 1782.62   49.10
   0  -2  -2 1823.02   51.49
   0  -2   2 1855.21   50.99
   0  -2  -2 1825.62   52.49
   0  -2   2 1857.81   51.39
   0  -2  -2 1857.01   51.49
   0   2  -2 1950.01   50.89
   0   2   2 1879.81   53.09
   0   2  -2 1877.31   51.29
   0   2  -2 1813.22   51.19
   0   2   2 1880.71   51.79
   0   2   2 1785.42   51.19
  -2  -2  -2   38.60    7.00
  -2  -2  -2   46.10    7.80
   2  -2   2   39.60    5.30
   2  -2   2   44.50    7.50
  -2  -2  -2   50.19    8.20
   2  -2   2   40.20    6.70
   2   2   2   40.70    6.60
  -2   2  -2   33.40    6.10
  -2   2  -2   37.80    6.60
   2   2   2   40.10    7.70
   2   2   2   38.00    6.30
  -2   2  -2   36.90    6.60
   4  -2   2  201.28    9.40
   4  -2   2  194.68   12.10
  -4  -2  -2  196.98   12.90
  -4  -2  -2  195.98   12.70
   4  -2   2  201.38    9.00
   4  -2   2  207.08   12.10
  -4  -2  -2  187.28   13.50
  -4   2  -2  194.38   14.00
   4   2   2  198.58   12.70
  -4   2  -2  217.48    9.50
   4   2   2  219.68   13.70
   4   2   2  193.38   13.40
   6  -2   2 1105.19   30.50
   6  -2   2 1110.99   36.20
  -6  -2  -2 1066.99   36.80
   6  -2   2 1161.28   31.90
   6  -2   2 1111.49   35.40
  -6  -2  -2 1094.09   36.70
  -6  -2  -2 1105.99   37.00
   6   2   2 1164.28   37.70
  -6   2  -2 1109.19   36.10
   6   2   2 1104.69   37.00
   8  -2   2 2307.87   65.39
   8  -2   2 2306.67   60.79
  -8  -2  -2 2193.98   66.29
   8  -2   2 2259.97   66.19
  -8  -2  -2 2329.77   67.59
   8   2   2 2354.46   68.29
  -8   2  -2 2269.77   65.89
 -10  -2  -2   24.50   11.10
  10  -2   2   32.50    9.80
  10  -2   2   36.20    9.20
 -10  -2  -2   27.80    9.40
  10  -2   2   32.50    6.70
 -10  -2  -2   28.70   10.20
  10  -2   2   42.10    6.90
 -10   2  -2   29.00    6.70
 -10   2  -2   46.00   10.20
  10   2   2   42.20   11.30
 -12  -2  -2  628.44   28.90
  12  -2   2  610.04   21.60
 -12  -2  -2  586.14   31.20
  12  -2   2  674.73   33.60
  12  -2   2  634.94   29.50
 -12  -2  -2  612.14   32.80
 -12   2  -2  649.64   24.40
 -12   2  -2  657.43   30.90
  12   2   2  620.24   32.50
  14  -2   2 1198.38   37.20
 -14  -2  -2 1215.38   49.60
  14  -2   2 1207.48   53.29
  14  -2   2 1272.17   48.40
 -14  -2  -2 1347.47   48.20
 -14  -2  -2 1266.07   51.19
 -14   2  -2 1249.07   41.90
 -14   2  -2 1335.07   49.40
  14   2   2 1238.78   50.49
  16  -2   2  152.48   25.70
 -16  -2  -2  153.38   23.00
 -16  -2  -2  163.68   25.70
  16  -2   2  163.68   14.30
 -16   2  -2  134.39   16.90
 -16   2  -2  174.08   26.80
  16   2   2  181.08   31.30
 -18  -2  -2  -22.60   17.90
 -18   2  -2   51.49   19.80
 -18   2  -2   18.60   11.80
 -20  -2  -2   29.50   23.40
 -20  -2  -2   21.20   19.60
 -20   2  -2  -17.40   13.30
 -20   2  -2  -10.80   21.30
 -22  -2  -2  117.39   29.00
 -22  -2  -2   95.19   23.70
 -22   2  -2  126.99   32.20
 -24  -2  -2   16.90   28.60
 -23  -3   2   72.99   31.30
  21  -3  -2    1.90   18.30
 -21  -3   2   22.40   22.50
  21  -3  -2   -7.70   23.20
 -21   3   2  -23.80   26.70
 -21   3   2   26.40   18.70
  19  -3  -2  -17.30   18.70
 -19  -3   2   26.40   16.20
 -19  -3   2   -8.20   18.20
  19  -3  -2   -6.30   15.60
 -19   3   2   28.60   19.60
 -19   3   2    3.00   16.10
  17  -3  -2   -7.90   12.90
 -17  -3   2  -15.60   17.20
 -17  -3   2    2.00   14.10
  17  -3  -2  -18.20   16.90
 -17   3   2    0.70   15.60
  15  -3  -2  369.56   29.00
  15  -3  -2  358.96   22.70
  15  -3  -2  389.36   24.90
 -15  -3   2  438.76   33.60
 -15  -3   2  409.86   29.00
  15  -3  -2  433.26   31.50
  15   3  -2  465.65   32.90
 -15   3   2  416.96   29.20
  13  -3  -2  216.68   18.40
  13  -3  -2  223.48   23.20
 -13  -3   2  193.48   20.80
  13  -3  -2  179.78   15.70
  13  -3  -2  226.78   22.40
  13   3  -2  183.28   23.40
 -13   3   2  234.18   21.10
  11  -3  -2  141.99   19.20
 -11  -3   2  147.19   19.90
  11  -3  -2   98.59   14.50
  11  -3  -2   77.19   12.70
 -11  -3   2  103.09   14.60
  11  -3  -2  113.99   16.60
 -11   3   2  126.49   17.20
  11   3  -2  129.59   19.80
   9  -3  -2  376.06   20.60
  -9  -3   2  394.76   22.00
  -9  -3   2  364.86   21.60
   9  -3  -2  355.86   19.00
  -9  -3   2  347.47   23.20
   9  -3  -2  382.86   23.40
   9  -3  -2  378.96   22.40
   9   3  -2  373.56   23.00
  -9   3   2  349.87   22.80
   7  -3  -2  315.37   19.30
   7  -3  -2  348.27   19.90
   7  -3  -2  320.37   20.20
   7  -3  -2  319.07   18.70
  -7  -3   2  362.56   19.70
  -7  -3   2  340.27   19.50
  -7  -3   2  353.76   21.20
   7   3  -2  361.06   21.10
  -7   3   2  314.57   21.30
   7   3  -2  352.36   20.70
  -7   3   2  341.67   20.10
   5  -3  -2   20.90    8.70
   5  -3  -2    1.30    7.70
   5  -3  -2   -4.90    8.50
   5  -3  -2    3.10    8.00
  -5  -3   2   22.90    8.30
  -5  -3   2   14.90    7.30
  -5  -3   2   14.40    7.70
   5   3  -2   16.30   10.90
  -5   3   2    9.60    8.70
   5   3  -2    9.90    8.40
   5   3  -2   17.50    7.50
  -5   3   2    6.80    9.20
   3  -3  -2    6.40    7.30
  -3  -3   2    5.90    6.90
   3  -3  -2   -4.00    7.10
   3  -3  -2   10.40    7.50
  -3  -3   2    7.90    6.30
  -3  -3   2    5.40    6.60
   3   3  -2   -3.40    6.80
  -3   3   2    5.80    7.50
  -3   3   2   -7.20    8.50
   3   3  -2    5.80   11.10
   3   3  -2   10.90    8.70
   1  -3  -2  249.58   16.60
  -1  -3   2  260.57   14.20
  -1  -3   2  240.98   16.10
  -1  -3   2  255.57   15.70
   1  -3  -2  235.78   16.70
   1  -3  -2  275.67   16.50
   1   3  -2  247.78   17.00
  -1   3   2  248.88   16.80
   1   3  -2  242.58   23.40
   1   3  -2  274.77   17.20
  -1   3   2  223.88   17.60
  -1  -3  -2  753.82   29.10
   1  -3   2  717.53   28.00
   1  -3   2  728.53   28.20
  -1  -3  -2  775.62   28.60
  -1  -3  -2  729.43   28.50
   1   3   2  689.13   30.60
  -1   3  -2  707.63   28.30
   1   3   2  766.22   29.10
  -1   3  -2  720.73   27.70
  -1   3  -2  706.03   30.90
   3  -3   2  117.69   10.20
  -3  -3  -2  113.49   13.30
   3  -3   2  112.29   13.50
  -3  -3  -2  109.69   13.10
  -3  -3  -2   95.99   14.20
   3  -3   2  112.99   13.00
  -3   3  -2   86.69   13.70
   3   3   2   92.59   14.60
  -3   3  -2   94.49   13.30
  -3   3  -2  114.89   13.60
   3   3   2  103.09   13.80
  -5  -3  -2  302.47   19.30
   5  -3   2  264.47   18.90
  -5  -3  -2  252.47   19.90
   5  -3   2  231.98   16.50
  -5  -3  -2  279.27   19.20
   5  -3   2  260.17   13.70
   5  -3   2  258.17   14.20
   5   3   2  302.17   20.60
   5   3   2  303.47   19.70
  -5   3  -2  297.67   15.20
  -5   3  -2  278.27   18.60
  -5   3  -2  243.08   19.40
   7  -3   2  792.22   32.40
  -7  -3  -2  810.52   33.80
   7  -3   2  765.82   25.00
  -7  -3  -2  744.73   32.70
   7  -3   2  742.83   31.00
  -7  -3  -2  770.02   33.10
   7  -3   2  758.12   25.90
   7   3   2  784.52   34.30
  -7   3  -2  762.62   32.60
   9  -3   2  129.99   21.20
  -9  -3  -2   68.29   13.40
  -9  -3  -2   92.89   15.20
   9  -3   2   93.89   11.60
   9  -3   2   69.49    9.10
  -9  -3  -2   96.69   17.40
   9   3   2   82.79   14.90
  -9   3  -2   75.89   13.20
  11  -3   2   57.79    9.20
 -11  -3  -2   34.30   15.00
 -11  -3  -2   50.79   15.30
  11  -3   2   68.09   11.70
  11  -3   2   47.10   13.90
 -11  -3  -2   55.39   15.70
  11   3   2   42.50   15.90
 -11   3  -2   59.49   14.90
 -13  -3  -2   30.40   16.40
 -13  -3  -2   19.00   15.60
  13  -3   2   -5.10   13.90
  13  -3   2   11.90    7.60
  13   3   2    9.20   16.10
 -13   3  -2   30.40   15.20
 -15  -3  -2  121.69   21.60
  15  -3   2  148.19   22.60
  15  -3   2  177.18   16.30
 -15  -3  -2  150.68   26.40
 -15   3  -2  229.88   28.60
 -17  -3  -2   43.70   20.20
  17  -3   2   61.29   21.50
 -17  -3  -2   53.89   17.90
  17  -3   2   45.90   13.20
 -17   3  -2   71.59   22.30
 -19  -3  -2   31.40   22.60
 -19  -3  -2   31.00   25.00
 -19   3  -2   20.80   24.50
 -21  -3  -2  218.38   34.20
 -20  -4   2   95.79   31.00
 -18  -4   2   10.60   23.70
  18  -4  -2   -6.00   24.00
  16  -4  -2   43.90   22.60
  16  -4  -2   18.50   17.00
 -16  -4   2   24.30   19.20
 -16   4   2   14.90   22.70
  14  -4  -2   10.20   15.20
 -14  -4   2   27.70   17.10
 -14  -4   2   18.00   21.20
  14  -4  -2   19.00   19.30
 -14   4   2   34.90   19.40
 -12  -4   2   24.50   16.50
  12  -4  -2  -13.70   13.50
  12  -4  -2   36.40   16.30
 -12   4   2  -29.40   14.60
 -10  -4   2  -25.30   12.80
 -10  -4   2   -2.80   12.70
  10  -4  -2    4.10   13.10
  10  -4  -2   16.10   14.50
 -10   4   2   11.40   14.60
   8  -4  -2  104.99   19.40
   8  -4  -2   92.19   16.70
  -8  -4   2   94.59   16.60
   8  -4  -2   57.89   15.40
  -8  -4   2  126.29   22.00
  -8   4   2   98.49   16.20
   8   4  -2  109.19   18.90
   8   4  -2   84.89   17.60
   6  -4  -2  373.16   24.20
  -6  -4   2  366.06   23.30
   6  -4  -2  390.46   27.10
   6  -4  -2  351.66   26.40
  -6   4   2  331.87   28.20
  -6   4   2  342.97   26.10
   6   4  -2  300.47   26.80
   6   4  -2  344.67   26.60
   4  -4  -2    4.00   13.00
   4  -4  -2   -7.00   12.30
   4  -4  -2   -6.50   10.80
  -4  -4   2   -4.40   10.90
  -4   4   2    2.20   13.90
   4   4  -2    5.30   12.60
   4   4  -2   -4.00   11.10
  -4   4   2   10.00   12.50
   2  -4  -2   93.39   18.30
  -2  -4   2  107.09   16.40
   2  -4  -2  105.09   16.20
   2  -4  -2   88.79   15.40
  -2   4   2   71.09   15.20
  -2   4   2  109.09   16.00
   2   4  -2  126.19   20.40
   2   4  -2  121.09   18.60
   0  -4  -2  120.59   20.50
   0  -4   2  130.39   15.60
   0  -4  -2   90.39   16.10
   0  -4  -2  135.19   18.00
   0   4   2   96.29   16.60
   0   4   2  108.19   18.60
   0   4  -2  162.98   20.70
   0   4  -2  111.39   19.20
   2  -4   2   15.70    8.80
  -2  -4  -2   19.80   12.20
  -2  -4  -2    1.00   13.40
  -2  -4  -2  -16.10   10.90
  -2   4  -2   20.70   12.80
   2   4   2   18.30   14.00
  -2   4  -2  -21.20   11.50
   2   4   2   -1.20   11.80
  -4  -4  -2   24.20   12.70
   4  -4   2   14.40   12.40
   4  -4   2    7.90    9.30
   4  -4   2   13.90   11.80
  -4  -4  -2   24.40   12.90
  -4  -4  -2    4.90   13.20
  -4   4  -2    7.50   13.10
  -4   4  -2    4.70   12.70
   4   4   2    7.90   12.70
  -4   4  -2   42.50   15.30
   4   4   2   34.80   14.90
   6  -4   2   46.10    9.80
   6  -4   2   18.90   12.90
   6  -4   2   27.80   10.70
  -6  -4  -2   41.70   14.40
  -6  -4  -2   26.90   14.90
   6   4   2   24.50   16.70
  -6   4  -2   23.50   13.90
  -6   4  -2   21.80   15.70
   6   4   2   57.99   14.60
   8  -4   2   68.59   16.40
  -8  -4  -2   78.99   16.60
   8  -4   2   74.19   14.50
  -8  -4  -2   80.59   18.40
  -8   4  -2   75.09   16.40
  10  -4   2   53.49   14.90
 -10  -4  -2    7.40   15.40
  10  -4   2   19.30   17.10
 -10   4  -2   45.10   15.80
 -12  -4  -2   19.90   20.60
 -12  -4  -2   30.80   19.80
  12  -4   2   12.40   18.70
 -12   4  -2   15.80   19.10
 -14  -4  -2  102.89   25.80
 -14  -4  -2   96.09   21.10
 -14   4  -2   90.79   22.80
 -16  -4  -2   57.89   42.20
 -16  -4  -2   32.70   25.90
 -16   4  -2  101.39   27.00
 -18  -4  -2   27.60   31.40
 -18   4  -2   57.69   39.50
 -15  -5   2   41.30   27.30
 -13  -5   2   -3.20   22.60
 -11  -5   2  -32.30   24.00
  11  -5  -2   -7.40   23.80
 -11   5   2   -0.80   22.40
  -9  -5   2   28.30   19.70
   9  -5  -2   24.30   18.80
   9  -5  -2   35.50   20.70
   9   5  -2   24.90   22.10
  -9   5   2   13.70   21.60
   7  -5  -2   10.10   18.00
   7  -5  -2   57.89   20.60
   7   5  -2    9.10   20.40
  -7   5   2   29.00   20.60
  -5  -5   2   21.10   18.10
   5  -5  -2   22.60   16.50
   5  -5  -2    4.70   17.80
   5   5  -2  -16.60   17.50
  -5   5   2   35.50   18.80
   3  -5  -2  -21.20   16.50
   3  -5  -2  -13.70   17.00
  -3  -5   2  -21.80   14.90
  -3  -5   2   -0.70   19.90
  -3   5   2   22.10   18.60
   3   5  -2  -21.50   16.60
  -1  -5   2  -11.60   14.50
  -1  -5   2  -14.50   18.60
   1  -5  -2  -21.70   16.80
   1  -5  -2   26.50   18.20
  -1   5   2   32.60   18.00
   1   5  -2   26.70   18.40
  -1  -5  -2  -13.70   16.10
   1  -5   2  -14.90   17.80
  -1  -5  -2   50.09   17.90
   1  -5   2   31.90   14.40
   1   5   2    6.80   17.30
  -1   5  -2   46.30   18.80
   3  -5   2  -10.60   20.90
  -3  -5  -2  -13.70   17.80
   3  -5   2    7.20   14.00
  -3   5  -2   21.40   19.00
   3   5   2  -15.50   17.30
  -5  -5  -2   -4.20   20.00
   5  -5   2   31.20   14.00
  -5  -5  -2   -3.00   19.00
   5   5   2    0.40   18.50
  -5   5  -2   10.10   20.10
  -7  -5  -2   21.40   20.50
  -7  -5  -2   13.70   21.90
   7   5   2   36.20   21.90
  -7   5  -2   33.10   21.20
  -9  -5  -2   18.40   24.90
  -9   5  -2   -6.90   22.30
 -11  -5  -2    2.20   26.80
 -13  -5  -2   -4.20   30.40
   2  -6  -2   45.50   28.90
  -2  -6   2   36.30   24.90
   2   6  -2   24.60   27.40
   0  -6  -2   38.70   29.00
   0   6  -2  -33.30   27.90
 -28   0   3  -11.60   23.20
 -26   0   3    0.90   18.20
 -24   0   3   -3.30   20.70
 -24   0   3  -15.80   19.80
 -22   0   3   14.60   17.70
 -22   0   3    2.40   13.30
 -20   0   3  -20.80   13.40
  20   0  -3    3.90   16.50
 -20   0   3    1.80    9.70
 -18   0   3   -4.30    8.60
 -18   0   3   -6.50   10.40
  18   0  -3   -1.90   12.60
  16   0  -3   10.20   10.50
 -16   0   3   -9.10    8.40
 -16   0   3    3.50    7.00
 -14   0   3    2.50    5.60
  14   0  -3   -6.40    7.70
 -14   0   3   -3.00    7.00
  14   0  -3    2.90    6.60
 -12   0   3    0.10    5.70
  12   0  -3    4.10    7.00
  12   0  -3    3.60    5.20
 -12   0   3   -5.80    4.30
  10   0  -3    7.60    5.40
  10   0  -3   -1.70    4.00
   8   0  -3   -1.90    3.10
  -8   0   3    1.00    3.50
  -8   0   3   -3.00    2.90
   8   0  -3   -3.00    4.10
   6   0  -3   -7.20    3.40
   6   0  -3   -9.50    2.60
  -6   0   3   -8.80    2.60
  -4   0   3   -0.30    1.60
  -4   0   3   -3.20    1.30
   0   0   3  -10.60    1.40
   2   0   3    0.30    1.70
  -2   0  -3    0.60    1.70
  -2   0  -3    2.80    2.50
   2   0   3   -0.90    2.10
  -4   0  -3   -0.60    3.70
   4   0   3    0.50    2.30
   4   0   3   -2.50    3.80
  -4   0  -3    3.10    2.90
  -6   0  -3   -0.50    2.90
   6   0   3   -2.00    2.50
   6   0   3   -5.00    4.50
  -6   0  -3    6.00    4.90
  -8   0  -3    1.80    4.30
   8   0   3    6.60    6.20
  -8   0  -3    5.80    6.10
   8   0   3    2.40    3.60
 -10   0  -3   -9.60    6.80
 -10   0  -3    0.60    5.20
  10   0   3    1.40    7.90
  10   0   3    0.90    4.50
 -12   0  -3    8.40    6.10
 -12   0  -3  -11.10    8.90
  12   0   3    0.70    5.40
  12   0   3   19.90    9.60
  14   0   3   -8.40   11.00
 -14   0  -3    1.80   11.20
 -14   0  -3   10.60    8.40
  16   0   3   14.00   15.30
 -16   0  -3    3.00   13.30
 -16   0  -3   -5.00    9.60
 -18   0  -3  -25.50   14.40
 -18   0  -3    2.30   11.70
 -20   0  -3    2.00   14.90
 -20   0  -3  -35.40   17.70
 -22   0  -3  -13.80   23.30
 -22   0  -3   -3.40   17.80
 -24   0  -3    7.90   22.40
 -24   0  -3   29.20   27.50
 -27  -1   3    5.30   21.60
 -27   1   3   20.90   24.10
 -25  -1   3  -35.90   19.30
 -23  -1   3  -21.30   15.10
 -23  -1   3   -0.40   19.10
 -23   1   3   -7.30   18.30
 -23   1   3   -1.30   14.30
  21  -1  -3  293.07   52.89
 -21  -1   3  249.28   31.20
 -21  -1   3  237.58   25.60
 -21   1   3  230.88   23.10
 -21   1   3  254.77   28.30
  19  -1  -3   81.69   19.50
 -19  -1   3  114.29   19.30
  19   1  -3   84.79   20.20
 -19   1   3  113.89   15.30
 -19   1   3   88.89   16.60
 -17  -1   3   -4.90    8.40
  17  -1  -3    2.50   12.30
 -17  -1   3  -17.20   10.50
 -17   1   3   10.90    8.00
 -17   1   3   -9.50    9.40
  17   1  -3    7.60   13.20
 -15  -1   3   -3.30   10.00
  15  -1  -3   -1.70    7.40
  15  -1  -3   18.90   11.80
 -15  -1   3    5.80    8.40
 -15   1   3   20.60    8.90
  15   1  -3    6.10   11.10
 -15   1   3   21.90    7.80
 -13  -1   3   59.79   10.30
  13  -1  -3   46.50    8.60
 -13  -1   3   53.79   11.40
  13  -1  -3   57.59   16.90
 -13   1   3   53.49    9.20
  13   1  -3   51.19   11.00
 -13   1   3   65.59   11.20
 -11  -1   3   27.70    8.10
  11  -1  -3   28.40    5.70
 -11  -1   3   21.40    6.50
  11   1  -3   42.80    9.50
 -11   1   3   25.30    6.50
  11   1  -3   26.40    6.20
  -9  -1   3  124.39   11.80
   9  -1  -3  106.69    9.50
  -9  -1   3  114.69    9.60
   9  -1  -3  128.99    8.60
   9   1  -3  120.29   10.90
  -9   1   3  116.69    8.40
  -9   1   3  109.89    8.80
   9   1  -3  109.39    8.80
   7  -1  -3  164.18    9.00
  -7  -1   3  175.88    9.70
   7  -1  -3  169.68    9.90
   7  -1  -3  185.28   10.00
  -7  -1   3  186.68   11.40
  -7   1   3  175.08    9.70
  -7   1   3  171.38   10.00
   7   1  -3  187.68   10.00
   7   1  -3  187.48   10.80
   5  -1  -3  415.56   14.80
  -5  -1   3  426.16   14.80
   5  -1  -3  453.65   15.40
  -5  -1   3  398.86   14.80
   5  -1  -3  422.56   14.70
   5  -1  -3  439.46   15.50
  -5   1   3  413.96   14.50
   5   1  -3  434.16   15.40
  -5   1   3  430.66   15.40
   5   1  -3  411.46   15.00
  -3  -1   3  180.08    8.10
   3  -1  -3  191.88    8.50
   3  -1  -3  178.08    9.40
   3  -1  -3  186.48    8.60
  -3  -1   3  194.78    7.80
  -3   1   3  200.28    8.60
   3   1  -3  191.38    8.30
   3   1  -3  194.48    8.30
  -3   1   3  196.38    8.30
   3   1  -3  201.18    8.30
  -1  -1   3  144.79    6.50
   1  -1  -3  142.49    8.60
   1  -1  -3  135.69    7.10
  -1  -1   3  135.79    5.70
   1  -1  -3  135.79    6.80
   1   1  -3  145.89    6.70
   1   1  -3  147.79    6.80
   1   1  -3  135.89    5.90
  -1   1   3  149.69    7.60
  -1   1   3  139.09    6.80
  -1  -1  -3  742.03   22.60
  -1  -1  -3  769.02   22.80
   1  -1   3  718.83   19.10
  -1  -1  -3  716.73   23.60
   1  -1   3  772.52   21.90
   1   1   3  762.92   23.80
   1   1   3  738.63   22.40
  -1   1  -3  753.02   22.20
  -1   1  -3  757.92   22.00
   1   1   3  782.52   22.90
  -1   1  -3  822.62   19.60
  -3  -1  -3  171.98    9.90
  -3  -1  -3  176.38   10.30
   3  -1   3  179.28    8.70
   3  -1   3  177.88    9.10
  -3  -1  -3  170.28    9.60
   3   1   3  170.28    9.90
  -3   1  -3  168.78    9.00
   3   1   3  184.18   11.70
   5  -1   3   59.39    3.60
  -5  -1  -3   67.79    9.00
   5  -1   3   61.39    7.10
  -5  -1  -3   59.49    7.50
  -5   1  -3   51.99    3.90
  -5   1  -3   56.29    7.20
   5   1   3   57.49    6.60
   5   1   3   56.39    8.80
   7  -1   3  346.37   11.90
   7  -1   3  370.26   16.30
  -7  -1  -3  362.56   18.90
  -7  -1  -3  345.87   16.50
   7   1   3  354.16   16.00
   7   1   3  362.96   18.90
  -7   1  -3  346.57   12.60
   9  -1   3  489.25   16.50
   9  -1   3  482.35   21.60
  -9  -1  -3  480.45   21.30
  -9  -1  -3  413.66   25.80
   9   1   3  526.15   24.50
  -9   1  -3  490.25   17.50
   9   1   3  489.95   20.50
  -9   1  -3  508.75   22.60
  11  -1   3   22.50    9.30
 -11  -1  -3   15.10    7.30
  11  -1   3   15.60    4.80
 -11  -1  -3   22.50   10.10
 -11   1  -3   18.30    8.90
  11   1   3   39.70   11.80
 -11   1  -3   29.30    6.70
 -13  -1  -3  124.69   15.30
  13  -1   3  130.49   10.70
 -13  -1  -3  128.29   18.50
  13  -1   3  119.69   18.40
 -13   1  -3  119.29   18.20
 -13   1  -3  119.89   11.50
  13   1   3  171.88   21.50
  15  -1   3   38.10   19.30
 -15  -1  -3   45.60   13.10
 -15  -1  -3   61.89   16.60
  15  -1   3   40.80    8.30
 -15   1  -3   36.80   10.30
 -15   1  -3   52.79   14.30
  15   1   3   29.40   14.90
 -17  -1  -3   11.50   12.50
 -17  -1  -3   26.70   16.70
 -17   1  -3    1.20   14.70
 -17   1  -3   -3.60   10.20
 -19  -1  -3  -29.10   17.00
 -19  -1  -3   14.10   14.40
 -19   1  -3   18.10   12.40
 -19   1  -3   13.20   18.50
 -21  -1  -3   57.39   21.50
 -21  -1  -3   64.89   20.80
 -21   1  -3   40.40   16.50
 -21   1  -3   63.79   23.20
 -23  -1  -3  -10.70   20.90
 -23  -1  -3   70.59   25.50
 -23   1  -3   21.30   27.60
 -23   1  -3   17.90   18.60
 -25  -1  -3   -1.80   25.70
  26  -2  -3  -15.90   32.10
 -26  -2   3   29.40   28.00
 -26   2   3   14.70   25.20
  24  -2  -3  -31.90   24.40
 -24  -2   3   35.30   21.10
 -24   2   3   16.20   19.30
  22  -2  -3   39.10   21.50
 -22  -2   3   17.60   19.00
 -22  -2   3   94.79   38.60
 -22   2   3   34.90   16.50
 -22   2   3   40.40   22.40
 -20  -2   3   50.59   20.80
  20  -2  -3   79.19   19.00
 -20  -2   3   84.09   20.60
 -20   2   3   70.69   15.60
 -20   2   3   92.19   20.10
 -18  -2   3    9.00   11.10
  18  -2  -3    7.60   13.60
  18  -2  -3   18.50   15.60
 -18   2   3   28.30   14.30
 -18   2   3    6.50   11.80
  18   2  -3   35.10   16.60
 -16  -2   3  449.36   30.00
  16  -2  -3  430.06   27.00
 -16  -2   3  432.16   25.00
  16  -2  -3  458.75   27.60
 -16   2   3  434.76   27.00
  16   2  -3  436.76   28.50
 -16   2   3  432.26   23.90
 -14  -2   3  651.33   29.60
  14  -2  -3  620.44   24.80
  14  -2  -3  653.03   30.10
  14  -2  -3  648.44   29.50
 -14  -2   3  609.14   32.70
 -14  -2   3  603.94   33.50
 -14   2   3  646.74   29.60
  14   2  -3  644.04   31.20
 -14   2   3  615.44   27.10
  12  -2  -3  314.77   18.20
  12  -2  -3  334.47   16.70
  12  -2  -3  333.67   19.80
 -12  -2   3  327.77   19.30
 -12  -2   3  311.07   19.70
  12  -2  -3  317.77   19.50
 -12  -2   3  324.47   22.60
 -12   2   3  324.47   18.20
  12   2  -3  306.97   20.80
 -12   2   3  332.87   18.90
  10  -2  -3    6.00    6.20
 -10  -2   3    5.60    5.90
  10  -2  -3    3.90    6.20
 -10  -2   3   -1.80    7.20
  10  -2  -3    1.80    5.30
  10  -2  -3   11.20    7.10
 -10  -2   3    8.50    6.00
 -10   2   3    8.40    6.30
 -10   2   3    8.50    6.20
   8  -2  -3   57.89    9.60
   8  -2  -3   82.19    8.70
  -8  -2   3   56.29    8.90
  -8  -2   3   60.59    9.90
  -8  -2   3   50.39    9.00
   8  -2  -3   64.29    9.30
   8   2  -3   64.09    9.70
   8   2  -3   54.19    9.80
  -8   2   3   58.39    8.40
   6  -2  -3   16.30    5.80
   6  -2  -3   10.00    5.90
   6  -2  -3   10.60    5.50
  -6  -2   3    8.70    4.40
   6  -2  -3    8.10    4.90
  -6  -2   3   20.30    5.60
   6   2  -3   17.10    5.30
  -6   2   3    7.60    5.30
   6   2  -3   11.30    5.30
  -6   2   3   18.60    6.10
  -6   2   3   13.10    4.70
   6   2  -3   11.50    5.00
  -4  -2   3    4.30    3.70
  -4  -2   3    2.80    4.10
  -4  -2   3    3.20    4.20
   4  -2  -3    8.50    5.60
   4  -2  -3    1.20    4.30
   4  -2  -3   -0.20    5.10
  -4   2   3    1.20    3.70
  -4   2   3    3.50    4.60
  -4   2   3   -1.20    5.50
   4   2  -3    1.90    4.30
   4   2  -3    4.30    4.60
   4   2  -3    1.20    4.20
  -2  -2   3  370.26   14.90
  -2  -2   3  353.36   14.00
   2  -2  -3  372.76   15.90
   2  -2  -3  393.06   17.40
   2  -2  -3  339.17   17.40
  -2  -2   3  371.46   15.50
  -2   2   3  377.86   16.80
  -2   2   3  381.06   16.10
  -2   2   3  372.76   15.50
   2   2  -3  360.76   15.20
   2   2  -3  388.76   15.30
   0  -2  -3 1965.10   54.19
   0  -2   3 2004.60   54.59
   0  -2   3 1843.92   50.79
   0  -2   3 2015.00   53.59
   0   2   3 1926.41   53.89
   0   2   3 2002.40   54.49
   0   2   3 1887.51   55.79
   0   2  -3 1987.90   53.79
   0   2  -3 1942.61   57.19
   2  -2   3  233.08    9.20
  -2  -2  -3  225.98   13.60
  -2  -2  -3  234.48   13.00
  -2  -2  -3  244.38   12.90
   2  -2   3  238.98   12.30
  -2   2  -3  234.88   12.80
   2   2   3  229.48   13.80
   2   2   3  253.07   13.30
  -2   2  -3  243.78   12.70
   2   2   3  226.58   12.50
  -2   2  -3  234.88   10.80
   4  -2   3   -4.20    4.40
  -4  -2  -3   -0.90    4.80
  -4  -2  -3   -2.60    5.60
   4  -2   3   -1.70    4.50
  -4  -2  -3    3.50    4.90
   4  -2   3    0.00    2.80
   4  -2   3    2.80    3.10
  -4   2  -3    3.00    4.60
   4   2   3    2.00    5.40
   4   2   3    3.60    5.00
   4   2   3    3.00    5.60
  -4   2  -3    0.90    5.20
   6  -2   3  380.56   17.70
   6  -2   3  365.36   13.00
  -6  -2  -3  354.46   18.40
  -6  -2  -3  347.67   18.80
  -6  -2  -3  380.46   28.70
   6  -2   3  348.27   14.90
   6  -2   3  368.26   18.30
  -6   2  -3  370.46   18.00
   6   2   3  413.96   19.70
   6   2   3  318.37   18.10
   8  -2   3   40.00    5.50
  -8  -2  -3   40.20    9.90
   8  -2   3   34.10    8.20
  -8  -2  -3   44.00    9.40
   8  -2   3   44.50    6.60
   8  -2   3   63.09   11.40
  -8  -2  -3   39.20    9.60
   8   2   3   35.90   10.10
  -8   2  -3   36.40    8.70
  10  -2   3   46.50    8.40
 -10  -2  -3   23.90   10.40
  10  -2   3   27.70    5.10
 -10  -2  -3   13.60   11.10
  10  -2   3   32.90   10.60
 -10  -2  -3   27.30   10.10
  10  -2   3   35.90    9.90
 -10   2  -3   27.10    6.80
  10   2   3   34.70   11.00
 -10   2  -3   56.69   11.40
 -12  -2  -3   52.19   14.20
  12  -2   3   60.89   13.20
 -12  -2  -3   45.10   14.30
  12  -2   3   72.39    8.40
  12  -2   3   49.40   12.30
 -12  -2  -3   59.69   14.30
 -12   2  -3   90.39   11.40
 -12   2  -3   66.69   14.10
  12   2   3   67.49   15.60
 -14  -2  -3  333.77   28.20
 -14  -2  -3  318.77   28.60
 -14  -2  -3  322.37   23.10
  14  -2   3  300.67   15.10
  14  -2   3  294.17   26.90
 -14   2  -3  298.87   27.60
  14   2   3  288.77   28.00
 -16  -2  -3   58.29   16.40
  16  -2   3   70.79   16.10
  16  -2   3   65.69   12.30
 -16  -2  -3   69.79   18.20
 -16   2  -3   50.19   11.90
 -16   2  -3   73.89   18.40
 -18  -2  -3    2.10   16.80
 -18  -2  -3   -1.50   18.70
 -18   2  -3   -9.00   11.50
 -18   2  -3   26.20   19.90
 -20   2  -3   93.59   25.40
 -20   2  -3   73.99   15.80
 -22  -2  -3   70.09   29.60
 -22  -2  -3   70.39   25.90
 -22   2  -3   71.79   31.40
 -24  -2  -3   33.90   31.00
 -23  -3   3   73.49   27.00
  23  -3  -3   34.10   28.20
 -21  -3   3  218.78   34.60
  21  -3  -3  234.78   29.40
  21  -3  -3  240.18   36.50
 -21   3   3  218.48   29.50
 -19  -3   3  192.08   28.30
  19  -3  -3  143.09   22.90
  19  -3  -3  135.29   23.80
 -19  -3   3   98.79   25.10
 -19   3   3  137.29   25.10
 -19   3   3  144.69   23.60
 -17  -3   3  -21.70   16.70
  17  -3  -3    2.90   15.90
  17  -3  -3   -6.90   13.40
 -17  -3   3   26.60   15.90
 -17   3   3   -8.30   14.80
  15  -3  -3   14.30   11.50
 -15  -3   3   24.50   14.00
  15  -3  -3   -2.60   14.00
  15  -3  -3   31.70   14.90
 -15  -3   3    6.40   16.40
  15   3  -3   17.90   14.40
 -15   3   3   24.30   13.20
  13  -3  -3    4.90   11.90
 -13  -3   3   -0.20   12.10
 -13  -3   3    5.70   10.70
  13  -3  -3   -3.20    8.70
  13  -3  -3   -0.80   12.70
  13   3  -3  -10.70   10.80
 -13   3   3    5.30   11.00
 -11  -3   3   -0.60    9.50
  11  -3  -3   -1.70   10.30
  11  -3  -3    2.30   10.40
 -11  -3   3    3.50   10.30
  11  -3  -3   17.90   10.40
  11  -3  -3   10.20    8.30
 -11   3   3    5.00   10.00
  11   3  -3    8.50   10.40
   9  -3  -3  269.27   19.30
   9  -3  -3  330.17   18.40
   9  -3  -3  278.97   19.90
  -9  -3   3  282.97   21.40
   9  -3  -3  298.87   20.50
  -9  -3   3  278.47   18.90
   9   3  -3  293.77   20.70
  -9   3   3  250.37   24.70
  -7  -3   3 1287.37   42.50
   7  -3  -3 1306.47   44.00
  -7  -3   3 1331.87   42.60
   7  -3  -3 1284.77   42.80
   7  -3  -3 1231.28   41.70
  -7  -3   3 1282.67   43.80
   7  -3  -3 1303.17   43.30
  -7   3   3 1223.48   43.00
   7   3  -3 1296.07   44.10
  -7   3   3 1275.17   48.10
   7   3  -3 1302.17   49.30
  -7   3   3 1258.77   42.40
  -5  -3   3  740.23   27.60
   5  -3  -3  762.42   29.90
  -5  -3   3  728.63   29.40
   5  -3  -3  718.23   29.20
  -5  -3   3  729.23   27.90
   5  -3  -3  763.92   29.20
   5  -3  -3  694.13   29.50
  -5   3   3  734.63   28.60
   5   3  -3  716.63   28.90
  -5   3   3  688.43   29.60
   5   3  -3  666.73   29.10
   5   3  -3  749.42   29.40
   3  -3  -3   32.90    8.30
   3  -3  -3   36.10    8.80
  -3  -3   3   34.60    7.90
  -3  -3   3   35.70    9.00
  -3  -3   3   38.40    8.00
   3  -3  -3   31.30    9.50
  -3   3   3   37.40    9.00
   3   3  -3   49.00    9.60
   3   3  -3   34.40    8.40
   3   3  -3   22.90    7.90
  -3   3   3   41.90    8.80
  -1  -3   3  270.67   16.40
  -1  -3   3  253.37   15.90
   1  -3  -3  232.98   16.60
   1  -3  -3  247.18   16.60
  -1  -3   3  239.58   13.40
   1  -3  -3  241.78   16.10
  -1   3   3  205.38   17.60
  -1   3   3  222.08   16.40
  -1   3   3  244.78   16.10
   1   3  -3  243.08   16.40
   1   3  -3  247.38   16.60
   1   3  -3  236.98   16.00
   1  -3   3   -1.20    7.10
   1  -3   3    6.10    7.10
  -1  -3  -3   10.20    7.40
  -1  -3  -3   -2.90    7.60
  -1  -3  -3    3.20    7.10
   1  -3   3    5.70    4.90
   1   3   3    9.10    7.50
  -1   3  -3    5.30    7.40
   1   3   3    9.10    7.50
  -1   3  -3    2.80    6.90
  -1   3  -3   12.00    6.90
  -3  -3  -3   -3.00    7.40
   3  -3   3    1.90    7.10
  -3  -3  -3    4.40    8.00
   3  -3   3    9.70    7.80
  -3  -3  -3   -8.40    8.30
   3  -3   3   -0.30    4.90
  -3   3  -3   13.60   13.20
   3   3   3    2.00    8.70
  -3   3  -3   -3.00    7.30
  -3   3  -3   -5.00    7.40
   3   3   3   -9.60    8.40
   5  -3   3  276.87   19.30
   5  -3   3  255.07   18.40
  -5  -3  -3  275.77   20.40
  -5  -3  -3  298.17   18.70
  -5  -3  -3  318.27   20.10
   5  -3   3  314.27   13.70
   5  -3   3  283.87   13.20
  -5   3  -3  290.97   19.00
  -5   3  -3  282.47   19.60
   5   3   3  307.37   23.00
   5   3   3  335.67   21.60
   7  -3   3  858.61   27.30
  -7  -3  -3  860.21   35.60
  -7  -3  -3  863.11   36.20
   7  -3   3  854.61   26.40
  -7  -3  -3  908.31   37.00
   7  -3   3  923.11   38.90
   7  -3   3  897.51   35.90
   7   3   3  912.71   37.60
  -7   3  -3  893.91   35.90
   9  -3   3  204.58   11.10
   9  -3   3  217.98   21.40
  -9  -3  -3  213.08   21.50
  -9  -3  -3  205.08   20.80
   9  -3   3  193.38   12.80
  -9  -3  -3  185.18   21.40
  -9   3  -3  230.68   21.20
   9   3   3  215.98   23.90
  11  -3   3    6.50    5.90
 -11  -3  -3   12.00   13.50
 -11  -3  -3  -16.20   12.50
 -11  -3  -3   11.80   13.00
  11  -3   3    5.50    7.10
  11   3   3   -7.40   14.60
 -11   3  -3   -4.30   12.30
  13  -3   3  147.99   15.10
  13  -3   3  163.58   13.50
 -13  -3  -3  193.38   28.60
  13  -3   3  147.29   24.80
 -13  -3  -3  167.78   26.90
 -13  -3  -3  212.08   26.50
 -13   3  -3  200.08   25.40
 -15  -3  -3  107.29   21.00
  15  -3   3  116.09   21.60
 -15  -3  -3  117.19   20.90
 -17  -3  -3   -9.80   20.00
  17  -3   3   10.70   19.50
 -17  -3  -3   11.90   19.60
 -17   3  -3  -14.30   20.20
 -19  -3  -3  -13.20   23.70
 -19  -3  -3   33.10   23.40
 -19   3  -3   33.10   26.80
 -21  -3  -3   94.79   30.40
 -21   3  -3   34.50   32.60
 -20  -4   3   57.09   27.80
 -18  -4   3   19.40   21.50
  18  -4  -3   19.30   25.30
  16  -4  -3  100.79   24.70
  16  -4  -3   75.39   19.60
 -16   4   3   61.99   21.90
 -14  -4   3  519.45   36.10
 -14  -4   3  468.45   39.20
  14  -4  -3  496.35   31.80
  14  -4  -3  454.45   36.70
 -14   4   3  533.75   37.60
  12  -4  -3  209.68   25.40
 -12  -4   3  282.87   28.00
  12  -4  -3  200.88   26.80
 -12  -4   3  260.47   25.10
 -12   4   3  197.48   26.90
 -10  -4   3   -5.00   12.00
  10  -4  -3   -7.10   15.40
  10  -4  -3   -6.10   13.20
  10  -4  -3   -6.00   13.90
 -10   4   3  -14.40   12.50
  -8  -4   3  111.99   19.00
   8  -4  -3   74.29   16.20
  -8  -4   3   87.09   16.10
   8  -4  -3  136.79   19.70
   8  -4  -3   94.19   16.90
   8   4  -3   90.39   16.70
  -8   4   3  143.99   20.60
   8   4  -3  142.99   23.20
   6  -4  -3   32.30   12.90
   6  -4  -3   10.40   13.50
  -6  -4   3   15.40   11.30
  -6  -4   3   -7.10   11.00
   6  -4  -3   20.70   12.20
   6   4  -3    3.50   12.10
  -6   4   3   22.00   12.40
   6   4  -3   18.40   13.70
   4  -4  -3   -6.80   11.10
   4  -4  -3   -1.90   12.70
  -4  -4   3    6.40   10.40
   4  -4  -3    2.10   11.50
  -4   4   3   -2.30   14.70
   4   4  -3    1.30   11.80
   4   4  -3   29.20   12.10
   2  -4  -3  178.08   21.10
   2  -4  -3  179.88   21.10
   2  -4  -3  182.78   19.80
  -2  -4   3  192.68   21.00
  -2  -4   3  198.68   17.50
   2   4  -3  167.28   20.00
  -2   4   3  217.28   21.60
  -2   4   3  170.88   23.50
   2   4  -3  179.38   20.40
   0  -4  -3  824.02   36.70
   0  -4  -3  794.32   36.10
   0  -4   3  872.21   31.40
   0  -4  -3  831.22   37.10
   0  -4   3  851.31   36.30
   0   4   3  774.92   37.10
   0   4  -3  727.33   36.30
   0   4  -3  850.01   37.00
   0   4  -3  798.02   35.70
   0   4   3  854.01   36.30
   2  -4   3  448.36   20.80
  -2  -4  -3  447.06   27.70
   2  -4   3  420.16   26.90
  -2  -4  -3  442.06   27.50
  -2  -4  -3  381.46   26.50
   2   4   3  395.16   28.60
  -2   4  -3  435.36   27.20
   2   4   3  398.36   26.10
  -2   4  -3  403.96   27.60
  -4  -4  -3   24.60   13.30
  -4  -4  -3   -7.80   13.70
   4  -4   3    6.40   11.20
   4  -4   3   -5.90   15.50
  -4  -4  -3   31.90   13.00
  -4   4  -3   15.90   12.70
  -4   4  -3    7.00   12.80
   4   4   3   -2.00   11.80
  -4   4  -3    1.50   14.50
   6  -4   3  221.98   19.40
  -6  -4  -3  204.18   27.70
   6  -4   3  191.48   28.90
  -6  -4  -3  241.98   25.40
  -6  -4  -3  240.18   24.80
   6  -4   3  225.98   16.30
  -6   4  -3  219.18   25.00
   6   4   3  256.77   25.30
  -6   4  -3  226.68   25.00
  -8  -4  -3   82.19   19.30
   8  -4   3   60.49   16.30
  -8  -4  -3   75.79   17.30
  -8   4  -3   61.19   16.40
  10  -4   3   15.40    9.50
 -10  -4  -3   11.50   15.40
 -10  -4  -3  -20.80   17.10
  10  -4   3  -13.60   16.50
 -10   4  -3  -13.70   15.80
  12  -4   3   18.20   20.50
 -12  -4  -3   52.99   21.70
 -12  -4  -3    5.00   23.00
 -12   4  -3   45.60   19.90
 -14  -4  -3  282.47   32.20
 -14  -4  -3  225.28   37.80
 -14   4  -3  267.27   38.80
 -16  -4  -3  248.88   45.30
 -16  -4  -3  194.98   36.00
 -16   4  -3  353.16   63.09
 -18  -4  -3   -0.10   31.40
 -18   4  -3   11.30   28.00
 -15  -5   3   45.20   27.30
 -13  -5   3  -13.30   22.60
  13  -5  -3    6.40   28.00
 -11  -5   3    1.20   20.00
  11  -5  -3   -6.00   19.10
 -11   5   3  -13.30   29.40
   9  -5  -3  131.29   23.70
   9  -5  -3   75.79   22.50
  -9  -5   3   98.69   20.70
   9   5  -3  130.69   30.60
  -9   5   3  109.09   24.50
  -7  -5   3  446.96   38.70
   7  -5  -3  399.76   35.30
   7  -5  -3  354.36   35.90
   7   5  -3  352.06   36.70
  -7   5   3  386.36   37.60
  -5  -5   3   96.29   18.60
   5  -5  -3  122.69   21.80
   5  -5  -3   64.19   20.80
   5   5  -3   91.69   21.40
  -5   5   3  175.88   29.70
   3  -5  -3  -27.10   16.80
  -3  -5   3   20.50   15.40
   3  -5  -3   21.30   19.20
  -3   5   3   -7.00   15.90
   1  -5  -3   22.20   18.70
   1  -5  -3  -12.70   17.70
  -1  -5   3   16.50   13.80
   1   5  -3   12.30   17.90
  -1   5   3   12.30   17.60
  -1  -5  -3   50.19   19.60
   1  -5   3    5.00   13.70
   1   5   3   12.00   17.60
  -1   5  -3    7.80   18.50
   3  -5   3   -3.90   12.90
  -3  -5  -3   38.30   20.50
  -3  -5  -3  -19.00   17.00
   3   5   3    7.10   17.60
  -3   5  -3    1.20   19.10
  -5  -5  -3   80.89   23.70
  -5  -5  -3   20.30   20.70
   5   5   3   85.59   22.00
  -5   5  -3   35.30   20.70
  -7  -5  -3  257.07   36.00
  -7  -5  -3  248.68   37.30
  -7   5  -3  230.88   35.60
  -9  -5  -3   29.00   23.40
  -9  -5  -3   92.39   29.80
 -11  -5  -3  -32.30   28.90
 -11   5  -3  -12.10   24.90
 -13  -5  -3  103.99   34.60
 -13   5  -3   -9.00   29.20
   2   6  -3   36.00   27.20
 -28   0   4  274.07   37.50
 -26   0   4  401.86   34.50
 -24   0   4  104.99   24.90
 -22   0   4  866.61   38.90
 -22   0   4  773.12   43.70
 -20   0   4  575.14   34.60
 -20   0   4  595.84   30.10
  20   0  -4  588.74   37.00
 -18   0   4    7.30   11.10
 -18   0   4   13.50   10.40
  18   0  -4   11.40   12.40
 -16   0   4   36.40    9.50
 -16   0   4   21.60    9.60
  16   0  -4   18.50   11.50
  14   0  -4 2093.29   60.69
 -14   0   4 2167.88   61.69
  14   0  -4 2031.90   70.29
 -14   0   4 2154.38   63.79
 -12   0   4 1931.51   56.59
  12   0  -4 2055.39   60.29
  12   0  -4 1991.60   56.39
 -12   0   4 1985.40   62.69
  10   0  -4  418.96   19.10
 -10   0   4  433.96   18.00
  10   0  -4  431.76   17.10
   8   0  -4 8637.04  222.88
  -8   0   4 9189.08  222.18
   8   0  -4 9186.78  221.88
  -6   0   4 6548.84  158.68
   6   0  -4 6215.68  158.38
   6   0  -4 6479.25  158.48
   4   0  -4  601.24   16.90
  -4   0   4  607.54   18.00
  -4   0   4  608.14   16.40
   4   0  -4  602.64   18.00
   0   0   4  451.95   13.80
   0   0  -4  491.05   14.60
   0   0  -4  440.36   13.80
   0   0   4  467.15   14.30
   2   0   4  241.38    9.20
  -2   0  -4  246.88    9.60
  -2   0  -4  256.67   11.00
   2   0   4  267.57   11.00
   4   0   4  193.38    8.40
  -4   0  -4  176.18    8.40
   4   0   4  207.98   11.50
  -4   0  -4  169.18   10.70
   6   0   4 6167.98  151.88
  -6   0  -4 5802.12  155.98
   6   0   4 6385.36  156.88
  -6   0  -4 6158.38  152.48
  -8   0  -4 5359.16  144.49
   8   0   4 5528.45  138.39
   8   0   4 5676.03  144.49
  -8   0  -4 5478.45  139.09
  10   0   4   90.99    9.00
 -10   0  -4   84.99   12.60
  10   0   4   80.19   14.80
 -10   0  -4   88.29    9.80
 -12   0  -4  528.45   29.10
  12   0   4  563.14   22.50
  12   0   4  650.13   30.20
 -12   0  -4  604.44   24.30
  14   0   4   25.10   13.10
 -14   0  -4   19.00   12.70
 -16   0  -4   56.19   13.30
 -16   0  -4   65.59   17.30
 -18   0  -4    2.10   16.70
 -18   0  -4  -12.70   12.10
 -20   0  -4  420.16   38.20
 -20   0  -4  468.65   32.20
 -22   0  -4  697.43   52.59
 -22   0  -4  653.03   42.40
 -24   0  -4   15.60   37.20
 -24   0  -4   36.40   21.90
 -27  -1   4   18.10   21.00
 -27   1   4   28.40   24.40
 -25  -1   4   32.40   18.00
 -23  -1   4   53.09   20.10
 -23  -1   4   65.49   21.20
 -23   1   4   88.49   17.90
 -23   1   4   35.50   19.00
 -21  -1   4  669.03   35.80
 -21   1   4  649.74   34.60
 -21   1   4  640.04   37.30
 -19  -1   4  541.15   33.80
  19  -1  -4  545.45   34.80
 -19  -1   4  537.25   29.70
 -19   1   4  578.24   36.70
 -19   1   4  591.04   29.00
  19   1  -4  510.15   35.50
  17  -1  -4   43.10   13.80
 -17  -1   4   71.39   15.10
 -17  -1   4   53.49   11.00
  17   1  -4   71.09   16.30
 -17   1   4   61.69   12.30
 -17   1   4   65.49   12.10
 -15  -1   4 2630.84   75.69
 -15  -1   4 2496.75   79.39
  15  -1  -4 2527.85   72.59
  15  -1  -4 2567.04   83.29
  15   1  -4 2573.34   79.89
 -15   1   4 2714.53   76.49
 -15   1   4 2698.63   74.59
 -13  -1   4 2206.08   68.69
  13  -1  -4 2225.88   62.69
 -13  -1   4 2181.48   64.79
  13  -1  -4 2308.17   67.19
 -13   1   4 2270.77   64.09
 -13   1   4 2328.97   65.29
  13   1  -4 2212.08   68.59
 -11  -1   4   47.30    9.20
  11  -1  -4   45.20    7.80
 -11  -1   4   50.09    8.30
  11  -1  -4   44.00    7.90
  11   1  -4   50.79    9.30
 -11   1   4   49.90    7.40
 -11   1   4   44.90    7.90
  11   1  -4   48.40    8.60
   9  -1  -4   12.70    4.90
  -9  -1   4   22.80    6.20
  -9  -1   4   16.80    5.10
   9  -1  -4   17.50    4.70
  -9   1   4   16.20    4.90
   9   1  -4   12.20    5.10
  -9   1   4   11.40    4.30
   9   1  -4   19.60    4.70
  -7  -1   4  524.15   18.30
  -7  -1   4  510.35   18.40
   7  -1  -4  505.25   18.30
   7  -1  -4  546.55   18.30
   7  -1  -4  533.25   18.30
   7   1  -4  535.95   19.10
  -7   1   4  521.05   18.60
  -7   1   4  539.35   17.80
   7   1  -4  511.15   18.40
   5  -1  -4 1947.61   50.99
  -5  -1   4 1911.11   50.49
  -5  -1   4 1907.91   51.29
   5  -1  -4 1853.71   52.09
   5  -1  -4 2044.90   52.39
   5  -1  -4 1893.21   50.69
   5   1  -4 1953.10   51.29
   5   1  -4 1907.41   50.99
  -5   1   4 1928.71   52.39
  -5   1   4 2001.30   51.19
  -5   1   4 1951.80   51.09
   5   1  -4 1923.11   51.39
  -3  -1   4  557.44   17.30
   3  -1  -4  546.45   19.40
  -3  -1   4  569.24   18.00
   3  -1  -4  575.94   17.80
   3  -1  -4  577.64   17.80
   3  -1  -4  598.54   19.70
   3   1  -4  565.34   17.50
  -3   1   4  639.14   19.70
   3   1  -4  565.94   17.40
  -3   1   4  582.44   19.50
   3   1  -4  575.24   17.30
   1  -1  -4 9458.05  231.58
   1  -1  -4 9250.47  231.38
  -1  -1   4 9471.05  229.68
  -1   1   4 9999.00  232.18
   1   1  -4 9452.65  229.88
   1   1  -4 9574.04  231.08
   1   1  -4 9426.66  230.88
  -1   1   4 9427.26  233.68
   1  -1   4 7011.60  164.38
  -1  -1  -4 6703.83  165.38
  -1  -1  -4 6458.15  166.78
  -1  -1  -4 6608.64  165.18
   1   1   4 6804.12  165.38
   1   1   4 6915.91  169.48
  -1   1  -4 6685.73  164.38
   1   1   4 6428.26  166.58
  -1   1  -4 6680.63  164.48
  -3  -1  -4  143.29    9.40
  -3  -1  -4  153.98   10.10
  -3  -1  -4  153.98    9.70
   3  -1   4  155.88    8.60
   3   1   4  181.18    9.90
  -3   1  -4  140.99    8.60
   3   1   4  172.48   10.00
   5  -1   4  340.07   14.50
   5  -1   4  315.57    9.80
  -5  -1  -4  341.17   16.40
  -5   1  -4  317.27   10.20
   5   1   4  331.37   16.10
   5   1   4  314.97   14.60
  -5   1  -4  321.87   16.50
   7  -1   4  212.58   13.50
  -7  -1  -4  206.38   13.70
   7  -1   4  216.48    8.70
  -7   1  -4  206.58   13.70
   7   1   4  240.68   16.30
  -7   1  -4  215.08    9.30
   7   1   4  233.58   13.00
   9  -1   4  527.85   23.30
  -9  -1  -4  540.85   23.10
   9  -1   4  515.65   17.40
  -9  -1  -4  510.85   25.40
   9   1   4  551.34   26.30
  -9   1  -4  533.85   23.80
   9   1   4  513.75   21.80
  -9   1  -4  522.15   18.50
 -11  -1  -4   -5.90    9.50
 -11  -1  -4   -3.40    7.00
  11  -1   4    4.00    4.80
  11  -1   4   -4.20    9.30
 -11   1  -4    5.40    8.70
 -11   1  -4   -0.90    5.40
  11   1   4   11.80   10.30
 -13  -1  -4 1352.36   52.69
  13  -1   4 1410.76   50.79
 -13  -1  -4 1415.56   48.40
  13  -1   4 1310.87   40.80
 -13   1  -4 1432.16   43.50
  13   1   4 1484.45   53.69
 -13   1  -4 1398.96   50.99
 -15  -1  -4 1611.34   54.49
 -15  -1  -4 1686.43   61.09
  15  -1   4 1384.66   45.60
 -15   1  -4 1556.14   49.70
 -15   1  -4 1554.74   58.29
 -17  -1  -4  192.18   21.30
 -17  -1  -4  201.18   29.40
 -17   1  -4  193.38   27.90
 -17   1  -4  139.69   16.90
 -19  -1  -4  205.68   25.60
 -19  -1  -4  150.08   25.80
 -19   1  -4  229.88   34.50
 -19   1  -4  195.28   21.20
 -21  -1  -4  182.38   34.80
 -21  -1  -4  136.09   26.30
 -21   1  -4   96.99   25.80
 -21   1  -4  129.29   25.50
 -23  -1  -4    5.60   22.70
 -23  -1  -4   60.99   26.60
 -23   1  -4  -46.70   28.00
 -23   1  -4    1.60   19.30
 -26  -2   4  116.29   28.60
  26  -2  -4  113.59   32.70
 -26   2   4  111.39   26.30
  24  -2  -4   20.70   23.60
 -24  -2   4   23.30   21.70
 -24   2   4   28.00   19.10
  22  -2  -4  259.27   36.50
 -22  -2   4  269.67   31.60
 -22   2   4  364.36   36.90
 -22   2   4  244.88   27.60
  20  -2  -4  209.58   27.20
 -20   2   4  225.48   23.80
 -20   2   4  288.77   29.40
 -18  -2   4   60.69   16.30
 -18  -2   4   68.39   16.10
  18  -2  -4   65.39   16.80
  18  -2  -4   47.10   16.70
 -18   2   4   40.10   12.80
  18   2  -4   49.99   16.00
 -18   2   4   50.99   14.60
  16  -2  -4    7.80   11.10
 -16  -2   4    3.70    9.40
 -16  -2   4    7.20   11.80
  16  -2  -4   -5.50   11.70
 -16   2   4    3.90    9.50
  16   2  -4    9.60   11.30
 -16   2   4   -5.70   11.40
  14  -2  -4  414.06   20.50
 -14  -2   4  451.45   24.10
  14  -2  -4  421.16   24.00
  14  -2  -4  416.76   24.70
 -14  -2   4  412.16   27.10
 -14   2   4  450.55   23.50
 -14   2   4  430.96   22.00
  14   2  -4  414.26   26.00
  12  -2  -4  596.84   23.60
 -12  -2   4  642.14   26.60
  12  -2  -4  596.84   26.40
  12  -2  -4  590.24   25.70
 -12  -2   4  582.24   25.50
 -12  -2   4  593.24   29.20
  12  -2  -4  627.24   26.20
 -12   2   4  569.04   24.80
 -12   2   4  606.64   25.50
  10  -2  -4  119.19   12.90
  10  -2  -4  111.19   11.90
 -10  -2   4   99.19   13.10
  10  -2  -4  122.39   11.00
 -10  -2   4  108.89   10.80
 -10  -2   4  125.29   11.00
  10  -2  -4  109.59   12.30
  10   2  -4  118.29   13.00
 -10   2   4  102.79   11.10
 -10   2   4  123.59   11.70
  10   2  -4  122.79   12.40
  -8  -2   4 2863.01   75.89
   8  -2  -4 2823.52   77.59
   8  -2  -4 2613.44   79.49
   8  -2  -4 2815.32   76.29
   8  -2  -4 2877.91   75.49
  -8  -2   4 2740.03   75.89
  -8  -2   4 2698.63   77.49
  -8   2   4 2851.51   75.99
   8   2  -4 2835.62   76.69
   8   2  -4 2788.72   76.29
  -6  -2   4 3025.80   81.39
   6  -2  -4 3077.09   84.59
  -6  -2   4 3049.09   81.29
  -6  -2   4 2981.90   82.39
   6  -2  -4 3159.08   82.49
   6  -2  -4 3114.29   82.59
  -6   2   4 3127.49   82.39
  -6   2   4 3111.39   82.59
   6   2  -4 3081.49   82.39
   6   2  -4 3135.49   82.09
  -6   2   4 3139.29   82.19
   6   2  -4 2992.20   81.79
  -4  -2   4  155.28    9.70
   4  -2  -4  161.68   11.00
  -4  -2   4  165.58   10.70
  -4  -2   4  152.28    9.20
   4   2  -4  145.39   10.20
   4   2  -4  156.68   10.30
  -4   2   4  182.68   13.10
  -4   2   4  155.48    9.90
  -4   2   4  150.48   10.90
   4   2  -4  160.58   10.70
   2  -2  -4  139.59   10.20
  -2  -2   4  128.49    7.90
  -2  -2   4  129.09    8.90
   2  -2  -4  133.29   13.10
   2  -2  -4  142.79    9.80
  -2  -2   4  146.39    9.70
  -2   2   4  134.69   10.30
   2   2  -4  144.69    9.60
  -2   2   4  138.79   10.30
   2   2  -4  142.69    9.40
  -2   2   4  136.29    9.60
   2   2  -4  136.09    9.40
   0  -2   4  166.68   10.10
   0  -2   4  159.18    9.90
   0  -2  -4  159.48   10.60
   0  -2  -4  148.49   11.80
   0  -2   4  147.09    7.50
   0  -2  -4  152.78   10.40
   0   2  -4  157.18   10.20
   0   2   4  154.48   11.10
   0   2   4  146.69   10.00
   0   2  -4  169.88    9.20
   0   2  -4  166.08   10.30
   0   2   4  155.98   12.60
  -2  -2  -4  298.77   16.00
   2  -2   4  302.17   14.50
   2  -2   4  300.57   13.90
  -2  -2  -4  286.77   15.20
   2   2   4  324.97   15.90
  -2   2  -4  296.77   14.30
  -2   2  -4  289.47   11.10
  -2   2  -4  311.27   14.40
   2   2   4  312.67   16.70
   2   2   4  302.07   14.70
   4  -2   4   85.79    4.70
  -4  -2  -4   87.79   10.50
   4  -2   4   82.09   14.90
  -4  -2  -4   98.29   10.40
   4  -2   4   95.39    9.20
  -4  -2  -4   85.99   11.80
   4  -2   4   95.69    4.80
   4   2   4   78.59   11.40
  -4   2  -4   71.99    9.40
   4   2   4   66.99   11.30
  -4   2  -4   94.69    9.80
   6  -2   4  948.41   32.60
  -6  -2  -4  885.31   33.30
   6  -2   4  905.91   24.30
  -6  -2  -4  942.31   33.70
   6  -2   4  926.41   25.20
   6  -2   4  946.81   31.50
  -6   2  -4  941.41   32.50
   6   2   4  936.61   34.10
   8  -2   4 2392.16   69.69
  -8  -2  -4 2440.96   71.59
   8  -2   4 2406.26   61.99
  -8  -2  -4 2386.16   71.69
  -8  -2  -4 2428.66   72.59
   8  -2   4 2412.96   69.09
  -8   2  -4 2397.26   70.19
   8   2   4 2444.66   72.49
  10  -2   4  143.59   16.90
 -10  -2  -4  111.19   17.40
  10  -2   4  140.79   16.00
  10  -2   4  146.19    9.90
 -10  -2  -4  106.79   18.20
 -10  -2  -4  126.49   16.50
 -10   2  -4  114.49   10.20
 -10   2  -4  128.39   15.90
  10   2   4  140.89   18.20
  12  -2   4  177.78   21.20
 -12  -2  -4  148.39   20.20
  12  -2   4  162.18   10.00
 -12  -2  -4  139.49   21.70
 -12  -2  -4  108.69   18.20
  12   2   4  134.39   19.60
 -12   2  -4  180.88   12.80
 -12   2  -4  182.68   22.70
 -14  -2  -4   93.99   17.10
  14  -2   4  104.49   10.60
 -14  -2  -4   86.89   19.00
 -14  -2  -4   56.69   16.80
 -14   2  -4   93.89   18.20
 -14   2  -4   75.69   14.80
 -16  -2  -4   -0.20   15.50
 -16  -2  -4   26.30   14.90
  16  -2   4    6.50   15.40
  16  -2   4    1.70   12.90
 -16   2  -4   -0.90    9.90
 -16   2  -4    7.00   16.30
 -18  -2  -4  -15.50   19.10
 -18  -2  -4   12.40   17.70
 -18   2  -4   21.10   19.70
 -20  -2  -4  219.18   31.20
 -20   2  -4  147.29   28.70
 -22  -2  -4  399.66   49.70
 -22  -2  -4  411.96   42.50
  23  -3  -4  -22.60   26.90
 -23  -3   4  -30.60   20.60
  23  -3  -4   -0.90   22.40
 -23   3   4   40.20   22.50
  21  -3  -4   89.29   24.50
  21  -3  -4   91.39   21.60
 -21   3   4  150.68   28.60
 -19  -3   4   70.29   36.10
  19  -3  -4  106.69   19.50
 -19  -3   4  158.58   27.60
  19  -3  -4  112.89   23.80
 -19   3   4   88.29   19.10
 -19   3   4  130.79   23.10
 -17  -3   4   12.60   24.30
  17  -3  -4    0.80   15.90
  17  -3  -4   16.30   15.10
 -17  -3   4   34.80   18.20
 -17   3   4    6.00   14.70
 -15  -3   4  669.63   38.40
  15  -3  -4  688.93   36.30
 -15  -3   4  742.63   35.50
  15  -3  -4  665.83   35.70
  15  -3  -4  642.44   32.40
 -15   3   4  657.63   34.50
  15   3  -4  650.63   35.00
  13  -3  -4  294.17   22.50
  13  -3  -4  286.57   23.50
 -13  -3   4  263.07   25.60
 -13  -3   4  332.67   22.60
  13  -3  -4  280.17   23.20
 -13   3   4  264.37   22.00
  13   3  -4  277.37   23.50
 -11  -3   4   16.10    9.50
  11  -3  -4   29.00   10.60
  11  -3  -4   33.70   11.40
  11  -3  -4   30.70    9.80
 -11  -3   4   15.30   10.50
  11  -3  -4   19.20   11.20
  11   3  -4   38.20   17.60
   9  -3  -4    4.40    8.80
   9  -3  -4    8.50    9.80
  -9  -3   4    6.30    7.90
   9  -3  -4   -0.60    9.20
   9  -3  -4    9.30    9.50
  -9  -3   4   17.50    9.40
   9   3  -4    8.70    9.30
   9   3  -4   15.10    9.40
  -9   3   4   16.00    9.20
  -9   3   4    0.80    9.90
  -7  -3   4  168.88   16.20
  -7  -3   4  180.58   14.50
  -7  -3   4  185.08   15.80
   7  -3  -4  149.29   16.70
   7  -3  -4  182.28   16.20
   7  -3  -4  178.78   16.20
   7  -3  -4  154.98   15.70
  -7   3   4  204.78   17.80
   7   3  -4  157.28   19.10
  -7   3   4  175.58   16.00
   7   3  -4  184.38   15.90
  -7   3   4  213.08   18.10
   5  -3  -4  337.87   19.50
   5  -3  -4  332.57   21.80
  -5  -3   4  377.86   19.90
   5  -3  -4  361.26   20.00
  -5  -3   4  330.17   17.30
  -5  -3   4  338.37   18.40
   5  -3  -4  337.67   21.00
  -5   3   4  346.67   20.20
  -5   3   4  330.07   21.80
   5   3  -4  314.17   24.60
   5   3  -4  352.46   19.90
  -5   3   4  364.56   19.40
   5   3  -4  322.77   19.50
  -3  -3   4    6.70    7.60
  -3  -3   4    0.00    6.00
   3  -3  -4   -8.20    6.80
  -3  -3   4   -3.30    6.00
   3  -3  -4   -5.90    8.70
   3  -3  -4    7.50    7.90
  -3   3   4    0.40    7.50
   3   3  -4    6.90    7.60
  -3   3   4   -6.00    6.70
   3   3  -4   -0.10    7.40
  -3   3   4   -4.40    8.70
   3   3  -4    4.60    7.70
  -1  -3   4 1476.15   46.50
   1  -3  -4 1485.55   47.20
   1  -3  -4 1538.55   47.60
  -1  -3   4 1493.75   45.90
   1  -3  -4 1530.75   48.70
  -1   3   4 1495.45   47.50
  -1   3   4 1556.54   47.40
   1   3  -4 1456.65   46.90
   1   3  -4 1357.96   50.39
   1   3  -4 1490.35   46.20
  -1  -3  -4  657.03   28.90
  -1  -3  -4  707.13   28.60
  -1  -3  -4  694.53   28.00
   1  -3   4  672.83   26.60
   1  -3   4  674.03   27.70
   1  -3   4  696.13   22.80
  -1   3  -4  699.03   28.30
  -1   3  -4  693.03   25.40
   1   3   4  713.63   29.10
   1   3   4  718.93   27.70
   3  -3   4    4.40    7.70
  -3  -3  -4    9.80    8.70
   3  -3   4    6.70    4.70
  -3  -3  -4   22.60    8.40
  -3  -3  -4   12.60    8.60
   3  -3   4   -0.20    7.60
   3   3   4   13.90    8.90
  -3   3  -4   16.60    9.30
   3   3   4    3.90    9.30
  -3   3  -4   19.60    7.00
  -3   3  -4    7.00    8.10
  -5  -3  -4  212.78   19.00
  -5  -3  -4  223.78   19.90
   5  -3   4  190.28   10.30
   5  -3   4  201.58   14.80
  -5  -3  -4  209.68   17.70
   5  -3   4  190.88   17.40
   5   3   4  220.98   18.90
  -5   3  -4  184.68   21.20
   5   3   4  200.18   23.70
  -5   3  -4  183.78   17.60
   7  -3   4   19.20   10.90
   7  -3   4   11.10    4.70
  -7  -3  -4    8.80   10.40
  -7  -3  -4   15.90   11.10
  -7  -3  -4   20.20   11.60
   7  -3   4    5.20    4.50
   7   3   4   10.10   12.20
  -7   3  -4   10.40   10.50
  -9  -3  -4  131.49   19.90
   9  -3   4  103.69    8.80
  -9  -3  -4  104.39   16.40
   9  -3   4  123.29   18.90
   9  -3   4  113.99    8.80
  -9  -3  -4  119.99   20.00
   9   3   4  115.89   18.30
  -9   3  -4  140.99   20.20
  11  -3   4   11.90    6.30
 -11  -3  -4  -19.10   11.90
 -11  -3  -4   -4.00   13.20
  11  -3   4   -9.90   13.20
 -11  -3  -4   14.10   13.90
 -11   3  -4   -1.00   12.80
 -13  -3  -4  424.66   34.10
  13  -3   4  373.16   17.90
  13  -3   4  364.46   31.30
 -13  -3  -4  436.96   34.00
 -13  -3  -4  421.46   38.60
 -13   3  -4  470.95   33.90
  15  -3   4  399.06   34.20
 -15  -3  -4  425.46   36.00
 -15  -3  -4  378.56   37.50
 -15   3  -4  439.76   37.20
 -17  -3  -4   92.09   23.30
 -17  -3  -4   40.60   22.90
 -17   3  -4   23.30   23.70
 -19  -3  -4   56.59   25.30
 -19  -3  -4  -15.00   22.20
 -21  -3  -4   35.90   33.50
 -21   3  -4   10.30   33.20
 -20  -4   4   31.70   23.70
  20  -4  -4   59.59   31.00
  18  -4  -4   -4.30   20.00
  18  -4  -4   19.50   23.70
 -18  -4   4   25.70   21.20
  16  -4  -4   11.90   20.80
 -16  -4   4   18.80   16.50
  14  -4  -4   36.90   16.50
 -14  -4   4    7.20   16.00
  14  -4  -4   36.10   18.80
 -14   4   4   28.00   17.30
 -12  -4   4   27.60   16.50
 -12  -4   4   40.00   15.80
  12  -4  -4   35.60   16.50
  12  -4  -4   19.40   16.80
 -12   4   4   18.30   15.50
 -10  -4   4   96.29   17.10
  10  -4  -4   77.69   17.60
  10  -4  -4   68.59   16.70
 -10  -4   4   81.49   15.60
  10  -4  -4   48.60   16.30
 -10   4   4   58.59   15.00
   8  -4  -4   35.10   13.70
  -8  -4   4   36.00   12.40
   8  -4  -4   44.60   14.30
  -8  -4   4   25.00   13.90
   8  -4  -4   32.20   14.30
   8   4  -4   51.69   15.20
  -8   4   4   16.70   13.30
   8   4  -4   29.20   15.20
  -6  -4   4  160.88   21.50
  -6  -4   4  188.18   19.70
   6  -4  -4  135.49   22.50
   6  -4  -4  194.78   21.20
   6  -4  -4  173.88   21.80
   6   4  -4  197.08   22.60
  -6   4   4  170.78   21.80
   6   4  -4  172.48   22.10
  -4  -4   4    5.10    9.70
   4  -4  -4   -7.30   10.80
  -4  -4   4   24.10   11.50
   4  -4  -4   19.50   13.30
   4  -4  -4  -14.60   12.60
  -4   4   4   -1.00   11.20
   4   4  -4    5.50   11.70
   4   4  -4    5.50   12.00
   2  -4  -4   14.90   12.80
   2  -4  -4    5.30   11.80
  -2  -4   4   11.70    9.50
   2  -4  -4    1.20   12.50
  -2  -4   4   26.50   12.80
  -2   4   4   31.10   12.10
   2   4  -4   18.60   12.00
   2   4  -4   16.40   12.00
   0  -4   4   21.10    9.20
   0  -4  -4   17.50   12.40
   0  -4   4  -10.00   10.60
   0  -4  -4    2.10   11.90
   0  -4  -4   17.40   13.30
   0   4  -4   12.10   11.80
   0   4  -4   12.80   11.90
   0   4   4   43.90   12.10
   0   4  -4   -6.70   12.40
  -2  -4  -4   51.79   13.40
   2  -4   4   64.29   14.30
   2  -4   4   97.09   13.10
  -2  -4  -4   75.09   15.10
  -2  -4  -4   68.29   15.30
   2   4   4   61.69   13.40
  -2   4  -4   74.39   15.60
  -2   4  -4   78.49   15.60
  -2   4  -4   50.19   14.00
   4  -4   4   -0.50    9.10
  -4  -4  -4  -11.50   13.00
  -4  -4  -4  -22.70   13.90
  -4  -4  -4    3.70   12.70
   4   4   4  -10.40   11.40
  -4   4  -4   13.50   14.20
  -4   4  -4    6.20   11.30
  -4   4  -4  -10.80   12.20
  -6  -4  -4  110.69   21.20
   6  -4   4   98.99   12.30
   6  -4   4  127.89   17.00
  -6  -4  -4  109.59   17.90
  -6  -4  -4  100.69   19.30
   6   4   4  144.89   24.20
  -6   4  -4   87.29   17.20
  -6   4  -4   76.69   19.20
  -8  -4  -4  143.69   34.10
   8  -4   4  105.59   23.20
  -8  -4  -4  171.18   24.90
   8  -4   4  107.79   12.50
  -8   4  -4  155.08   26.30
  10  -4   4    3.80   18.00
 -10  -4  -4    4.10   15.50
 -10  -4  -4   12.10   19.80
 -10   4  -4  -21.10   16.60
 -12  -4  -4  -14.20   23.20
 -12  -4  -4   15.20   20.70
 -12   4  -4    9.60   19.90
 -14  -4  -4    6.50   22.30
 -14  -4  -4  -13.50   23.50
 -14   4  -4   17.70   24.40
 -16  -4  -4    6.30   27.20
 -16  -4  -4  -21.50   28.10
 -16   4  -4   20.60   26.30
 -18  -4  -4   -6.10   32.10
 -18   4  -4   17.30   30.50
 -15  -5   4   18.40   25.30
  13  -5  -4  -17.80   25.50
 -13  -5   4    6.50   23.10
  11  -5  -4  -33.90   20.20
 -11  -5   4  -13.40   19.20
  11  -5  -4   11.60   22.50
   9  -5  -4   22.50   20.70
  -9  -5   4  -27.10   16.30
   9  -5  -4   45.50   21.30
  -9   5   4  -37.20   19.30
   7  -5  -4   10.70   19.00
  -7  -5   4   30.60   17.00
   7  -5  -4    2.60   18.00
   7   5  -4   22.10   21.60
  -7   5   4   47.30   19.40
  -5  -5   4    9.40   16.00
   5  -5  -4   -3.50   18.80
   5  -5  -4   29.10   17.90
   5   5  -4    2.90   17.90
  -5   5   4   27.30   19.50
   3  -5  -4  -17.10   17.10
  -3  -5   4   -4.60   14.30
   3  -5  -4   21.90   18.10
   3   5  -4   -2.20   17.80
  -3   5   4  -20.50   17.40
  -1  -5   4   14.30   12.90
   1  -5  -4   19.60   17.60
   1  -5  -4   15.90   19.20
   1   5  -4   27.90   19.00
  -1   5   4   -8.60   18.30
  -1  -5  -4   12.30   18.70
   1   5   4   -0.50   18.50
  -1   5  -4    2.10   19.40
  -3  -5  -4   -7.80   18.70
  -3  -5  -4   46.20   21.40
   3  -5   4   -3.30   12.60
  -3   5  -4   18.30   19.50
   3   5   4  -21.20   18.20
  -5  -5  -4  -21.40   20.00
  -5  -5  -4  -10.90   23.00
   5   5   4   32.40   21.10
  -5   5  -4   12.40   21.40
  -7  -5  -4    4.60   21.80
  -7  -5  -4   -8.90   21.30
  -7   5  -4   -3.30   30.50
  -9  -5  -4  -16.70   22.00
  -9  -5  -4  -23.00   25.50
  -9   5  -4   68.69   24.60
 -11  -5  -4   30.90   32.40
 -11   5  -4  -21.20   26.20
 -13  -5  -4   35.20   32.20
 -28   0   5   12.60   23.30
 -26   0   5   13.60   16.90
 -24   0   5   24.20   30.60
 -22   0   5   17.10   17.40
 -22   0   5    7.20   11.70
 -20   0   5    4.50   10.10
 -20   0   5    2.50   12.30
  20   0  -5   10.00   14.80
  18   0  -5    3.40   14.40
 -18   0   5   -9.50    9.50
 -18   0   5   -8.20    8.70
 -16   0   5   -1.30    7.20
 -16   0   5    1.60    7.10
  14   0  -5    9.70    8.10
 -14   0   5    4.60    7.00
  14   0  -5    4.20    5.90
 -14   0   5    0.10    5.80
 -12   0   5   -0.20    4.70
  12   0  -5    5.90    6.70
  12   0  -5    2.90    5.50
 -12   0   5    2.00    5.00
 -10   0   5   -3.20    5.00
  10   0  -5   -5.00    4.50
  10   0  -5    3.40    4.00
   8   0  -5    2.50    4.10
  -8   0   5    4.00    3.50
   8   0  -5    2.60    3.40
   6   0  -5   -0.20    2.90
  -6   0   5   -1.80    2.60
   6   0  -5    3.00    3.00
  -6   0   5   -0.30    2.20
  -4   0   5   -5.20    1.20
  -4   0   5   -3.00    2.50
   4   0  -5   -4.60    2.30
   4   0  -5   -8.40    1.80
   2   0  -5    3.40    2.40
  -2   0   5    1.60    2.20
   0   0   5   -0.20    2.10
   0   0  -5    5.50    2.80
   0   0   5    4.00    2.50
   0   0  -5    1.80    2.40
   2   0   5    2.00    2.80
   2   0   5    1.40    3.60
  -2   0  -5   -1.00    2.90
  -2   0  -5    0.10    3.60
  -4   0  -5   -1.80    2.90
  -4   0  -5   -4.70    4.40
   4   0   5   -8.40    4.30
  -6   0  -5    6.50    7.00
  -6   0  -5    0.90    3.90
   6   0   5    2.30    5.90
   6   0   5    2.50    3.30
  -8   0  -5    2.40    6.70
   8   0   5    4.10    4.30
   8   0   5   -2.90    6.70
  -8   0  -5    1.50    4.70
  10   0   5   -1.80    5.20
 -10   0  -5   -1.90    8.50
 -10   0  -5   -6.70    5.40
  10   0   5   -0.60    8.40
  12   0   5    2.10   11.50
 -12   0  -5    4.60   10.40
  12   0   5    8.30    6.70
 -12   0  -5   -5.20    7.40
 -14   0  -5    9.10   12.60
 -14   0  -5    8.60    8.20
 -16   0  -5    4.90   15.00
 -16   0  -5    7.40   11.10
 -18   0  -5  -11.50   15.90
 -18   0  -5   -5.60   13.10
 -20   0  -5   -9.60   21.30
 -20   0  -5    8.80   16.40
 -22   0  -5  -11.30   24.80
 -22   0  -5  -23.60   19.90
 -24   0  -5   30.00   25.00
 -24   0  -5  -34.60   29.40
 -27  -1   5   39.10   20.80
 -27   1   5   30.50   22.70
 -25  -1   5   21.20   16.20
 -23  -1   5  -15.20   15.20
 -23   1   5   17.30   15.10
 -23   1   5  -33.20   16.30
 -21  -1   5   20.10   14.60
 -21  -1   5   -0.20   12.70
  21  -1  -5   -9.50   16.40
 -21   1   5   25.20   11.80
  21   1  -5   18.70   20.50
 -19  -1   5    3.00    9.20
 -19  -1   5   -1.40   11.90
  19  -1  -5  -18.20   14.40
  19   1  -5   -1.90   14.60
 -19   1   5   23.10   11.10
 -19   1   5   11.60   10.10
  17  -1  -5   34.40   13.50
 -17  -1   5   54.19   13.20
 -17  -1   5   62.99   11.70
 -17   1   5   67.59   12.60
 -17   1   5   73.89   11.90
  17   1  -5   81.59   16.10
 -15  -1   5  109.09   17.60
 -15  -1   5  162.68   15.00
  15  -1  -5  162.48   18.50
  15  -1  -5  162.78   14.70
 -15   1   5  177.28   15.60
 -15   1   5  158.18   13.70
  15   1  -5  152.08   19.40
 -13  -1   5  371.16   21.50
 -13  -1   5  352.16   18.20
  13  -1  -5  375.96   20.10
  13  -1  -5  375.36   17.60
  13   1  -5  382.96   21.80
 -13   1   5  369.96   18.10
 -13   1   5  381.26   18.40
  11  -1  -5   10.50    5.90
 -11  -1   5    2.10    5.50
 -11  -1   5    8.90    6.60
  11  -1  -5   18.10    5.80
  11   1  -5   18.30    7.20
 -11   1   5    9.40    4.80
  11   1  -5   14.30    6.00
 -11   1   5   10.00    5.10
   9  -1  -5   15.70    4.90
   9  -1  -5   16.40    5.10
  -9  -1   5   11.30    4.70
  -9   1   5   16.10    4.20
   9   1  -5   21.90    5.50
  -9   1   5   15.50    5.90
   9   1  -5   12.70    4.70
   7  -1  -5  164.98    9.40
  -7  -1   5  171.68    9.70
  -7  -1   5  170.38    8.70
   7  -1  -5  173.08    9.50
   7  -1  -5  167.98    9.50
   7  -1  -5  171.08   10.50
   7   1  -5  171.58    9.90
   7   1  -5  169.58    9.60
  -7   1   5  168.88   10.10
  -5  -1   5  144.79    6.90
   5  -1  -5  153.78    8.90
   5  -1  -5  142.69    7.60
  -5  -1   5  150.08    8.00
  -5  -1   5  146.19    7.90
   5  -1  -5  137.79    7.50
   5  -1  -5  136.29    9.50
  -5   1   5  147.69    9.30
   5   1  -5  138.39    7.90
   5   1  -5  139.29    7.70
  -5   1   5  141.09    7.80
   5   1  -5  142.49    7.30
  -3  -1   5   65.69    4.50
   3  -1  -5   64.29    5.40
   3  -1  -5   64.09    5.50
   3  -1  -5   55.09    7.60
  -3  -1   5   55.69    4.70
   3  -1  -5   76.69    7.80
  -3  -1   5   68.19    5.20
   3   1  -5   61.99    5.00
   3   1  -5   59.79    4.90
   3   1  -5   65.09    5.10
  -3   1   5   68.99    5.60
  -3   1   5   71.99    7.70
  -1  -1   5   42.70    3.40
   1  -1  -5   42.80    5.00
   1  -1  -5   45.60    5.00
  -1  -1   5   50.59    4.60
  -1  -1   5   45.80    4.20
   1  -1  -5   64.79    7.10
  -1   1   5   49.90    6.00
  -1   1   5   47.40    5.20
   1   1  -5   43.70    3.60
   1   1  -5   45.80    4.60
   1   1  -5   44.50    4.60
   1  -1   5  168.78    7.90
  -1  -1  -5  172.98    9.20
  -1  -1  -5  173.98   10.80
  -1  -1  -5  170.88    8.80
   1   1   5  161.18    9.70
   1   1   5  176.88    9.20
  -1   1  -5  168.18    8.30
  -3  -1  -5   -1.60    3.60
  -3  -1  -5    3.40    4.30
  -3  -1  -5   -2.40    3.90
   3  -1   5    0.80    3.50
  -3   1  -5    2.30    3.80
   3   1   5    4.70    4.40
   3   1   5   -1.20    3.80
   5  -1   5  446.16   17.60
   5  -1   5  433.66   12.60
  -5   1  -5  431.96   12.80
  -5   1  -5  435.06   18.00
   5   1   5  420.26   17.40
   5   1   5  456.75   19.60
  -7  -1  -5  216.28   16.30
   7  -1   5  235.98    9.20
   7  -1   5  258.27   15.00
  -7  -1  -5  255.07   15.00
  -7   1  -5  238.08   14.90
  -7   1  -5  234.68    9.80
   7   1   5  255.17   16.30
   7   1   5  235.28   13.90
   9  -1   5   71.79   11.70
  -9  -1  -5   94.59   13.70
  -9  -1  -5   74.79   12.00
   9  -1   5   56.49    6.20
   9   1   5   71.79   11.80
  -9   1  -5   92.89   13.20
  -9   1  -5   74.09    7.50
   9   1   5   70.39   10.60
  11  -1   5  -11.60   10.20
 -11  -1  -5  -10.80    8.30
 -11  -1  -5   -9.50    9.20
  11  -1   5   -6.40    4.40
  11   1   5   -6.10   10.50
 -11   1  -5    6.10    5.70
 -11   1  -5    8.10    9.60
 -13  -1  -5  -13.90   13.10
 -13  -1  -5   20.60   11.00
  13  -1   5   14.10    6.00
 -13   1  -5   20.00   12.20
 -13   1  -5   19.50    7.60
  13   1   5   40.50   22.70
 -15  -1  -5   -9.00   11.10
 -15  -1  -5   41.80   15.90
 -15   1  -5   24.80   14.10
 -15   1  -5    0.60    9.20
 -17  -1  -5    8.90   16.90
 -17  -1  -5  -10.50   13.10
 -17   1  -5   -9.70   11.00
 -17   1  -5   15.20   16.60
 -19  -1  -5    3.50   19.10
 -19  -1  -5    4.60   16.60
 -19   1  -5  -14.00   19.50
 -19   1  -5   18.00   13.80
 -21  -1  -5   41.20   22.50
 -21  -1  -5   92.19   21.80
 -21   1  -5   28.20   24.80
 -21   1  -5   39.70   18.00
 -23  -1  -5    0.20   26.10
 -23   1  -5   -8.70   30.10
 -26  -2   5  -28.40   23.00
  26  -2  -5  -16.60   27.10
 -26   2   5   21.00   23.10
 -24  -2   5   -7.90   18.90
  24  -2  -5    3.30   22.40
 -24   2   5   18.00   18.40
  22  -2  -5  105.09   21.80
 -22  -2   5  102.19   20.00
 -22   2   5   99.99   18.90
 -22   2   5   92.09   20.90
  20  -2  -5  283.47   30.70
 -20  -2   5  277.07   32.40
 -20   2   5  220.78   25.30
 -20   2   5  274.57   27.50
 -18  -2   5  153.98   22.30
 -18  -2   5  154.98   21.10
  18  -2  -5  151.18   23.10
  18  -2  -5  175.38   25.40
  18   2  -5  167.18   23.40
 -18   2   5  144.49   18.70
 -18   2   5  140.39   23.80
  16  -2  -5  101.39   16.30
  16  -2  -5  107.99   19.10
 -16  -2   5  126.89   19.50
 -16  -2   5  113.09   15.40
 -16   2   5  126.09   17.00
 -16   2   5  105.49   15.80
  16   2  -5   97.19   15.30
  14  -2  -5  224.98   18.00
  14  -2  -5  197.68   18.30
 -14  -2   5  251.67   18.90
  14  -2  -5  215.68   15.90
 -14  -2   5  223.48   21.70
  14  -2  -5  227.38   18.90
 -14   2   5  250.37   18.50
 -14   2   5  267.87   17.70
  14   2  -5  222.58   23.40
  12  -2  -5   38.50    9.20
  12  -2  -5   33.80    9.60
 -12  -2   5   47.60   13.10
  12  -2  -5   39.50    9.50
 -12  -2   5   20.60    7.60
 -12  -2   5   55.29   10.00
  12  -2  -5   26.70    8.30
 -12   2   5   31.30    7.70
  12   2  -5   54.29    9.80
 -12   2   5   49.30    9.30
  10  -2  -5   26.50    7.00
 -10  -2   5   19.90    6.70
  10  -2  -5   24.10    7.80
 -10  -2   5   18.50    7.50
  10  -2  -5   10.80    6.40
 -10  -2   5   15.20    5.80
  10   2  -5   11.60    6.30
 -10   2   5   11.50    6.40
  10   2  -5   17.80    6.70
 -10   2   5   21.80    7.70
   8  -2  -5  496.95   21.00
   8  -2  -5  546.75   22.60
  -8  -2   5  536.05   21.00
   8  -2  -5  568.54   22.10
  -8  -2   5  539.75   20.50
   8  -2  -5  526.65   21.20
  -8  -2   5  521.65   22.10
   8   2  -5  527.35   21.10
  -8   2   5  506.95   21.20
   8   2  -5  521.75   21.70
  -8   2   5  516.65   20.90
  -6  -2   5  875.81   31.70
   6  -2  -5  942.61   30.30
  -6  -2   5  937.51   29.20
   6  -2  -5  920.81   30.00
   6  -2  -5  948.51   31.70
   6  -2  -5  914.31   31.70
  -6  -2   5  935.71   32.00
   6   2  -5  923.71   30.10
  -6   2   5  932.81   29.80
   6   2  -5  902.91   29.70
  -6   2   5  945.41   30.30
  -6   2   5  924.81   31.30
   6   2  -5  918.61   29.60
  -4  -2   5  198.78   10.70
   4  -2  -5  204.18   13.70
   4  -2  -5  196.88   11.50
  -4  -2   5  201.48   10.60
   4  -2  -5  219.98   12.00
  -4   2   5  222.08   12.70
   4   2  -5  201.18   11.50
   4   2  -5  197.88   11.30
  -4   2   5  220.08   13.80
   4   2  -5  200.88   11.30
  -4   2   5  203.68   14.00
  -2  -2   5  663.63   21.40
   2  -2  -5  727.53   24.70
  -2  -2   5  721.23   23.30
   2  -2  -5  704.93   24.60
   2  -2  -5  732.43   27.00
  -2   2   5  760.52   30.10
   2   2  -5  706.73   23.70
   2   2  -5  725.93   24.20
   2   2  -5  731.63   22.70
  -2   2   5  723.43   24.90
  -2   2   5  693.53   26.40
   0  -2  -5 1752.92   49.70
   0  -2   5 1761.42   51.19
   0  -2   5 1679.33   45.10
   0  -2  -5 1741.73   52.29
   0  -2   5 1781.72   48.60
   0  -2  -5 1756.92   49.90
   0   2  -5 1743.23   48.90
   0   2   5 1791.22   50.29
   0   2  -5 1777.52   49.40
   0   2   5 1688.93   52.19
   0   2   5 1746.33   49.50
   0   2  -5 1785.12   47.10
   2  -2   5  455.95   13.60
  -2  -2  -5  482.95   19.90
  -2  -2  -5  481.25   19.90
   2  -2   5  492.35   19.40
   2  -2   5  474.25   18.30
  -2  -2  -5  454.15   21.40
   2   2   5  509.95   20.40
  -2   2  -5  476.15   19.20
   2   2   5  482.95   21.70
  -2   2  -5  475.75   19.10
  -2   2  -5  522.55   14.60
   2   2   5  492.65   19.60
  -4  -2  -5    9.20    6.70
  -4  -2  -5    2.50    6.00
   4  -2   5    4.20    5.30
  -4   2  -5    1.70    5.30
   4   2   5   -0.30    6.50
   4   2   5   -5.50    5.90
  -6  -2  -5   39.80    9.10
   6  -2   5   27.50    7.50
   6  -2   5   22.60    7.30
  -6  -2  -5   34.50    8.20
  -6  -2  -5   28.70    8.40
  -6   2  -5   37.60    8.00
   6   2   5   40.90    9.00
  -8  -2  -5  260.47   19.40
   8  -2   5  235.08   10.90
   8  -2   5  240.58   17.10
   8  -2   5  279.27   18.60
   8  -2   5  247.38    8.80
  -8  -2  -5  244.68   18.70
  -8  -2  -5  283.57   19.80
  -8   2  -5  273.47   19.00
   8   2   5  265.77   20.40
 -10  -2  -5   15.60   11.70
 -10  -2  -5   40.50   11.40
  10  -2   5   32.10    5.90
  10  -2   5   27.50    4.40
  10  -2   5   48.10   11.80
 -10  -2  -5   44.30   12.50
  10   2   5   45.80   12.90
 -10   2  -5   40.30   11.40
 -10   2  -5   22.30    6.20
 -12  -2  -5  233.28   20.80
  12  -2   5  202.28   10.50
 -12  -2  -5  179.58   23.20
 -12  -2  -5  197.18   23.80
  12  -2   5  230.68   22.80
 -12   2  -5  204.78   13.50
 -12   2  -5  219.98   22.90
 -14  -2  -5  359.86   30.40
 -14  -2  -5  323.07   31.00
  14  -2   5  384.16   29.80
  14  -2   5  341.77   15.70
 -14  -2  -5  361.66   28.40
 -14   2  -5  381.06   31.10
 -16  -2  -5   75.19   17.90
  16  -2   5   43.90   17.40
 -16  -2  -5   44.50   18.60
 -16   2  -5   77.99   20.80
 -16   2  -5   31.80   11.00
  18  -2   5   -8.90   24.70
 -18  -2  -5  -13.20   17.40
 -18  -2  -5    8.60   21.10
 -18   2  -5    8.80   20.60
 -18   2  -5  -14.30   11.40
 -20  -2  -5   27.10   22.30
 -20   2  -5   15.70   24.70
 -22  -2  -5   50.79   24.60
 -22   2  -5   32.50   32.30
  25  -3  -5    3.90   31.10
 -25  -3   5   11.50   28.20
 -23  -3   5  -19.40   22.40
  23  -3  -5   26.30   22.50
 -23   3   5   30.50   21.80
 -21  -3   5   82.89   23.00
  21  -3  -5   44.90   19.30
  21  -3  -5   53.19   21.90
 -21   3   5   46.50   20.00
  19  -3  -5  -11.50   16.00
 -19  -3   5   -4.20   14.90
  19  -3  -5  -10.50   17.80
 -19   3   5   27.90   17.90
 -19   3   5   14.80   18.10
  17  -3  -5   -5.40   13.70
  17  -3  -5  -26.80   14.10
 -17  -3   5    4.60   20.50
 -17  -3   5   19.20   17.10
 -17   3   5   -6.40   13.00
  15  -3  -5  252.77   25.60
 -15  -3   5  336.97   24.00
 -15  -3   5  329.47   28.60
  15  -3  -5  274.07   24.10
  15  -3  -5  286.07   26.10
 -15   3   5  306.57   24.00
  15   3  -5  275.17   25.90
  13  -3  -5 1084.79   41.50
  13  -3  -5 1009.40   40.90
 -13  -3   5 1092.39   41.10
  13  -3  -5 1044.40   41.90
 -13  -3   5  954.10   42.80
  13   3  -5 1168.78   61.09
  11  -3  -5   58.19   12.40
  11  -3  -5   65.49   13.20
 -11  -3   5   50.39   11.90
 -11  -3   5   81.49   15.10
  11  -3  -5   68.29   13.70
  11   3  -5   67.59   12.40
 -11   3   5   68.79   12.80
  -9  -3   5  259.67   17.70
   9  -3  -5  249.88   20.00
  -9  -3   5  267.07   19.00
   9  -3  -5  238.48   18.40
   9  -3  -5  258.37   18.90
   9  -3  -5  246.18   19.30
   9   3  -5  257.47   19.70
   9   3  -5  273.97   20.80
  -9   3   5  263.27   18.80
   7  -3  -5  724.53   29.70
   7  -3  -5  763.62   30.30
  -7  -3   5  768.42   28.60
   7  -3  -5  756.52   31.90
  -7  -3   5  741.33   30.20
   7  -3  -5  690.83   30.60
   7   3  -5  766.12   30.80
  -7   3   5  699.13   32.20
  -7   3   5  743.83   29.20
  -7   3   5  741.63   30.50
   7   3  -5  749.92   29.40
  -5  -3   5  187.68   17.50
  -5  -3   5  176.58   16.40
   5  -3  -5  164.78   19.10
   5  -3  -5  172.38   17.00
   5  -3  -5  162.68   15.60
   5  -3  -5  168.08   15.10
  -5  -3   5  169.48   12.50
   5   3  -5  191.18   15.30
  -5   3   5  164.98   15.70
   5   3  -5  179.28   15.50
  -5   3   5  175.58   15.00
   5   3  -5  148.69   14.70
  -5   3   5  178.38   21.10
  -3  -3   5   90.59   10.30
  -3  -3   5  120.79   17.70
  -3  -3   5   94.19   12.40
   3  -3  -5  100.89   14.10
   3  -3  -5  104.19   12.30
   3  -3  -5  116.19   14.10
   3   3  -5  101.59   12.80
   3   3  -5   96.09   13.10
  -3   3   5  115.79   15.00
  -3   3   5  107.49   12.20
   3   3  -5   93.69   12.50
  -1  -3   5  227.28   12.30
   1  -3  -5  241.78   18.10
  -1  -3   5  211.08   16.30
   1  -3  -5  222.58   16.20
   1  -3  -5  231.08   17.00
  -1  -3   5  205.28   15.50
   1   3  -5  194.78   15.20
   1   3  -5  221.78   15.70
  -1   3   5  227.68   15.60
  -1   3   5  236.68   17.10
   1   3  -5  190.28   15.50
   1  -3   5  546.85   24.50
   1  -3   5  531.65   24.30
   1  -3   5  541.75   18.80
  -1  -3  -5  553.44   26.70
  -1  -3  -5  594.14   25.60
  -1  -3  -5  535.35   24.30
  -1   3  -5  518.75   21.20
   1   3   5  536.15   24.50
   1   3   5  601.24   26.70
  -1   3  -5  544.45   24.50
  -1   3  -5  542.05   24.60
  -3  -3  -5   35.90   11.20
   3  -3   5   34.00    5.30
  -3  -3  -5   29.90    9.20
  -3  -3  -5   43.30   10.40
   3  -3   5   37.10    9.50
  -3   3  -5   33.10    9.20
   3   3   5   41.00    9.40
  -3   3  -5   36.70   12.00
   3   3   5   19.20   10.70
   5  -3   5  428.86   23.50
   5  -3   5  407.86   13.80
  -5  -3  -5  416.16   25.60
  -5  -3  -5  427.46   25.20
  -5  -3  -5  418.96   23.90
   5   3   5  436.46   24.80
  -5   3  -5  401.66   23.60
  -5   3  -5  424.36   23.00
  -7  -3  -5  967.30   39.30
   7  -3   5  911.11   37.30
  -7  -3  -5  979.50   40.90
  -7  -3  -5  907.21   38.30
  -7   3  -5  921.11   37.50
   7   3   5  953.80   45.50
  -9  -3  -5  228.38   23.70
  -9  -3  -5  279.67   25.90
   9  -3   5  197.88   22.90
  -9  -3  -5  221.68   24.60
  -9   3  -5  267.97   22.90
 -11  -3  -5   37.60   16.30
 -11  -3  -5   24.70   15.20
  11  -3   5   15.00   14.90
 -11  -3  -5   12.40   13.80
 -11   3  -5   33.90   14.50
  13  -3   5    0.20    8.30
 -13  -3  -5    2.10   20.00
 -13  -3  -5   25.80   16.80
 -13   3  -5   25.10   17.30
  15  -3   5   36.30   25.80
 -15  -3  -5   45.00   20.70
 -15  -3  -5   61.99   24.00
 -15   3  -5   90.69   22.80
 -17  -3  -5   13.40   21.10
 -17  -3  -5   44.00   24.10
 -17   3  -5  -14.70   22.60
 -19  -3  -5   78.89   29.90
 -19  -3  -5   65.99   27.50
 -19   3  -5  112.09   30.40
 -20  -4   5  268.07   41.80
  18  -4  -5   24.70   24.10
  18  -4  -5   48.30   22.40
 -18  -4   5   31.20   20.90
  16  -4  -5   14.40   18.30
  16  -4  -5   13.20   20.60
 -16   4   5   18.70   21.30
  14  -4  -5  131.69   22.00
  14  -4  -5  158.28   28.90
 -14  -4   5  155.38   24.20
 -14   4   5  119.99   19.80
 -12  -4   5   22.10   13.80
 -12  -4   5    0.60   15.70
  12  -4  -5  -15.90   14.60
  12  -4  -5   14.40   15.90
 -12   4   5    1.60   14.30
 -10  -4   5   49.80   14.00
  10  -4  -5   58.69   16.90
 -10  -4   5   52.69   16.00
  10  -4  -5   54.39   17.20
 -10   4   5   57.89   14.80
  10   4  -5   64.19   18.20
  -8  -4   5  309.87   22.20
  -8  -4   5  311.67   26.20
   8  -4  -5  284.87   25.10
   8  -4  -5  281.97   26.40
   8  -4  -5  273.97   25.30
  -8   4   5  282.97   24.20
   8   4  -5  304.47   26.20
   8   4  -5  327.57   27.10
   6  -4  -5  429.76   29.40
   6  -4  -5  449.86   28.60
   6  -4  -5  424.56   28.00
  -6  -4   5  401.16   27.20
  -6  -4   5  484.85   24.80
   6   4  -5  484.45   28.80
   6   4  -5  418.26   26.60
  -6   4   5  445.46   28.60
  -4  -4   5   43.40   12.00
   4  -4  -5   51.39   14.80
  -4  -4   5   53.09   11.60
   4  -4  -5   12.60   13.20
   4  -4  -5   19.80   12.00
   4   4  -5   33.40   13.20
  -4   4   5   27.30   11.80
   4   4  -5   51.89   13.00
   2  -4  -5  237.78   24.00
   2  -4  -5  282.67   24.10
   2  -4  -5  223.78   22.50
  -2  -4   5  225.88   17.30
  -2  -4   5  218.98   21.30
   2   4  -5  254.87   23.10
   2   4  -5  164.38   23.60
  -2   4   5  219.48   21.90
   2   4  -5  203.68   21.90
   0  -4   5  634.54   24.30
   0  -4  -5  620.84   31.70
   0  -4  -5  582.84   32.60
   0  -4   5  560.94   29.70
   0  -4  -5  611.44   31.70
   0   4  -5  612.64   30.40
   0   4  -5  582.14   32.10
   0   4   5  590.94   30.50
   0   4  -5  514.35   28.20
   2  -4   5  122.59   12.30
  -2  -4  -5  118.99   19.90
  -2  -4  -5  116.89   21.40
  -2  -4  -5  134.49   23.10
   2  -4   5   87.09   14.90
  -2   4  -5   94.39   15.90
  -2   4  -5  138.99   19.70
   2   4   5  102.49   16.00
  -2   4  -5  133.69   20.90
   4  -4   5    2.80    7.10
   4  -4   5   -4.70    8.80
  -4  -4  -5   37.50   15.40
   4  -4   5  -16.70   12.50
  -4  -4  -5    4.30   14.00
  -4  -4  -5    3.30   15.00
  -4   4  -5   -9.30   12.80
  -4   4  -5   -1.90   10.30
  -4   4  -5  -13.10   13.90
   4   4   5   -1.70   12.70
  -6  -4  -5   11.00   14.70
   6  -4   5   10.80    7.00
  -6  -4  -5    2.00   16.80
  -6  -4  -5    7.10   16.00
   6  -4   5   33.40   15.90
  -6   4  -5  -25.20   13.20
   8  -4   5  155.98   28.00
  -8  -4  -5  117.29   20.20
  -8  -4  -5  162.18   28.70
  -8   4  -5  147.89   27.20
 -10  -4  -5    3.70   17.90
 -10  -4  -5    8.60   21.40
 -10   4  -5   -4.50   18.30
 -12  -4  -5  162.28   27.10
 -12  -4  -5  205.48   33.10
 -12   4  -5  192.18   27.50
 -14  -4  -5  316.27   41.40
 -14  -4  -5  308.07   42.90
 -14   4  -5  290.47   41.90
 -16  -4  -5   48.20   25.70
 -16  -4  -5   46.40   29.40
 -16   4  -5   54.79   27.90
 -15  -5   5   96.59   27.80
 -13  -5   5  217.18   32.30
  13  -5  -5  161.78   29.90
  13  -5  -5  138.39   26.10
 -11  -5   5   75.29   21.50
  11  -5  -5   81.59   23.90
   9  -5  -5  105.69   22.90
  -9  -5   5   81.59   21.90
   9  -5  -5  102.49   22.90
   9   5  -5  141.39   26.00
   7  -5  -5  159.78   22.90
  -7  -5   5  206.58   23.40
   7  -5  -5  208.28   32.30
  -7   5   5  207.58   31.60
   5  -5  -5  111.19   20.00
  -5  -5   5  118.19   23.20
   5  -5  -5  124.69   24.90
  -5   5   5  164.28   29.40
   3  -5  -5   -8.80   18.10
  -3  -5   5    5.30   12.80
   3  -5  -5  -24.10   16.60
  -3   5   5   -4.90   17.30
   3   5  -5   40.30   20.80
  -1  -5   5   62.89   14.30
   1  -5  -5   49.80   18.40
   1   5  -5   64.69   20.50
  -1   5   5   16.10   17.40
  -1  -5  -5  147.39   25.30
   1  -5   5  115.09   18.40
  -1  -5  -5  102.49   20.20
   1   5   5  110.59   21.80
  -1   5  -5  136.79   29.80
  -3  -5  -5   -9.20   18.90
  -3  -5  -5   24.00   20.60
   3   5   5    5.20   19.60
  -5  -5  -5   59.29   21.80
  -5   5  -5   67.29   23.40
  -7  -5  -5  264.57   36.50
  -7  -5  -5  208.28   39.40
  -7   5  -5  233.58   38.60
  -9  -5  -5   44.10   24.40
  -9  -5  -5   71.09   32.00
  -9   5  -5   87.79   26.00
 -11  -5  -5  -37.60   30.90
 -11   5  -5   -4.60   26.50
 -28   0   6  431.06   39.00
 -26   0   6  188.98   30.60
 -22   0   6   41.80   17.20
 -22   0   6   33.20   12.80
  20   0  -6   71.19   17.80
 -20   0   6   73.49   15.30
 -20   0   6   70.49   14.00
 -18   0   6   78.99   13.60
  18   0  -6   78.39   15.30
 -18   0   6   82.39   14.00
  16   0  -6  912.11   37.80
 -16   0   6  935.81   36.30
 -16   0   6  941.71   34.70
 -14   0   6 3458.05   91.29
  14   0  -6 3224.38   92.99
 -14   0   6 3404.66   91.29
  14   0  -6 3169.78   89.69
  12   0  -6 5238.28  139.49
  12   0  -6 5310.77  137.29
 -12   0   6 5506.65  138.29
  10   0  -6   -0.20    3.60
 -10   0   6    4.30    4.00
  10   0  -6    6.90    5.30
   8   0  -6 1687.73   46.70
  -8   0   6 1667.23   46.50
  -8   0   6 1681.23   44.90
   8   0  -6 1658.33   46.30
  -6   0   6  546.35   18.50
  -6   0   6  561.84   16.10
   6   0  -6  553.94   18.70
  -4   0   6  284.97   11.20
   4   0  -6  283.87    8.50
   2   0  -6  533.75   17.10
   2   0  -6  545.55   17.10
  -2   0   6  537.95   17.10
   0   0   6 9254.47  220.08
   0   0   6 9147.88  223.98
   0   0  -6 9138.29  220.98
   0   0  -6 8621.94  219.98
  -2   0  -6 4734.83  126.19
  -2   0  -6 5022.00  125.29
   2   0   6 5226.88  126.89
   2   0   6 5150.08  125.29
   4   0   6  111.39    7.50
  -4   0  -6  100.69    7.80
   4   0   6  112.29   10.60
  -6   0  -6 3761.32  104.09
   6   0   6 4052.79  104.89
  -6   0  -6 3939.51  100.49
   6   0   6 3907.51   99.69
   8   0   6 1254.57   36.80
  -8   0  -6 1227.08   41.90
  -8   0  -6 1148.29   39.50
   8   0   6 1325.37   43.00
 -10   0  -6  202.08   19.40
  10   0   6  237.68   20.00
 -10   0  -6  211.78   14.00
  10   0   6  224.98   13.50
 -12   0  -6   20.40   11.70
 -12   0  -6    9.80    8.50
  12   0   6   15.20    7.50
 -14   0  -6  604.54   27.80
 -14   0  -6  561.54   34.20
 -16   0  -6  584.84   28.90
 -16   0  -6  580.24   37.00
 -18   0  -6  -10.70   16.60
 -18   0  -6  -10.90   13.00
 -20   0  -6  556.44   43.80
 -20   0  -6  587.34   37.10
 -22   0  -6  254.87   53.79
 -24   0  -6   -8.60   23.40
 -24   0  -6  -58.09   29.80
 -27  -1   6   94.89   22.40
 -27   1   6   81.99   22.80
 -25  -1   6   28.40   18.90
 -25   1   6   30.70   19.30
 -23  -1   6  187.68   31.50
 -23  -1   6  254.77   25.80
 -23   1   6  253.17   27.30
  21  -1  -6 1552.24   60.19
 -21  -1   6 1478.45   59.29
 -21  -1   6 1581.74   57.39
 -21   1   6 1594.74   57.39
  21   1  -6 1535.75   63.89
 -21   1   6 1639.84   58.49
 -19  -1   6  422.36   25.10
 -19  -1   6  438.46   28.70
  19  -1  -6  422.66   31.00
  19   1  -6  390.26   30.90
 -19   1   6  452.45   26.60
 -19   1   6  434.66   24.70
 -17  -1   6   44.10   10.90
  17  -1  -6   25.10   13.00
 -17  -1   6   44.50   12.20
 -17   1   6   53.99   11.30
  17   1  -6   48.80   14.00
 -17   1   6   46.50    9.80
 -15  -1   6  197.88   14.90
 -15  -1   6  174.18   18.20
  15  -1  -6  192.68   18.50
 -15   1   6  200.38   14.80
  15   1  -6  184.38   19.30
 -15   1   6  185.78   15.40
  13  -1  -6   19.20    7.60
  13  -1  -6   12.90    6.80
 -13  -1   6   31.70    8.60
 -13  -1   6   15.70    6.30
  13   1  -6   37.20    9.00
 -13   1   6   25.80    7.40
 -13   1   6   16.40    5.70
  11  -1  -6  158.88   10.90
  11  -1  -6  159.88   11.90
 -11  -1   6  166.78   11.70
  11   1  -6  164.78   12.00
 -11   1   6  155.68   10.30
 -11   1   6  161.18   11.30
  11   1  -6  159.48   12.80
  -9  -1   6 1398.56   41.30
   9  -1  -6 1380.66   41.10
   9  -1  -6 1409.46   40.50
   9  -1  -6 1438.06   40.70
   9   1  -6 1417.86   41.30
   9   1  -6 1386.06   41.30
  -7  -1   6 7758.62  194.68
  -7  -1   6 7946.71  192.68
  -7  -1   6 7849.11  194.38
   7  -1  -6 7938.41  193.38
   7  -1  -6 7923.01  195.18
   7  -1  -6 7702.13  195.48
   7   1  -6 7862.01  194.58
   7   1  -6 7895.11  193.48
  -7   1   6 7722.03  195.38
   5  -1  -6 4195.18  107.49
  -5  -1   6 4242.78  103.79
  -5  -1   6 4157.78  105.39
   5  -1  -6 4072.29  107.59
   5  -1  -6 4257.67  104.79
  -5  -1   6 4211.08  104.89
   5  -1  -6 4319.67  104.89
  -5   1   6 4248.17  104.89
  -5   1   6 4121.99  107.69
   5   1  -6 4240.38  105.69
  -5   1   6 4091.49  107.29
   5   1  -6 4167.18  104.19
   5   1  -6 4182.38  104.59
  -3  -1   6  332.07   10.70
   3  -1  -6  316.87   11.70
   3  -1  -6  298.97   14.00
   3  -1  -6  340.87   14.60
  -3  -1   6  319.07   11.20
   3  -1  -6  332.27   11.90
  -3  -1   6  327.17   11.20
   3   1  -6  310.17   11.50
  -3   1   6  343.87   14.40
   3   1  -6  331.57   11.20
  -3   1   6  340.97   12.10
   3   1  -6  301.87   11.90
  -1  -1   6 3016.00   74.79
  -1  -1   6 3089.49   75.09
   1  -1  -6 2996.10   75.89
  -1  -1   6 2975.10   73.79
   1  -1  -6 2983.10   76.09
   1  -1  -6 2825.82   78.89
   1   1  -6 3048.20   75.29
  -1   1   6 2979.40   78.89
   1   1  -6 3000.20   74.99
   1   1  -6 2879.21   73.79
  -1   1   6 3090.39   76.19
   1  -1   6 1108.19   30.00
  -1  -1  -6 1077.69   33.50
  -1  -1  -6 1061.89   31.20
   1  -1   6 1059.79   30.00
  -1  -1  -6 1060.59   31.40
   1   1   6 1093.09   33.30
  -1   1  -6  998.60   31.60
   1   1   6 1086.49   31.40
  -3  -1  -6   31.80    6.20
  -3  -1  -6   19.80    6.80
   3  -1   6   29.80    5.00
   3   1   6   48.60    8.00
   3   1   6   27.60    6.40
  -3   1  -6   23.20    5.10
  -5  -1  -6  716.43   26.60
  -5  -1  -6  750.62   27.80
   5  -1   6  713.63   24.90
   5  -1   6  734.73   20.00
   5   1   6  751.72   27.50
  -5   1  -6  734.03   20.10
  -5   1  -6  707.63   25.50
   5   1   6  750.42   25.90
   7  -1   6 2853.71   75.49
  -7  -1  -6 2693.03   78.19
   7  -1   6 2669.53   68.49
  -7  -1  -6 2716.03   75.69
  -7   1  -6 2726.93   69.19
   7   1   6 2768.82   77.99
   7   1   6 2599.24   74.19
  -7   1  -6 2651.83   75.79
  -9  -1  -6 1368.66   48.30
   9  -1   6 1331.87   38.00
   9  -1   6 1410.96   46.00
  -9  -1  -6 1388.76   45.30
   9   1   6 1449.65   48.60
  -9   1  -6 1353.06   45.90
  -9   1  -6 1404.76   39.30
   9   1   6 1340.57   43.80
  11  -1   6   39.80    6.70
 -11  -1  -6   50.59   12.10
 -11  -1  -6   43.00   13.00
 -11   1  -6   52.09    9.20
 -11   1  -6   50.29   12.00
  11   1   6   36.40   13.40
  13  -1   6 1364.56   41.80
 -13  -1  -6 1440.86   50.09
 -13  -1  -6 1526.85   56.69
 -13   1  -6 1365.46   52.49
 -13   1  -6 1442.96   44.50
 -15  -1  -6  613.14   32.10
 -15  -1  -6  680.53   38.00
  15  -1   6  573.34   24.20
 -15   1  -6  630.24   37.30
 -15   1  -6  586.54   26.60
 -17  -1  -6  -19.70   13.90
 -17  -1  -6   16.50   18.30
 -17   1  -6   -2.10   17.80
 -17   1  -6   10.70   11.70
 -19  -1  -6   -6.30   20.10
 -19  -1  -6   24.40   17.80
 -19   1  -6  -25.30   20.60
 -19   1  -6   -5.20   14.40
 -21  -1  -6  118.89   25.20
 -21  -1  -6  118.39   26.60
 -21   1  -6  129.69   25.40
 -23  -1  -6  114.09   28.00
 -23   1  -6   71.09   33.00
  26  -2  -6   43.70   27.80
 -26  -2   6   73.59   25.70
 -26   2   6   97.79   24.70
 -24  -2   6   12.60   20.20
  24  -2  -6   11.90   21.60
 -24   2   6    8.60   17.70
  22  -2  -6   48.50   19.00
 -22   2   6   41.60   17.50
 -22   2   6   81.79   19.60
 -20  -2   6  155.38   29.40
 -20  -2   6  145.99   22.50
  20  -2  -6  172.08   25.50
 -20   2   6  134.99   20.90
 -18  -2   6   38.40   15.10
 -18  -2   6   57.29   14.50
  18  -2  -6   70.39   15.80
  18  -2  -6   73.19   14.60
 -18   2   6   56.69   13.50
 -18   2   6   60.19   13.50
  18   2  -6   74.19   16.70
 -16  -2   6  370.56   23.60
 -16  -2   6  382.16   25.60
  16  -2  -6  322.47   24.10
  16  -2  -6  371.86   24.50
 -16   2   6  391.76   22.40
 -16   2   6  361.66   22.60
  16   2  -6  425.16   38.90
  14  -2  -6 2178.88   66.59
 -14  -2   6 2214.88   66.29
  14  -2  -6 2167.78   66.29
  14  -2  -6 2175.48   66.89
  14   2  -6 2217.38   67.19
 -14   2   6 2180.68   66.39
 -14   2   6 2153.48   64.69
 -12  -2   6  843.42   32.60
 -12  -2   6  873.71   31.70
  12  -2  -6  836.42   31.30
 -12  -2   6  818.62   33.90
  12  -2  -6  748.23   29.80
  12  -2  -6  851.31   32.00
 -12   2   6  826.82   30.40
  12   2  -6  836.32   31.80
 -12   2   6  837.12   31.90
 -10  -2   6   66.09    9.50
  10  -2  -6   76.59   10.50
  10  -2  -6   79.69   11.60
  10  -2  -6   88.59   11.70
 -10  -2   6   74.09   12.10
  10  -2  -6   80.09   11.00
 -10  -2   6   77.69   10.10
 -10   2   6   72.99    9.70
  10   2  -6   86.79   10.10
 -10   2   6   77.09   11.60
  10   2  -6   72.59   11.10
   8  -2  -6  992.00   34.30
  -8  -2   6  992.90   31.20
   8  -2  -6  926.61   31.60
   8  -2  -6 1030.80   34.00
  -8  -2   6 1001.90   32.10
   8  -2  -6  954.70   32.00
   8   2  -6  992.90   32.90
  -8   2   6  964.60   32.50
   8   2  -6  959.70   31.60
   8   2  -6  983.20   32.60
   6  -2  -6   40.10    6.80
   6  -2  -6   36.40    8.20
   6  -2  -6   44.70    8.40
   6  -2  -6   38.80    6.80
  -6  -2   6   43.40    6.80
   6   2  -6   46.10    8.10
  -6   2   6   54.29    9.10
  -6   2   6   48.90    7.70
  -6   2   6   59.19   10.50
   6   2  -6   39.60    7.30
   6   2  -6   43.70    7.00
  -4  -2   6   17.20    4.30
   4  -2  -6    7.00    6.50
   4  -2  -6   17.80    5.30
  -4  -2   6   16.50    4.30
   4  -2  -6   15.90    5.60
   4   2  -6   15.70    5.20
   4   2  -6    9.50    4.80
  -4   2   6   15.40    6.00
   4   2  -6   12.00    4.90
  -4   2   6   17.80    4.80
  -4   2   6   35.00    8.30
  -2  -2   6  458.45   16.60
  -2  -2   6  412.76   14.60
   2  -2  -6  427.26   17.70
   2  -2  -6  431.86   17.30
   2  -2  -6  412.66   19.80
   2   2  -6  453.15   16.10
  -2   2   6  415.66   17.00
   2   2  -6  443.36   17.30
  -2   2   6  410.96   19.70
  -2   2   6  442.46   18.30
   2   2  -6  425.76   16.80
   0  -2  -6 2611.04   70.69
   0  -2  -6 2611.74   70.39
   0  -2   6 2678.83   69.09
   0  -2   6 2572.84   65.29
   0   2   6 2520.25   70.59
   0   2   6 2674.33   71.09
   0   2  -6 2624.14   69.39
   0   2   6 2662.13   73.69
   0   2  -6 2580.54   69.79
   0   2  -6 2477.65   67.89
   2  -2   6 2241.38   71.09
  -2  -2  -6 2274.77   63.39
   2  -2   6 2295.07   61.39
  -2  -2  -6 2234.08   62.99
   2   2   6 2258.47   64.89
  -2   2  -6 2272.97   61.79
   2   2   6 2226.18   63.29
   2   2   6 2151.88   64.99
  -2   2  -6 2261.87   62.29
  -4  -2  -6   86.89   12.00
  -4  -2  -6  118.09   12.50
   4  -2   6  101.99   10.90
   4  -2   6  124.09   11.40
  -4  -2  -6   91.49   12.00
  -4   2  -6  107.59   11.50
   4   2   6  126.69   13.20
   4   2   6  110.69   15.90
   6  -2   6 1275.97   41.60
  -6  -2  -6 1252.77   43.80
  -6  -2  -6 1263.77   43.20
  -6  -2  -6 1294.97   44.40
   6  -2   6 1290.87   40.80
   6   2   6 1310.37   43.90
  -6   2  -6 1258.57   41.90
  -8  -2  -6  633.94   28.50
  -8  -2  -6  607.54   29.50
   8  -2   6  588.64   27.00
   8   2   6  594.74   29.60
  -8   2  -6  618.94   28.00
  10  -2   6    6.30    5.20
  10  -2   6    6.00   10.60
 -10  -2  -6   -5.60   10.90
 -10  -2  -6  -11.10   10.50
 -10  -2  -6   -4.20   10.70
 -10   2  -6   -7.30    7.60
 -10   2  -6    4.50   10.80
  12  -2   6    2.70   11.40
 -12  -2  -6    7.20   13.10
  12  -2   6    8.10    5.40
 -12  -2  -6   -0.70   14.40
 -12  -2  -6    9.40   12.40
 -12   2  -6    5.40   12.70
 -12   2  -6    5.00    7.10
  14  -2   6  255.87   13.60
 -14  -2  -6  265.87   31.10
 -14  -2  -6  274.37   29.10
  14  -2   6  302.67   29.20
 -14  -2  -6  271.97   27.50
 -14   2  -6  272.67   29.80
 -16  -2  -6  293.27   35.00
 -16   2  -6  338.07   35.60
 -18  -2  -6   -4.30   23.10
 -18   2  -6   15.30   21.30
 -20  -2  -6  139.79   29.40
 -20   2  -6  130.39   30.30
 -22  -2  -6  152.28   35.40
 -22  -2  -6  233.98   39.80
 -22   2  -6  113.19   35.60
  25  -3  -6   -2.50   26.40
 -25  -3   6   29.30   27.20
  25  -3  -6  -39.60   28.20
 -25   3   6   56.59   29.30
 -23  -3   6   50.19   24.80
  23  -3  -6   44.40   22.90
  23  -3  -6   11.50   24.80
 -23   3   6   63.89   23.90
 -21  -3   6  226.38   31.90
  21  -3  -6  195.78   29.70
  21  -3  -6  231.38   34.30
 -21   3   6  202.38   30.20
  19  -3  -6   95.99   19.80
 -19  -3   6  159.98   25.90
  19  -3  -6   99.19   21.60
 -19   3   6   94.19   18.40
 -19   3   6  105.59   20.80
 -17  -3   6   21.30   17.10
  17  -3  -6   18.70   15.70
 -17  -3   6   37.90   14.70
  17  -3  -6    0.60   14.70
 -17   3   6   33.50   13.80
  15  -3  -6   37.20   15.00
 -15  -3   6   65.09   14.10
  15  -3  -6   34.50   13.60
 -15  -3   6   66.19   14.90
  15  -3  -6   54.19   15.00
 -15   3   6   33.60   15.80
  15   3  -6   29.00   13.20
  13  -3  -6   17.70   12.40
 -13  -3   6   17.90   11.60
 -13  -3   6   29.40   11.30
  13  -3  -6   12.90   10.90
 -13   3   6   18.60   10.70
 -11  -3   6   11.60    9.80
  11  -3  -6    4.70    9.90
  11  -3  -6    0.90   11.10
 -11  -3   6   23.70    9.50
  11  -3  -6   -2.20    9.50
 -11   3   6    4.00    9.90
  11   3  -6    9.00    9.70
   9  -3  -6  167.08   18.00
   9  -3  -6  122.79   15.90
  -9  -3   6  159.68   14.70
  -9  -3   6  132.69   21.10
   9  -3  -6  131.99   16.90
   9   3  -6  175.78   18.30
   9   3  -6  173.38   15.80
  -9   3   6  141.89   16.10
   7  -3  -6 1036.60   39.70
   7  -3  -6 1036.40   37.00
  -7  -3   6 1017.00   37.20
   7  -3  -6  969.80   41.50
  -7  -3   6 1052.19   35.30
   7   3  -6 1047.70   36.40
  -7   3   6 1049.00   37.10
   7   3  -6 1066.99   37.50
   7   3  -6 1048.10   40.50
   5  -3  -6  474.45   32.20
   5  -3  -6  448.56   22.20
   5  -3  -6  427.46   24.50
  -5  -3   6  452.35   22.10
  -5  -3   6  423.66   19.00
   5   3  -6  439.26   20.90
  -5   3   6  441.36   21.70
   5   3  -6  439.36   22.20
   5   3  -6  443.96   21.70
   3  -3  -6   -3.30    9.40
   3  -3  -6    1.00    6.90
   3  -3  -6    8.00    9.90
  -3  -3   6   -3.90    5.10
  -3  -3   6   10.40    7.30
  -3   3   6   -4.50    8.40
  -3   3   6   -8.30    6.80
   3   3  -6    5.10    7.90
   3   3  -6   -2.30    7.40
   3   3  -6    0.30    6.90
  -1  -3   6  504.15   18.20
   1  -3  -6  533.35   26.60
   1  -3  -6  486.75   23.40
  -1  -3   6  500.55   22.90
   1   3  -6  508.65   22.70
   1   3  -6  489.15   23.40
  -1   3   6  493.75   23.30
  -1   3   6  526.25   24.70
   1   3  -6  478.65   21.60
  -1  -3  -6  159.38   16.70
  -1  -3  -6  188.08   17.90
   1  -3   6  174.08    9.50
   1  -3   6  145.59   16.10
  -1  -3  -6  166.08   15.00
   1   3   6  160.98   17.80
  -1   3  -6  157.18   12.00
   1   3   6  185.08   15.10
  -1   3  -6  190.78   15.90
  -1   3  -6  147.19   15.00
   3  -3   6   21.90    4.10
   3  -3   6   18.10    7.50
  -3  -3  -6    9.50    9.70
  -3  -3  -6   11.50   11.30
  -3  -3  -6   18.70    9.20
   3  -3   6   21.50    9.70
  -3   3  -6   19.90    8.90
  -3   3  -6   32.90    8.80
   3   3   6    3.10   10.30
  -3   3  -6   12.90    9.50
   3   3   6   34.60   10.00
  -5  -3  -6   -9.60    9.50
   5  -3   6   -9.00    9.10
  -5  -3  -6    3.30    9.80
  -5  -3  -6  -11.10   10.50
  -5   3  -6    1.20    9.10
  -7  -3  -6  370.76   24.90
  -7  -3  -6  394.06   27.60
  -7  -3  -6  405.66   25.50
   7  -3   6  345.87   24.00
  -7   3  -6  355.56   23.80
  -9  -3  -6  215.28   25.70
   9  -3   6  172.28   21.30
  -9  -3  -6  246.78   24.70
  -9  -3  -6  209.48   25.40
  -9   3  -6  239.98   22.80
 -11  -3  -6   -2.70   15.60
 -11  -3  -6    2.30   16.90
 -11  -3  -6   -0.80   15.70
  11  -3   6   14.00   15.40
 -11   3  -6   11.30   14.60
  13  -3   6  318.07   31.50
 -13  -3  -6  270.07   32.70
 -13  -3  -6  299.47   33.40
 -13   3  -6  242.58   31.90
 -15  -3  -6  132.29   27.70
 -15  -3  -6  134.89   24.50
 -15   3  -6  194.38   35.50
 -17  -3  -6   13.70   23.40
 -17  -3  -6   15.30   23.50
 -17   3  -6  -36.50   23.60
 -19  -3  -6  -15.50   30.60
 -19   3  -6   22.00   29.20
  22  -4  -6   48.80   30.60
 -22  -4   6   31.60   27.20
 -20  -4   6   -8.80   24.40
  20  -4  -6   28.60   25.10
  20  -4  -6   38.60   26.90
  18  -4  -6   13.50   22.20
  18  -4  -6   -5.30   21.40
 -18  -4   6   17.40   19.90
  16  -4  -6   22.80   19.90
 -16  -4   6   64.89   19.10
  16  -4  -6    1.70   18.50
  14  -4  -6  102.49   19.70
 -14  -4   6  125.59   32.00
  14  -4  -6  124.19   21.60
 -14   4   6  107.29   18.90
 -12  -4   6   63.59   17.50
  12  -4  -6  101.19   19.40
 -12  -4   6  124.19   20.60
  12  -4  -6   96.69   18.30
 -12   4   6   80.59   16.70
 -10  -4   6   29.50   14.30
 -10  -4   6   42.70   14.20
  10  -4  -6   33.40   18.00
  10  -4  -6   20.60   16.80
  10  -4  -6   13.40   14.20
 -10   4   6   31.80   14.40
  10   4  -6   32.70   16.60
  -8  -4   6  200.48   23.80
   8  -4  -6  233.98   24.80
   8  -4  -6  251.87   24.20
   8  -4  -6  169.08   23.20
  -8  -4   6  198.68   20.00
  -8   4   6  221.78   22.30
   8   4  -6  151.28   23.40
   8   4  -6  216.98   30.00
   6  -4  -6   29.20   15.40
   6  -4  -6    7.20   13.60
  -6  -4   6    2.10   10.10
  -6  -4   6   31.60   12.30
   6  -4  -6   26.00   13.60
  -6   4   6   11.40   12.20
   6   4  -6   14.50   12.70
   6   4  -6   23.30   12.80
   4  -4  -6   -8.90   11.30
  -4  -4   6   20.50   11.30
  -4  -4   6   -6.60    9.00
   4  -4  -6    5.20   13.90
   4  -4  -6    7.70   13.70
  -4   4   6   18.40   11.80
   4   4  -6   12.20   12.10
   4   4  -6   11.60   12.70
   2  -4  -6    2.70   13.40
  -2  -4   6    0.20    7.90
  -2  -4   6   16.50   11.50
   2  -4  -6  -13.80   11.70
   2  -4  -6   16.90   14.20
   2   4  -6  -10.80   11.70
   2   4  -6    1.90   12.20
   2   4  -6    7.00   14.00
  -2   4   6   14.80   11.60
   0  -4   6  132.99   12.40
   0  -4   6  127.49   18.70
   0  -4  -6  162.28   22.80
   0  -4  -6  114.09   16.70
   0  -4  -6  146.29   22.40
   0   4   6  148.39   20.30
   0   4  -6  151.28   25.10
   0   4  -6   91.29   17.60
   0   4  -6  130.19   17.90
  -2  -4  -6  118.89   22.60
   2  -4   6   97.79   16.10
  -2  -4  -6  115.69   18.00
  -2  -4  -6  125.99   22.20
  -2   4  -6  123.19   21.20
   2   4   6  123.09   19.50
  -2   4  -6   81.39   19.70
   4  -4   6    0.70    6.10
  -4  -4  -6  -19.90   13.20
   4  -4   6   -2.80   11.30
   4  -4   6    8.50   14.00
  -4  -4  -6   24.10   15.40
  -4  -4  -6    3.60   15.90
  -4   4  -6  -12.60   13.00
   4   4   6   37.20   14.20
  -6  -4  -6  118.99   19.50
  -6  -4  -6  165.08   34.10
   6  -4   6  152.28   26.30
  -6   4  -6  109.29   18.90
   8  -4   6   78.99   21.40
  -8  -4  -6   57.49   21.60
  -8  -4  -6   52.39   17.60
  -8   4  -6   59.69   17.50
 -10  -4  -6   -1.80   18.00
 -10  -4  -6   -6.50   18.40
 -10   4  -6  -34.70   18.50
 -12  -4  -6   -4.40   24.40
 -12  -4  -6  -25.10   21.80
 -12   4  -6  -10.70   22.70
 -14  -4  -6   12.90   26.10
 -14  -4  -6   11.30   29.10
 -14   4  -6    4.00   25.40
 -16  -4  -6  114.29   33.70
 -16  -4  -6    5.30   37.00
 -16   4  -6   61.39   27.90
 -15  -5   6   69.99   24.60
  15  -5  -6   60.09   28.80
  13  -5  -6  -22.60   22.40
 -13  -5   6  -12.40   20.50
  11  -5  -6   -8.60   20.90
  11  -5  -6   -0.20   21.80
 -11  -5   6   18.90   17.80
   9  -5  -6   -2.70   19.40
   9   5  -6    0.20   20.80
  -7  -5   6   32.00   16.20
   7  -5  -6   24.60   20.10
   7  -5  -6   60.99   19.20
   7   5  -6    9.40   20.10
  -5  -5   6    0.40   13.30
   5  -5  -6   -1.20   17.20
   5  -5  -6    5.70   20.50
   5   5  -6   30.20   18.90
  -5   5   6    9.00   22.60
  -3  -5   6   -5.90   13.00
   3  -5  -6   12.00   18.00
  -3   5   6    8.30   19.80
   3   5  -6   13.10   21.20
   1  -5  -6    3.00   22.30
   1  -5  -6   -8.50   17.50
  -1  -5   6   21.80   12.60
   1   5  -6   10.40   22.30
  -1   5   6   10.30   18.60
  -1  -5  -6   42.40   23.10
  -1  -5  -6    3.40   17.70
   1  -5   6   14.80   17.90
   1   5   6  -25.30   22.40
  -1   5  -6   22.30   20.90
  -3  -5  -6   14.90   20.60
  -3  -5  -6  -35.10   19.40
  -3   5  -6   -3.10   20.90
  -5  -5  -6   34.30   22.40
  -5  -5  -6   -9.00   24.40
  -5   5  -6    3.50   21.60
  -7  -5  -6   21.30   25.70
  -7  -5  -6   39.30   23.80
  -7   5  -6  -35.60   22.10
  -9  -5  -6  -16.70   29.30
  -9  -5  -6   55.29   26.80
  -9   5  -6    9.20   26.50
 -11  -5  -6  -12.50   29.20
 -11   5  -6   32.30   28.00
 -28   0   7   15.40   20.60
 -26   0   7    8.20   16.30
 -22   0   7  -19.40   11.10
 -20   0   7  -10.60    8.80
 -20   0   7    0.40   10.60
  20   0  -7    5.70   13.30
  18   0  -7   -9.60   10.10
 -18   0   7    6.10    8.80
 -18   0   7    1.50    8.00
 -16   0   7    2.30    6.40
 -16   0   7    6.90    7.60
  16   0  -7   -5.80    8.30
 -14   0   7    2.60    6.10
  14   0  -7    4.60    7.30
  14   0  -7    2.20    6.80
 -14   0   7   -5.30    5.30
  12   0  -7    7.60    6.40
  12   0  -7   -3.00    5.10
 -12   0   7    4.90    4.60
 -10   0   7    2.20    3.90
  10   0  -7   -3.10    4.60
  10   0  -7    2.30    4.50
 -10   0   7    0.70    3.20
  -8   0   7   -2.50    3.00
  -8   0   7    2.10    2.40
   8   0  -7    3.40    4.20
   6   0  -7   -4.30    2.90
  -6   0   7    0.40    1.70
   6   0  -7   -3.40    2.50
  -6   0   7   -0.70    3.10
   4   0  -7    0.70    3.40
  -4   0   7   -0.80    2.80
   2   0  -7    3.80    3.50
  -2   0   7    1.00    2.90
   2   0  -7   -0.70    1.90
   0   0   7   -4.60    2.90
   0   0   7   -2.80    3.20
   0   0  -7    2.00    3.30
   0   0  -7    2.90    3.70
  -2   0  -7    2.40    3.90
   2   0   7   -0.10    3.50
   2   0   7    2.30    4.30
   4   0   7   -2.30    3.40
  -4   0  -7    3.60    5.00
   4   0   7    4.80    5.70
  -4   0  -7   -0.60    4.00
  -6   0  -7    3.30    5.00
   6   0   7    5.90    4.30
   6   0   7    8.20    7.10
  -6   0  -7    1.40    5.90
   8   0   7   -4.30    4.80
  -8   0  -7  -11.60    7.60
   8   0   7   -7.00    8.30
  10   0   7   -6.00    5.90
 -10   0  -7  -12.70    9.20
  10   0   7   -0.30   10.00
 -10   0  -7   -8.60    6.40
 -12   0  -7   -7.70    8.00
  12   0   7    4.80    7.50
 -12   0  -7    5.20   10.50
 -14   0  -7   20.70   10.30
 -14   0  -7   10.50   13.10
 -16   0  -7   30.60   13.60
 -16   0  -7   25.10   16.10
 -18   0  -7    3.30   18.60
 -18   0  -7  -18.00   14.00
 -20   0  -7   34.00   18.60
 -20   0  -7  -28.20   22.40
 -22   0  -7  -20.50   27.00
 -29  -1   7   20.60   24.50
 -29   1   7   32.30   23.80
 -27  -1   7   22.90   19.40
 -27   1   7    9.10   20.00
 -25  -1   7   -4.90   16.70
 -25   1   7    5.40   15.60
 -23  -1   7   -9.40   23.30
 -23  -1   7    8.90   13.70
 -23   1   7   -1.10   13.20
 -23   1   7   22.00   16.90
 -21  -1   7   30.30   12.40
  21  -1  -7   18.30   18.90
 -21  -1   7   -0.50   13.10
 -21   1   7   15.50   11.00
  21   1  -7   16.90   25.50
 -21   1   7   19.60   13.70
 -19  -1   7   39.60   11.10
  19  -1  -7   20.30   16.00
 -19  -1   7   42.40   12.40
 -19   1   7   31.50   11.10
 -19   1   7   16.80    9.80
  19   1  -7   29.70   17.20
  17  -1  -7   -7.40   11.60
 -17  -1   7   -5.20    8.50
 -17  -1   7   -9.10    8.70
  17   1  -7    1.90    9.90
 -17   1   7    1.70    8.10
 -17   1   7   -0.80    7.80
  15  -1  -7  309.07   20.50
 -15  -1   7  287.37   18.00
 -15  -1   7  253.87   19.90
  15   1  -7  265.27   20.90
 -15   1   7  291.67   17.40
 -15   1   7  306.97   17.70
  13  -1  -7  476.75   21.80
 -13  -1   7  477.05   21.60
  13  -1  -7  496.95   21.50
  13   1  -7  493.15   23.20
 -13   1   7  499.95   20.30
 -13   1   7  464.85   21.40
  11  -1  -7   72.69    9.70
 -11  -1   7   68.89   10.10
  11  -1  -7   66.89    9.30
 -11  -1   7   54.49    8.40
  11   1  -7   60.49    9.30
  11   1  -7   72.09    8.70
 -11   1   7   60.59    9.10
  -9  -1   7  155.08   10.00
  -9  -1   7  165.78   11.70
   9  -1  -7  164.48   11.20
   9  -1  -7  152.78    9.60
  -9  -1   7  157.98    9.10
   9  -1  -7  175.08   10.30
   9   1  -7  164.58   10.20
  -9   1   7  165.28   11.00
   9   1  -7  146.19   10.40
   7  -1  -7  221.68   10.20
  -7  -1   7  227.08   11.20
   7  -1  -7  221.68   10.50
  -7  -1   7  218.98    9.20
   7  -1  -7  248.28   13.10
  -7  -1   7  229.38   11.60
  -7   1   7  217.48    9.60
   7   1  -7  216.38   11.40
   5  -1  -7  166.88   11.30
  -5  -1   7  159.78    6.80
   5  -1  -7  161.08   10.90
   5  -1  -7  152.48    8.00
  -5  -1   7  151.98    8.40
  -5  -1   7  155.08    7.70
   5   1  -7  145.89    8.50
  -5   1   7  153.68   10.70
   5   1  -7  156.28    7.10
  -5   1   7  151.78    7.30
  -5   1   7  161.48    8.10
   3  -1  -7    3.30    4.30
   3  -1  -7    3.00    2.80
  -3  -1   7    1.80    2.40
   3  -1  -7    1.20    2.60
   3  -1  -7    9.50    5.00
  -3  -1   7    3.40    2.40
   3   1  -7    1.40    2.70
   3   1  -7    2.90    2.40
  -3   1   7    2.80    4.40
  -3   1   7    0.50    2.20
  -3   1   7    5.20    2.90
   3   1  -7    2.40    2.20
  -1  -1   7  605.84   17.70
  -1  -1   7  618.94   17.10
  -1  -1   7  617.64   18.00
   1  -1  -7  603.14   22.40
   1  -1  -7  572.54   18.90
   1   1  -7  585.84   17.00
  -1   1   7  611.54   19.00
  -1   1   7  583.94   21.50
   1   1  -7  596.14   18.30
  -1   1   7  565.54   18.50
  -1  -1  -7  332.87   14.10
   1  -1   7  340.77   12.80
   1  -1   7  340.77   12.60
  -1  -1  -7  305.27   17.50
  -1  -1  -7  333.17   14.10
  -1   1  -7  323.07    9.80
  -1   1  -7  347.47   10.20
   1   1   7  340.67   14.00
  -1   1  -7  347.77   13.20
   1   1   7  340.07   15.50
  -3  -1  -7   27.10    6.60
   3  -1   7   32.30    3.20
  -3  -1  -7   24.20    6.10
  -3  -1  -7   30.10    6.20
   3  -1   7   27.10    5.40
   3  -1   7   25.80    5.10
  -3   1  -7   29.30    5.50
  -3   1  -7   27.90    2.90
   3   1   7   35.20    6.60
  -3   1  -7   19.20    3.50
   3   1   7   35.40    6.90
   5  -1   7   26.50    3.60
   5  -1   7   17.10    5.90
  -5  -1  -7   19.20    7.00
  -5  -1  -7   23.30    7.30
   5   1   7   27.80    6.40
  -5   1  -7   22.50    3.90
   5   1   7   24.60    7.50
  -5   1  -7   17.90    6.40
   7  -1   7   69.49   10.50
   7  -1   7   81.19    6.50
  -7  -1  -7   97.09   12.50
  -7  -1  -7   79.09   13.30
   7   1   7   93.99   14.10
  -7   1  -7   72.69    6.80
   7   1   7   91.09   11.30
  -7   1  -7   85.89   12.30
  -9  -1  -7    3.20    9.00
   9  -1   7    4.00   10.10
   9  -1   7    2.80    4.40
  -9  -1  -7    9.60    9.10
  -9   1  -7    9.80    5.30
  -9   1  -7   17.10    9.00
   9   1   7    8.30   10.30
  11  -1   7   16.10    5.80
 -11  -1  -7   -6.40    9.40
 -11  -1  -7  -17.10   10.60
 -11   1  -7    3.50    6.50
 -11   1  -7    6.40   10.20
 -13  -1  -7   62.29   14.00
  13  -1   7   63.69   10.60
 -13  -1  -7   70.99   16.40
 -13   1  -7   41.30    9.60
 -13   1  -7   50.79   14.70
 -15  -1  -7  180.08   26.80
 -15  -1  -7  140.19   21.10
  15  -1   7  175.48   15.90
 -15   1  -7  157.58   27.40
 -15   1  -7  155.88   17.20
 -17  -1  -7  -10.80   17.50
 -17  -1  -7   -4.30   15.80
 -17   1  -7    9.10   12.60
 -17   1  -7    1.30   18.30
 -19  -1  -7   -6.00   21.00
 -19   1  -7   27.00   15.60
 -19   1  -7  -17.20   22.00
 -21  -1  -7   59.49   25.30
 -21  -1  -7   91.79   26.70
 -21   1  -7   23.70   28.30
 -23  -1  -7   63.69   30.10
 -26  -2   7   44.00   24.00
  26  -2  -7   83.89   27.20
 -26   2   7   39.50   24.20
 -24  -2   7  -28.50   18.30
 -24   2   7   -2.60   17.10
 -22  -2   7  133.79   25.70
  22  -2  -7  158.78   28.30
 -22   2   7   82.39   19.20
 -20  -2   7  239.78   24.50
  20  -2  -7  238.98   25.90
 -20  -2   7  221.58   29.30
 -20   2   7  208.28   22.00
 -20   2   7  203.38   24.00
  18  -2  -7   20.70   11.90
 -18  -2   7    9.50   11.90
  18  -2  -7    7.50   13.60
 -18  -2   7    8.50   12.10
 -18   2   7   28.60   11.50
 -18   2   7   20.30   10.50
  16  -2  -7   -3.50   11.30
 -16  -2   7   25.60   11.80
  16  -2  -7   -3.00   10.70
 -16  -2   7   -5.10    9.50
  16  -2  -7   -8.20    9.60
  16   2  -7   15.20   10.10
 -16   2   7    5.10    8.20
 -16   2   7   12.20   10.40
  14  -2  -7   73.19   13.10
  14  -2  -7   68.49   18.70
  14  -2  -7   72.19   12.50
 -14  -2   7   60.49   12.60
 -14  -2   7   76.29   12.70
  14   2  -7   55.69   10.50
 -14   2   7   53.89    9.60
 -14   2   7   93.29   13.80
 -12  -2   7  145.69   13.20
  12  -2  -7  130.39   15.00
  12  -2  -7  157.28   15.10
  12  -2  -7  112.99   12.60
  12  -2  -7  142.59   13.80
  12   2  -7  142.79   14.00
 -12   2   7  147.79   14.60
 -12   2   7  157.08   12.60
  10  -2  -7   25.70    7.40
  10  -2  -7    9.80    7.80
 -10  -2   7    4.00    4.90
  10  -2  -7    6.50    5.90
 -10  -2   7    7.90    5.80
  10  -2  -7   18.10    6.70
 -10   2   7   11.60    5.70
  10   2  -7   10.60    5.70
 -10   2   7    0.70    7.20
  10   2  -7   -0.50    6.40
  -8  -2   7 1140.69   36.10
  -8  -2   7 1161.28   35.10
   8  -2  -7 1175.18   38.60
   8  -2  -7 1177.48   36.70
   8  -2  -7 1140.29   36.30
   8  -2  -7 1179.78   39.60
  -8   2   7 1191.98   36.40
   8   2  -7 1183.48   37.30
   8   2  -7 1147.49   36.90
  -8   2   7 1126.39   36.80
   8   2  -7 1193.78   36.00
  -6  -2   7  493.65   19.40
   6  -2  -7  495.75   19.50
  -6  -2   7  507.55   18.30
   6  -2  -7  509.95   22.70
   6  -2  -7  482.45   19.50
   6  -2  -7  507.55   22.60
  -6   2   7  513.85   22.70
  -6   2   7  485.55   20.00
   6   2  -7  488.45   18.60
   6   2  -7  473.05   19.30
   6   2  -7  491.25   19.30
  -6   2   7  490.35   19.00
  -4  -2   7  162.98    9.70
  -4  -2   7  158.68    8.90
   4  -2  -7  138.19   12.60
   4  -2  -7  156.68   10.50
   4  -2  -7  151.38   11.10
  -4  -2   7  165.08   10.70
  -4   2   7  166.18   14.30
   4   2  -7  160.08   10.60
   4   2  -7  167.98   10.10
  -4   2   7  163.48   11.50
  -4   2   7  160.98   10.30
   4   2  -7  160.08    9.70
   2  -2  -7   34.60    6.00
   2  -2  -7   21.10    8.10
  -2  -2   7   26.20    4.80
   2  -2  -7   26.50    6.10
  -2  -2   7   31.00    5.60
  -2  -2   7   41.30    7.30
   2   2  -7   38.80    7.10
  -2   2   7   27.30    5.60
  -2   2   7   32.00    6.40
  -2   2   7   23.90    7.30
   2   2  -7   24.30    5.50
   0  -2  -7   12.20    7.80
   0  -2  -7   -0.70    4.50
   0  -2  -7    5.60    5.30
   0  -2   7    7.50    4.30
   0  -2   7    6.60    4.30
   0  -2   7    0.60    4.30
   0   2  -7   11.00    4.90
   0   2   7    1.80    5.60
   0   2   7    6.50    4.80
   0   2  -7    7.40    4.50
   0   2  -7    6.10    3.60
   0   2   7   -0.60    5.70
  -2  -2  -7   16.60    6.20
  -2  -2  -7   19.30    7.00
  -2  -2  -7   19.80    8.50
   2  -2   7   23.20    5.90
   2   2   7   16.00    7.60
   2   2   7   21.60    7.30
   2   2   7   16.20    6.40
  -2   2  -7   18.70    6.00
  -2   2  -7   11.00    5.90
  -4  -2  -7   49.30   10.00
  -4  -2  -7   67.29   10.60
  -4  -2  -7   40.10    8.60
   4  -2   7   41.50    7.50
   4  -2   7   50.19    9.90
  -4   2  -7   57.59   10.40
   4   2   7   31.60    9.20
  -6  -2  -7  679.63   29.30
   6  -2   7  692.63   27.50
  -6  -2  -7  623.14   33.20
  -6  -2  -7  674.43   30.10
  -6   2  -7  654.93   27.80
   6   2   7  693.43   29.80
  -8  -2  -7  613.24   29.20
  -8  -2  -7  619.84   31.00
  -8  -2  -7  626.54   30.00
  -8   2  -7  645.34   29.20
 -10  -2  -7   52.39   14.80
  10  -2   7   85.29   13.90
 -10  -2  -7   74.99   16.10
 -10  -2  -7   62.59   15.80
 -10   2  -7  109.39   19.30
 -12  -2  -7   45.20   15.70
  12  -2   7   59.49   14.30
 -12  -2  -7   68.59   17.20
 -12  -2  -7   47.40   17.10
 -12   2  -7   94.99   17.00
 -12   2  -7   71.79   10.20
 -14  -2  -7   83.29   19.40
  14  -2   7   78.69   18.70
 -14   2  -7   92.39   13.20
 -14   2  -7  103.39   20.40
 -16  -2  -7  -17.80   19.30
 -16  -2  -7    4.60   17.10
 -16   2  -7   22.10   20.20
 -18  -2  -7   32.50   25.20
 -18  -2  -7  -32.40   20.70
 -20  -2  -7   76.19   30.10
 -20  -2  -7    8.90   23.90
 -20   2  -7   12.10   28.30
  25  -3  -7  -16.30   28.60
 -25  -3   7    8.90   25.90
  25  -3  -7   -4.30   25.20
 -25   3   7   22.00   26.50
  23  -3  -7   16.00   24.20
  23  -3  -7   -7.80   21.60
 -23  -3   7    5.90   22.20
 -23   3   7   -2.60   22.30
  21  -3  -7   51.89   21.30
  21  -3  -7   53.19   20.50
 -21  -3   7   49.30   21.10
 -21   3   7   84.69   21.70
  19  -3  -7  109.19   20.60
 -19  -3   7  145.79   23.20
  19  -3  -7  103.59   20.50
 -19   3   7  122.29   21.10
 -19   3   7  105.39   19.40
 -17  -3   7    7.30   15.90
  17  -3  -7    6.60   14.30
 -17  -3   7   31.80   14.80
  17  -3  -7   23.90   15.60
 -17   3   7   11.10   13.80
 -15  -3   7  326.17   28.10
  15  -3  -7  312.77   26.90
  15  -3  -7  285.67   25.90
  15  -3  -7  343.57   25.30
 -15  -3   7  355.06   24.30
 -15   3   7  304.37   24.80
  13  -3  -7  711.43   34.00
  13  -3  -7  761.82   36.70
  13  -3  -7  788.52   34.80
 -13  -3   7  826.62   33.50
 -13   3   7  759.72   33.90
  13   3  -7  776.12   33.80
  11  -3  -7   90.39   13.40
 -11  -3   7   93.89   16.30
  11  -3  -7   88.09   15.60
 -11  -3   7  100.09   14.40
  11  -3  -7   80.19   13.70
 -11   3   7   64.99   11.60
  11   3  -7   77.79   12.70
   9  -3  -7    0.40   10.60
  -9  -3   7    3.10    8.10
  -9  -3   7    8.00    7.40
   9  -3  -7    1.70    8.30
   9  -3  -7   -7.30    9.80
   9   3  -7    9.70    9.30
   9   3  -7   13.80    8.50
  -9   3   7    3.20    7.80
   7  -3  -7   -0.90    9.20
  -7  -3   7   11.90    7.50
   7  -3  -7   12.70   10.80
   7  -3  -7    4.20    7.70
  -7  -3   7   16.60    8.80
   7   3  -7   16.00    8.40
   7   3  -7    1.90    7.70
   7   3  -7   18.40    9.40
  -7   3   7    8.90    7.90
   5  -3  -7  121.79   13.80
   5  -3  -7   97.79   15.30
  -5  -3   7  127.59   11.90
   5  -3  -7  103.09   17.00
  -5  -3   7  134.09   14.00
   5   3  -7  126.19   13.40
   5   3  -7  124.69   14.50
  -5   3   7   92.79   13.20
   5   3  -7  128.69   14.20
  -5   3   7  113.59   15.80
   3  -3  -7   40.90   10.50
   3  -3  -7   51.79   12.40
  -3  -3   7   39.20    8.90
   3  -3  -7   33.90    8.50
   3   3  -7   49.40    9.10
  -3   3   7   27.70   10.60
   3   3  -7   45.00    9.10
  -3   3   7   45.90    9.00
   3   3  -7   47.90    9.30
  -1  -3   7  777.02   24.50
   1  -3  -7  784.42   31.40
   1  -3  -7  786.12   33.00
  -1  -3   7  755.22   29.80
   1  -3  -7  818.42   30.70
  -1   3   7  764.52   31.40
   1   3  -7  769.22   27.60
   1   3  -7  802.82   29.70
   1   3  -7  810.72   30.80
  -1   3   7  778.12   30.30
  -1  -3  -7 1382.16   44.80
  -1  -3  -7 1274.07   46.40
   1  -3   7 1337.37   43.70
  -1  -3  -7 1346.47   47.80
   1  -3   7 1315.77   36.10
   1   3   7 1371.26   44.90
  -1   3  -7 1352.96   43.50
   1   3   7 1317.37   53.79
  -1   3  -7 1346.97   44.40
  -3  -3  -7  156.58   18.20
  -3  -3  -7  159.98   17.60
   3  -3   7  155.48   16.30
  -3  -3  -7  153.38   17.80
   3   3   7  163.38   16.60
  -3   3  -7  148.09   15.80
  -3   3  -7  183.98   16.50
  -5  -3  -7  125.29   17.30
  -5  -3  -7   82.79   16.80
   5  -3   7  103.09   16.70
  -5  -3  -7   83.69   14.70
  -5   3  -7  102.29   14.10
   7  -3   7   76.39   13.30
  -7  -3  -7   87.09   15.10
  -7  -3  -7   57.49   14.30
  -7  -3  -7  119.09   21.20
  -7   3  -7   79.99   14.00
  -9  -3  -7   20.10   14.70
   9  -3   7   -3.80   12.60
  -9  -3  -7   15.60   15.50
  -9  -3  -7   -0.30   15.90
  -9   3  -7   13.80   13.40
  11  -3   7  -17.60   15.50
 -11  -3  -7  -22.50   15.20
 -11   3  -7   -7.20   15.80
 -13  -3  -7  183.68   33.20
 -13  -3  -7  145.09   24.00
 -13   3  -7  247.98   33.10
 -15  -3  -7  310.47   39.00
 -15  -3  -7  290.37   38.50
 -17  -3  -7   59.89   31.70
 -17  -3  -7  -21.70   24.00
 -17   3  -7    5.80   26.90
 -19  -3  -7   34.90   32.00
 -19  -3  -7   32.50   30.80
 -19   3  -7   58.79   31.40
 -22  -4   7  146.99   31.60
  22  -4  -7  175.58   33.50
  20  -4  -7  111.59   28.90
 -20  -4   7  141.49   27.60
  20  -4  -7  138.79   29.10
  18  -4  -7   17.50   30.00
 -18  -4   7   59.09   21.30
  18  -4  -7    3.50   22.50
 -16  -4   7   15.20   16.60
  16  -4  -7   26.90   19.30
  14  -4  -7   28.10   17.90
  14  -4  -7   37.40   18.20
 -14   4   7   25.20   16.10
  12  -4  -7   71.09   17.40
  12  -4  -7  107.09   21.80
 -12  -4   7   93.49   17.20
 -12   4   7   67.19   16.40
  10  -4  -7   -1.50   15.60
  10  -4  -7   -0.20   14.10
 -10  -4   7   10.40   13.80
 -10  -4   7    8.80   11.50
 -10   4   7   -7.50   15.40
  10   4  -7   -3.90   14.50
   8  -4  -7  569.54   36.80
   8  -4  -7  593.74   34.10
  -8  -4   7  620.44   33.90
   8  -4  -7  635.24   33.20
  -8  -4   7  676.13   30.00
   8   4  -7  718.83   42.60
   8   4  -7  661.83   34.80
  -6  -4   7  860.01   32.30
   6  -4  -7  767.42   35.90
   6  -4  -7  756.02   37.70
   6  -4  -7  830.32   39.30
  -6  -4   7  811.02   36.20
   6   4  -7  820.42   36.90
  -6   4   7  780.82   41.60
   4  -4  -7   77.19   16.90
  -4  -4   7  121.79   19.80
   4  -4  -7   91.49   17.20
  -4  -4   7   92.29   14.80
   4  -4  -7   81.79   15.00
  -4   4   7   75.89   16.70
   4   4  -7  101.19   15.80
   2  -4  -7   -9.50   13.80
  -2  -4   7    3.90   11.20
   2  -4  -7   11.40   14.70
   2  -4  -7   26.70   12.60
  -2  -4   7    6.90    7.70
   2   4  -7   22.50   12.70
  -2   4   7    4.10   13.90
   2   4  -7    7.70   14.20
   0  -4  -7   14.30   14.90
   0  -4   7    7.80    7.40
   0  -4  -7   -2.80   12.20
   0  -4  -7   12.40   14.70
   0  -4   7    3.30   10.90
   0   4  -7    7.40   13.20
   0   4  -7   23.50   17.20
   0   4  -7    5.40   11.10
  -2  -4  -7   42.20   15.90
  -2  -4  -7   45.00   15.60
   2  -4   7   55.39    9.90
  -2  -4  -7   48.50   14.50
  -2   4  -7   64.69   14.60
  -2   4  -7   26.80   15.40
  -2   4  -7   35.40   14.80
   2   4   7   25.60   14.10
   4  -4   7   33.00    5.70
   4  -4   7   20.60   15.10
  -4  -4  -7   15.00   15.60
  -4  -4  -7   28.50   17.30
  -4   4  -7   32.80   15.00
   4   4   7   36.80   14.90
   6  -4   7  382.66   30.90
  -6  -4  -7  442.36   30.60
  -6  -4  -7  418.46   32.40
  -6   4  -7  367.56   30.00
  -8  -4  -7  353.06   35.90
  -8  -4  -7  386.56   31.80
  -8   4  -7  343.17   31.70
 -10  -4  -7   -0.50   22.70
 -10  -4  -7   -6.40   19.60
 -12  -4  -7   58.59   23.50
 -12  -4  -7   25.50   26.20
 -12   4  -7   69.09   25.00
 -14  -4  -7   28.10   30.30
 -14   4  -7   53.49   27.80
 -16  -4  -7   17.20   35.50
 -16  -4  -7  -45.80   28.70
 -16   4  -7   19.90   28.30
 -15  -5   7  208.98   36.60
  15  -5  -7  114.79   29.50
  13  -5  -7  155.68   28.40
  13  -5  -7  121.49   30.40
  11  -5  -7   33.10   23.00
  11  -5  -7   33.70   22.90
 -11  -5   7    4.30   19.90
  -9  -5   7   20.40   15.70
   9  -5  -7   13.00   19.00
   9  -5  -7  -17.90   22.40
   9   5  -7   62.09   24.50
   7  -5  -7    9.00   23.50
   7  -5  -7  -14.90   17.80
  -7  -5   7   45.90   15.80
   7   5  -7   10.10   19.30
   5  -5  -7   -5.60   18.40
  -5  -5   7   29.30   14.00
   5   5  -7   -5.40   17.80
  -3  -5   7   20.10   13.30
   3  -5  -7   -2.40   21.00
   3   5  -7   59.69   20.80
   1  -5  -7  211.18   29.70
  -1  -5   7  280.97   21.10
   1  -5  -7  181.68   29.50
  -1  -5  -7  279.67   33.10
  -1  -5  -7  413.06   41.10
  -1   5  -7  393.06   39.00
  -3  -5  -7   35.50   23.40
  -3  -5  -7   36.50   20.60
  -3   5  -7   -0.70   21.90
  -5  -5  -7   74.49   23.70
  -5  -5  -7   19.20   27.40
  -5   5  -7   28.00   23.70
  -7  -5  -7   57.29   31.90
  -7   5  -7   45.70   25.40
  -9  -5  -7  -20.80   26.80
  -9  -5  -7   57.79   26.30
  -9   5  -7    5.50   26.20
 -28   0   8  109.19   25.10
 -26   0   8   29.30   15.50
 -22   0   8  460.75   31.10
  22   0  -8  614.74   59.89
 -22   0   8  509.45   29.80
  20   0  -8 1305.97   52.69
 -20   0   8 1330.07   47.70
 -20   0   8 1339.17   49.70
 -18   0   8  314.97   20.30
  18   0  -8  252.37   22.90
 -18   0   8  296.17   19.60
 -16   0   8 2166.28   64.49
 -16   0   8 2195.58   68.79
  16   0  -8 2068.99   66.19
 -14   0   8 2966.90   80.89
  14   0  -8 2803.42   81.59
  12   0  -8  380.26   18.00
 -12   0   8  393.26   16.40
  12   0  -8  406.56   19.20
 -12   0   8  396.76   18.10
  10   0  -8    7.90    6.30
  10   0  -8   -0.50    4.20
 -10   0   8    4.40    4.30
 -10   0   8    4.40    3.50
   8   0  -8 1036.70   31.90
  -8   0   8 1033.40   33.20
   8   0  -8  995.40   29.80
  -8   0   8 1049.89   28.10
  -6   0   8 4504.45  114.39
   6   0  -8 4470.05  110.69
  -6   0   8 4587.04  109.49
   6   0  -8 4478.45  114.49
   4   0  -8  432.06   15.90
  -4   0   8  419.26   15.50
   4   0  -8  425.16   15.90
   2   0  -8 1949.20   50.89
  -2   0   8 2040.60   54.19
   2   0  -8 2081.89   54.39
   2   0  -8 2035.00   54.29
   0   0   8 9975.70  240.88
   0   0   8 9780.02  239.28
   0   0  -8 9681.43  240.88
   2   0   8 1952.80   51.29
  -2   0  -8 1833.22   51.99
  -2   0  -8 1834.92   51.29
   2   0   8 1924.01   52.39
  -4   0  -8   35.70    7.00
   4   0   8   20.70    6.80
   4   0   8   21.00    5.10
  -4   0  -8   17.80    5.50
  -6   0  -8  150.08   13.50
   6   0   8  143.59   15.00
   6   0   8  129.39    9.90
  -6   0  -8  129.49   10.80
   8   0   8  529.45   21.10
   8   0   8  576.54   26.90
  -8   0  -8  582.04   23.00
  -8   0  -8  558.84   26.50
 -10   0  -8  213.28   20.60
  10   0   8  173.18   14.10
 -10   0  -8  184.88   14.80
 -12   0  -8  510.15   25.00
  12   0   8  458.85   22.20
 -12   0  -8  547.15   30.40
 -14   0  -8 1589.44   53.89
 -14   0  -8 1602.54   59.79
 -16   0  -8  639.74   34.80
 -16   0  -8  670.53   40.40
 -18   0  -8   15.40   16.90
 -18   0  -8   15.00   19.40
 -20   0  -8  108.69   27.40
 -20   0  -8  184.68   28.70
 -22   0  -8   48.60   28.70
 -22   0  -8  -15.60   22.20
 -29  -1   8  182.38   33.30
 -29   1   8  186.78   36.00
 -27  -1   8  366.26   38.00
 -27   1   8  481.35   38.30
 -25  -1   8   58.79   17.40
 -25   1   8   86.19   20.10
 -23  -1   8  282.97   26.60
 -23   1   8  272.37   26.00
 -21  -1   8  578.04   34.70
  21  -1  -8  624.14   49.50
 -21  -1   8  629.94   32.80
 -21   1   8  671.43   33.50
 -21   1   8  642.44   34.30
 -19  -1   8  117.99   18.90
  19  -1  -8  120.39   22.50
 -19  -1   8  130.29   15.50
 -19   1   8  127.49   15.90
  19   1  -8  103.59   17.60
 -19   1   8  120.99   17.20
  17  -1  -8    3.60   10.80
 -17  -1   8    1.80    8.80
 -17  -1   8    3.10    7.50
 -17   1   8    6.20    7.70
 -17   1   8    0.00    7.40
  17   1  -8   13.20   10.40
  15  -1  -8  582.84   27.00
 -15  -1   8  585.74   25.60
 -15   1   8  591.34   24.00
 -15   1   8  565.94   25.30
  15   1  -8  572.24   27.70
  13  -1  -8 2095.39   62.19
  13  -1  -8 2170.58   62.29
 -13  -1   8 2191.78   63.09
 -13  -1   8 2137.29   63.79
 -13   1   8 2197.78   63.49
  13   1  -8 2205.48   63.39
 -11  -1   8  299.17   15.30
 -11  -1   8  318.27   16.70
  11  -1  -8  314.77   14.70
  11  -1  -8  302.07   15.10
  11  -1  -8  304.17   15.40
  11   1  -8  298.17   15.90
  11   1  -8  290.77   15.00
 -11   1   8  280.57   15.80
  -9  -1   8 1229.08   37.50
   9  -1  -8 1270.17   36.30
  -9  -1   8 1246.68   37.60
  -9  -1   8 1231.38   34.90
   9  -1  -8 1212.88   38.00
   9  -1  -8 1221.18   35.60
   9  -1  -8 1264.07   39.00
   9   1  -8 1218.18   37.70
  -9   1   8 1249.38   35.10
  -9   1   8 1228.48   38.60
   7  -1  -8 4875.61  123.49
   7  -1  -8 4898.31  123.39
   7  -1  -8 4987.70  127.39
  -7  -1   8 4946.90  124.39
  -7  -1   8 4930.01  122.29
  -7  -1   8 5079.79  125.59
   7  -1  -8 4946.51  127.59
  -7   1   8 5051.39  128.19
   7   1  -8 4881.61  122.89
  -7   1   8 5017.90  123.19
   7   1  -8 4842.12  125.39
  -5  -1   8 1739.03   43.00
   5  -1  -8 1696.63   48.80
  -5  -1   8 1652.13   45.40
   5  -1  -8 1679.73   44.40
   5  -1  -8 1607.04   46.30
   5   1  -8 1654.53   45.70
  -5   1   8 1721.93   44.50
   5   1  -8 1674.93   43.30
   5   1  -8 1670.43   43.80
  -5   1   8 1662.63   44.00
  -5   1   8 1676.63   48.50
  -3  -1   8    8.60    3.00
  -3  -1   8   14.70    2.60
   3  -1  -8   11.70    3.30
   3  -1  -8   14.60    5.90
   3  -1  -8    6.70    3.70
   3  -1  -8   14.20    6.80
   3   1  -8   13.40    2.80
   3   1  -8   13.30    3.40
  -3   1   8   11.30    3.40
  -3   1   8   12.30    5.30
  -3   1   8   12.00    3.10
   3   1  -8   10.00    3.10
  -1  -1   8    1.00    2.50
   1  -1  -8    1.10    3.30
  -1  -1   8    2.90    2.70
  -1  -1   8    2.10    2.80
   1  -1  -8    4.30    3.40
  -1   1   8   -0.30    4.00
   1   1  -8    8.30    3.80
   1   1  -8    7.80    3.00
  -1   1   8    3.90    3.20
   1   1  -8    1.60    2.80
   1  -1   8 1050.59   30.00
  -1  -1  -8 1026.00   31.80
   1  -1   8 1037.00   30.00
  -1  -1  -8 1068.29   35.20
  -1  -1  -8 1036.30   31.50
  -1   1  -8 1056.09   27.60
  -1   1  -8 1040.40   30.50
  -1   1  -8 1000.00   27.20
   1   1   8 1043.30   31.50
   1   1   8 1066.79   33.80
   3  -1   8  327.47   14.50
   3  -1   8  338.97   10.60
  -3  -1  -8  336.77   16.70
   3  -1   8  320.57   14.40
  -3  -1  -8  323.17   17.00
   3   1   8  331.87   16.40
  -3   1  -8  324.47   10.70
  -3   1  -8  315.37   14.70
   3   1   8  331.47   16.40
  -3   1  -8  319.37   10.30
   5  -1   8 1006.60   27.60
  -5  -1  -8 1000.70   34.80
  -5  -1  -8  991.30   35.20
   5  -1   8 1027.60   32.90
   5   1   8  973.90   33.50
   5   1   8 1034.80   35.10
  -5   1  -8  931.51   32.90
  -7  -1  -8 4037.90  108.39
  -7  -1  -8 3968.20  110.39
   7  -1   8 3982.60  107.59
   7  -1   8 4253.97  102.49
  -7   1  -8 4075.19  101.19
   7   1   8 3796.42  106.39
   7   1   8 4064.19  110.09
  -7   1  -8 3915.21  107.99
  -9  -1  -8 1155.08   41.00
  -9  -1  -8 1144.19   43.30
   9  -1   8 1073.89   32.50
  -9   1  -8 1134.89   33.70
  -9   1  -8 1105.29   41.00
 -11  -1  -8   12.30   11.40
 -11  -1  -8    8.30   11.20
  11  -1   8    6.10    6.20
 -11   1  -8   19.70   11.30
 -11   1  -8   15.30    7.50
  13  -1   8   46.40    8.90
 -13  -1  -8   74.99   15.60
 -13   1  -8   65.19   11.00
 -13   1  -8   59.99   16.30
  15  -1   8   -3.30    9.10
 -15  -1  -8   24.50   14.60
 -15  -1  -8   17.80   16.20
 -15   1  -8   13.60   10.50
 -15   1  -8   10.10   16.80
 -17  -1  -8   59.89   21.00
 -17  -1  -8   60.49   18.10
 -17   1  -8   44.80   14.90
 -17   1  -8   51.79   22.50
 -19  -1  -8   79.29   21.60
 -19   1  -8   35.30   16.50
 -19   1  -8    8.10   24.30
 -21  -1  -8  451.35   46.00
 -21  -1  -8  392.56   37.20
 -21   1  -8  368.26   50.09
 -28  -2   8   99.79   26.70
  28  -2  -8   67.69   33.40
 -28   2   8   73.59   28.70
 -26  -2   8   24.20   21.20
  26  -2  -8  -38.90   23.90
 -26   2   8   -7.70   21.40
  24  -2  -8  -17.30   25.40
 -24  -2   8   -0.10   18.40
 -24   2   8    3.90   20.50
 -22  -2   8  241.18   27.60
  22  -2  -8  246.88   30.30
 -22   2   8  193.68   26.20
 -20  -2   8  626.04   32.80
 -20  -2   8  626.74   38.50
  20  -2  -8  650.83   35.50
 -20   2   8  611.54   33.00
 -20   2   8  620.94   33.50
 -18  -2   8   89.59   15.60
  18  -2  -8   67.19   14.80
  18  -2  -8   61.79   19.20
 -18  -2   8  102.59   18.20
 -18   2   8  101.59   16.50
  18   2  -8   98.79   16.30
 -18   2   8  124.59   16.60
 -16  -2   8  505.35   28.70
  16  -2  -8  447.26   27.80
 -16  -2   8  493.05   25.30
  16  -2  -8  498.35   26.20
 -16   2   8  470.75   24.30
  16   2  -8  489.85   26.20
 -16   2   8  476.65   26.10
  14  -2  -8 1185.08   42.90
  14  -2  -8 1143.59   39.90
 -14  -2   8 1182.88   41.00
  14  -2  -8 1143.29   40.50
 -14   2   8 1088.79   43.80
 -14   2   8 1169.78   42.10
  14   2  -8 1146.29   40.10
 -12  -2   8  168.48   14.10
  12  -2  -8  197.68   15.80
  12  -2  -8  186.68   14.80
  12  -2  -8  171.68   15.70
 -12   2   8  185.28   16.50
 -12   2   8  185.48   13.60
  12   2  -8  189.58   14.10
  10  -2  -8   37.50    7.80
 -10  -2   8   39.60    8.70
 -10  -2   8   45.80    7.90
 -10  -2   8   29.00    7.30
  10  -2  -8   37.40    9.60
  10  -2  -8   30.70    9.10
  10  -2  -8   41.20    7.30
 -10   2   8   28.20    7.10
  10   2  -8   38.50    7.00
  10   2  -8   41.40    8.60
   8  -2  -8  115.39   13.40
   8  -2  -8  102.89   10.50
   8  -2  -8  137.39   11.20
  -8  -2   8  122.39    9.30
  -8  -2   8  116.09   10.80
   8  -2  -8  151.08   13.40
  -8  -2   8  119.99   10.00
  -8   2   8  113.09   11.50
   8   2  -8  126.69   11.40
   8   2  -8  122.19    9.90
   8   2  -8  121.89   11.10
  -8   2   8  123.89   10.00
  -6  -2   8 1331.77   38.00
   6  -2  -8 1305.37   43.70
   6  -2  -8 1342.77   39.80
   6  -2  -8 1325.87   40.00
  -6  -2   8 1340.27   39.70
   6  -2  -8 1313.57   43.70
   6   2  -8 1345.27   38.80
   6   2  -8 1297.47   39.30
  -6   2   8 1343.57   40.30
   6   2  -8 1326.97   39.70
  -6   2   8 1337.07   43.50
  -4  -2   8  596.14   21.20
  -4  -2   8  583.24   19.50
   4  -2  -8  591.54   22.10
   4  -2  -8  561.34   25.30
   4  -2  -8  581.14   21.50
  -4  -2   8  583.34   20.00
  -4   2   8  604.04   22.50
   4   2  -8  597.24   20.40
  -4   2   8  619.14   26.40
   4   2  -8  580.44   20.50
   4   2  -8  600.54   21.20
  -2  -2   8 1330.37   38.10
   2  -2  -8 1285.97   38.80
  -2  -2   8 1323.47   37.20
   2  -2  -8 1280.47   39.10
   2  -2  -8 1305.67   43.60
  -2  -2   8 1278.27   34.90
   2   2  -8 1334.27   37.90
  -2   2   8 1302.57   39.40
  -2   2   8 1121.49   41.20
   2   2  -8 1297.27   38.20
  -2   2   8 1247.18   42.10
   2   2  -8 1394.16   37.60
   0  -2   8 3360.56   87.49
   0  -2   8 3327.77   81.99
   0  -2  -8 3393.96   89.29
   0  -2  -8 3321.77   88.69
   0  -2   8 3269.77   86.59
   0   2  -8 3356.46   88.09
   0   2  -8 3376.86   82.69
   0   2   8 3421.96   89.29
   0   2   8 3182.68   92.09
   0   2  -8 3366.26   87.39
   0   2   8 3324.87   88.39
  -2  -2  -8 1082.79   38.00
  -2  -2  -8 1067.69   35.30
   2  -2   8  961.10   33.20
   2  -2   8 1055.19   33.00
  -2  -2  -8 1076.99   35.60
   2   2   8 1091.29   36.00
  -2   2  -8 1074.69   34.30
  -4  -2  -8   38.20   10.20
  -4  -2  -8   44.80    8.80
  -4  -2  -8   33.40    8.50
  -4   2  -8   41.70    8.20
   4   2   8   33.50    9.70
  -6  -2  -8   25.60    9.40
  -6  -2  -8   34.60   10.90
   6  -2   8   45.60    9.00
  -6  -2  -8   30.50   10.50
  -6   2  -8   40.90    9.60
   8  -2   8  196.88   18.10
  -8  -2  -8  168.98   20.00
  -8  -2  -8  184.88   20.40
  -8  -2  -8  207.48   20.60
  -8   2  -8  179.88   18.50
 -10  -2  -8  118.99   18.90
 -10  -2  -8   99.49   18.80
  10  -2   8   99.79   15.30
 -10  -2  -8  103.99   17.80
 -10   2  -8  141.09   20.10
 -12  -2  -8  153.18   27.40
 -12  -2  -8  149.29   26.00
  12  -2   8  166.08   23.20
 -12  -2  -8  160.78   24.90
 -12   2  -8  156.68   11.60
 -12   2  -8  193.18   26.30
 -14  -2  -8  893.01   47.20
  14  -2   8  858.41   43.70
 -14  -2  -8  995.90   47.30
 -14   2  -8  930.81   46.10
 -16  -2  -8  260.27   38.10
 -16  -2  -8  261.87   29.20
 -16   2  -8  316.47   38.00
 -18  -2  -8  -16.50   22.80
 -18   2  -8   28.30   24.30
 -20  -2  -8   77.29   30.60
 -20  -2  -8   72.39   28.70
 -20   2  -8   29.90   31.40
 -25  -3   8   10.00   24.70
  25  -3  -8  -11.70   24.90
  25  -3  -8  -46.90   26.10
 -25   3   8    4.70   26.10
  23  -3  -8   78.19   29.50
  23  -3  -8   75.49   25.30
 -23   3   8   87.59   29.90
  21  -3  -8  111.29   23.40
 -21  -3   8  177.68   28.70
  21  -3  -8  132.39   28.70
 -21   3   8  187.68   28.20
  19  -3  -8   -6.20   17.00
 -19  -3   8  -11.80   14.90
  19  -3  -8   11.90   17.00
 -19   3   8   -2.70   19.60
 -19   3   8   15.70   17.20
 -17  -3   8    5.50   13.30
 -17  -3   8   -1.50   15.80
  17  -3  -8  -20.50   12.80
 -17   3   8  -10.70   13.70
  15  -3  -8   36.30   14.30
 -15  -3   8   31.10   14.90
  15  -3  -8   29.20   13.50
 -15  -3   8   30.40   12.20
  15  -3  -8   30.70   14.60
 -15   3   8   27.70   12.10
  15   3  -8   51.39   12.70
 -13  -3   8  421.36   23.80
  13  -3  -8  391.76   25.60
  13  -3  -8  424.76   26.30
  13  -3  -8  300.87   28.90
 -13  -3   8  357.66   25.90
  13   3  -8  370.26   23.40
 -13   3   8  385.96   24.20
  11  -3  -8   55.79   14.50
  11  -3  -8   87.49   15.70
  11  -3  -8   62.59   12.40
 -11  -3   8   77.29   13.20
 -11  -3   8   98.29   15.00
  11   3  -8   60.99   11.20
 -11   3   8   61.89   11.60
  -9  -3   8  352.96   19.60
   9  -3  -8  336.67   24.20
   9  -3  -8  303.47   20.60
   9  -3  -8  337.77   26.30
   9   3  -8  323.47   19.50
   9   3  -8  336.87   21.70
  -9   3   8  337.97   20.50
   7  -3  -8  967.30   48.50
   7  -3  -8  844.22   36.40
  -7  -3   8  884.01   30.50
   7  -3  -8  864.01   33.00
  -7   3   8  867.11   32.80
   7   3  -8  846.32   31.60
   7   3  -8  842.42   33.10
   7   3  -8  855.51   33.00
   5  -3  -8  222.98   18.90
   5  -3  -8  226.78   20.70
  -5  -3   8  244.98   13.60
   5  -3  -8  240.08   16.60
   5   3  -8  281.87   17.80
   5   3  -8  239.38   16.20
  -5   3   8  232.58   15.80
   5   3  -8  239.78   16.80
   3  -3  -8   37.30   12.20
  -3  -3   8   29.20    6.50
   3  -3  -8   32.00    8.70
   3  -3  -8   23.40   11.10
   3   3  -8   23.80    8.40
  -3   3   8   19.60    8.40
   3   3  -8   21.80    8.40
   3   3  -8   32.90    9.00
   1  -3  -8  103.09   12.90
   1  -3  -8  102.59   17.70
  -1  -3   8   77.59    8.00
   1   3  -8   98.99   13.70
   1   3  -8  105.69   13.60
   1   3  -8   69.59   11.90
  -1   3   8   84.49   12.60
   1  -3   8  188.98    8.30
  -1  -3  -8  190.48   20.60
  -1  -3  -8  186.98   17.30
   1  -3   8  187.78   19.00
  -1  -3  -8  187.08   16.40
   1   3   8  218.98   16.60
  -1   3  -8  193.18   16.70
  -1   3  -8  160.38   16.40
  -3  -3  -8   78.89   13.50
   3  -3   8  113.29   15.60
  -3  -3  -8   95.19   18.50
  -3  -3  -8  131.69   17.40
  -3   3  -8   80.79   12.80
  -3   3  -8  116.69   15.40
  -5  -3  -8  145.69   23.30
  -5  -3  -8  109.29   16.30
   5  -3   8  155.68   18.50
  -5  -3  -8  141.39   18.30
  -5   3  -8  138.09   18.40
  -7  -3  -8  482.55   29.60
   7  -3   8  455.55   30.80
  -7  -3  -8  498.45   30.00
  -7  -3  -8  514.95   30.30
  -7   3  -8  488.15   28.60
  -9  -3  -8  299.27   28.80
   9  -3   8  227.28   25.70
  -9  -3  -8  288.97   26.60
  -9  -3  -8  236.48   28.20
  -9   3  -8  283.27   26.40
 -11  -3  -8    2.90   16.50
 -11  -3  -8  -25.90   18.30
  11  -3   8   -2.10   16.50
 -11   3  -8    1.50   16.10
 -13  -3  -8   60.59   23.70
 -13  -3  -8   22.60   20.40
 -13   3  -8   78.09   24.70
 -15  -3  -8  -11.10   20.80
 -15  -3  -8  -15.60   24.90
 -15   3  -8    6.80   23.80
 -17  -3  -8  -23.30   28.50
 -17  -3  -8   32.50   25.60
 -17   3  -8  -10.50   29.20
 -19  -3  -8    5.50   31.80
 -19  -3  -8  -30.60   30.80
  22  -4  -8   19.30   28.70
  22  -4  -8   83.69   31.70
 -22  -4   8   51.09   25.00
 -20  -4   8   58.49   22.30
  20  -4  -8   14.30   25.00
  20  -4  -8   21.30   25.90
 -18  -4   8    8.30   17.90
  18  -4  -8  -13.30   23.50
  18  -4  -8  -13.20   22.70
  16  -4  -8   63.79   20.40
 -16  -4   8   73.99   18.60
  14  -4  -8   89.79   21.60
  14  -4  -8   72.69   18.70
 -14   4   8   59.99   18.40
  12  -4  -8    0.80   18.00
 -12  -4   8   11.60   13.30
  12  -4  -8  -10.60   14.20
 -10  -4   8   15.90   11.60
  10  -4  -8   23.80   14.10
  10  -4  -8   -0.20   17.00
  10   4  -8   17.80   14.50
 -10   4   8    8.10   13.70
  -8  -4   8   -6.00   10.00
   8  -4  -8  -17.90   16.50
   8  -4  -8    1.40   15.90
  -8  -4   8   21.90   15.20
   8  -4  -8   15.80   13.10
   8   4  -8   30.10   23.90
   8   4  -8    8.70   12.40
  -8   4   8   29.80   13.40
   6  -4  -8   78.69   16.90
   6  -4  -8   88.79   14.80
   6  -4  -8   93.19   19.40
  -6  -4   8  114.39   16.50
  -6  -4   8  139.19   20.60
  -6   4   8   85.19   15.20
   6   4  -8  114.29   20.40
   6   4  -8   88.79   15.70
   4  -4  -8   12.60   14.20
  -4  -4   8   18.20    8.90
  -4  -4   8   33.70   13.60
   4  -4  -8    7.70   11.20
   4  -4  -8   24.40   16.30
   4   4  -8   14.50   12.80
   4   4  -8   20.10   12.70
   4   4  -8   -6.30   16.20
  -4   4   8   29.90   12.80
   2  -4  -8   73.59   17.00
  -2  -4   8   73.69   11.80
  -2  -4   8   63.19   15.70
   2  -4  -8   52.69   13.90
   2   4  -8   77.19   15.20
   2   4  -8   75.19   15.50
   2   4  -8   54.39   15.30
  -2   4   8   71.09   14.20
   0  -4  -8  128.99   21.20
   0  -4  -8  167.68   23.40
   0  -4  -8  166.28   25.10
   0   4   8  163.48   21.60
   0   4  -8  159.78   22.20
   0   4  -8  135.39   18.40
   0   4  -8  143.89   19.30
   2  -4   8   38.60   15.10
  -2  -4  -8   71.89   15.50
  -2  -4  -8   58.89   18.20
   2  -4   8   39.00    6.40
  -2   4  -8   45.00   15.70
   2   4   8   59.09   17.90
   4  -4   8    3.90   14.10
  -4  -4  -8   13.00   15.50
  -4   4  -8  -22.60   12.80
  -6  -4  -8   34.40   16.30
  -6  -4  -8   26.50   18.90
  -6   4  -8   12.70   16.50
  -8  -4  -8   42.50   23.40
  -8  -4  -8   30.90   18.10
 -10  -4  -8    6.20   25.40
 -10  -4  -8  -13.20   20.50
 -10   4  -8  -16.70   20.80
 -12  -4  -8  -21.00   27.50
 -12   4  -8   21.10   24.00
 -14  -4  -8   40.90   32.30
 -14  -4  -8   -7.50   27.20
 -14   4  -8   17.90   28.20
 -15  -5   8    2.70   21.10
  15  -5  -8   18.50   29.00
  15  -5  -8  -12.90   27.20
  13  -5  -8   35.50   23.60
 -13  -5   8   39.70   19.70
  13  -5  -8   24.30   26.20
 -11  -5   8   11.80   19.90
  11  -5  -8   29.60   29.60
  11  -5  -8   42.50   23.70
  -9  -5   8   -1.50   15.90
   9  -5  -8    0.60   25.80
   9   5  -8   28.60   22.30
  -7  -5   8   -4.90   14.00
   7  -5  -8   54.79   23.70
   7  -5  -8    5.00   18.00
   7   5  -8   23.50   19.30
   5  -5  -8   -2.30   18.20
  -5  -5   8   15.10   13.70
   5  -5  -8  -12.60   23.90
   5   5  -8   15.50   19.50
   3  -5  -8  -23.00   17.40
   3  -5  -8   -6.20   22.40
  -3  -5   8   30.50   12.60
   3   5  -8   49.70   20.10
   1  -5  -8   -4.70   17.90
   1  -5  -8   14.40   23.30
   1   5  -8   59.59   21.40
  -1  -5  -8  -10.40   22.10
  -1  -5  -8   32.80   20.50
  -1   5  -8   19.40   21.90
  -3  -5  -8  -39.50   22.00
  -3  -5  -8   25.10   25.10
  -3   5  -8  -23.70   22.20
  -5  -5  -8   65.29   27.70
  -5   5  -8  -38.60   23.30
  -7  -5  -8   65.29   33.20
  -7   5  -8   79.09   27.50
  -9  -5  -8   16.10   27.90
  -9  -5  -8  -20.20   33.10
  -9   5  -8  -33.70   27.90
 -28   0   9    6.80   19.60
 -26   0   9   21.60   15.60
 -24   0   9    6.20   14.90
  22   0  -9    7.40   18.00
 -22   0   9   17.60   11.50
 -22   0   9    4.30   12.70
 -20   0   9   -3.70    9.20
  20   0  -9    9.80   12.60
 -20   0   9    7.90    8.30
 -18   0   9    3.90    9.60
 -18   0   9    8.60    7.70
  18   0  -9    0.10   10.10
  16   0  -9    1.50    7.90
 -16   0   9   -2.00    9.50
 -16   0   9    3.00    5.90
  14   0  -9    0.80    6.70
 -14   0   9   -0.80    4.80
 -14   0   9    4.30    5.90
 -12   0   9    1.00    3.70
 -12   0   9    5.50    4.50
  12   0  -9    3.60    6.20
  12   0  -9    5.80    5.90
  10   0  -9   -4.10    4.60
  10   0  -9    0.10    4.50
 -10   0   9   -3.20    2.80
 -10   0   9   -1.70    3.60
   8   0  -9    1.40    4.50
  -8   0   9    1.50    2.00
   8   0  -9    3.10    3.50
   6   0  -9    6.60    2.50
   6   0  -9   -5.10    4.00
  -6   0   9    1.70    3.80
   4   0  -9    4.00    4.10
  -4   0   9   -3.60    3.20
   4   0  -9   -3.40    4.20
  -2   0   9    2.10    3.90
   2   0  -9   -2.00    3.80
   2   0  -9   -4.10    4.20
   2   0  -9    0.60    3.00
  -2   0   9    3.20    1.80
   0   0  -9    7.40    4.00
   0   0   9    2.10    3.30
   0   0   9    5.80    4.20
   0   0  -9    9.20    4.80
  -2   0  -9   -1.60    4.40
   2   0   9   -1.30    3.60
   2   0   9   -2.10    4.80
  -2   0  -9    4.90    4.60
   4   0   9    0.70    6.40
  -4   0  -9    1.30    5.30
  -4   0  -9    9.00    6.00
   4   0   9    2.80    4.40
   6   0   9    2.80    5.40
  -6   0  -9    2.00    7.00
   6   0   9  -10.50    7.90
  -8   0  -9    8.70    7.40
   8   0   9    2.50    6.10
  -8   0  -9   -5.90    8.30
 -10   0  -9   -2.60    9.90
  10   0   9   -2.40    7.00
 -10   0  -9  -10.90    8.50
 -12   0  -9    6.60   11.70
 -12   0  -9   -2.20    9.90
 -14   0  -9    8.60   12.40
 -14   0  -9   25.10   14.20
 -16   0  -9    9.90   13.70
 -16   0  -9    0.40   17.90
 -18   0  -9   -6.20   16.60
 -20   0  -9  -34.20   23.90
 -20   0  -9   29.60   20.70
 -22   0  -9   40.40   30.80
 -29  -1   9  -14.20   22.30
 -29   1   9   12.30   23.70
 -27  -1   9    3.90   16.70
 -27   1   9    8.20   18.30
 -25  -1   9   -8.20   14.70
 -25   1   9   23.60   14.60
 -23  -1   9  -18.20   11.90
 -23   1   9   16.30   13.30
 -21  -1   9  158.58   18.30
 -21  -1   9  123.69   22.50
  21   1  -9  162.28   26.20
 -21   1   9  165.38   19.30
 -21   1   9  191.78   22.00
  19  -1  -9   47.60   15.10
 -19  -1   9   45.20   11.30
 -19  -1   9   53.59   12.80
 -19   1   9   43.10   11.00
 -19   1   9   46.70   13.10
  19   1  -9   25.80   13.80
 -17  -1   9    6.50    8.20
  17  -1  -9   -2.10   10.80
  17   1  -9   11.00    9.80
 -17   1   9   -4.80    7.50
 -17   1   9   -3.50    6.90
  15  -1  -9   97.99   14.90
 -15  -1   9   67.09   10.90
 -15  -1   9   80.49   12.40
  15   1  -9   95.59   14.50
 -15   1   9   85.29   11.90
  13  -1  -9   10.20    6.60
 -13  -1   9    6.60    5.80
 -13  -1   9   10.10    6.80
 -13   1   9   -0.70    4.20
 -13   1   9    6.90    5.90
  13   1  -9    6.40    5.80
  11  -1  -9  142.09   10.20
 -11  -1   9  154.98   12.20
  11  -1  -9  118.79   12.40
 -11  -1   9  137.89   10.50
  11  -1  -9  144.49   11.00
 -11  -1   9  136.59    9.30
 -11   1   9  135.59   11.80
 -11   1   9  135.69    9.00
  11   1  -9  127.39   11.60
  11   1  -9  149.79   12.10
  -9  -1   9   47.10    6.80
   9  -1  -9   39.00    7.90
  -9  -1   9   54.89    5.30
   9  -1  -9   35.20    6.30
   9  -1  -9   40.20    7.90
   9  -1  -9   42.10    7.20
  -9  -1   9   45.70    7.10
  -9   1   9   55.19    6.00
  -9   1   9   40.80    7.60
   9   1  -9   41.90    6.90
   9   1  -9   48.60    6.20
   7  -1  -9  508.05   20.70
  -7  -1   9  485.75   14.70
   7  -1  -9  463.85   16.10
  -7  -1   9  476.75   17.90
  -7  -1   9  475.95   16.80
   7  -1  -9  476.95   20.10
   7  -1  -9  430.16   16.50
  -7   1   9  488.55   20.10
   7   1  -9  465.05   15.20
  -7   1   9  498.35   15.80
   7   1  -9  475.45   18.20
  -5  -1   9  483.75   14.00
  -5  -1   9  482.65   15.00
  -5  -1   9  464.65   16.60
   5  -1  -9  474.45   19.80
   5  -1  -9  477.05   15.60
   5  -1  -9  474.15   15.90
   5  -1  -9  483.35   20.40
  -5   1   9  473.55   15.20
   5   1  -9  460.55   16.90
   5   1  -9  490.15   15.00
  -5   1   9  485.75   15.80
  -5   1   9  465.75   19.50
   5   1  -9  477.45   14.50
   3  -1  -9    1.30    4.80
   3  -1  -9    6.50    3.10
   3  -1  -9   16.50    6.70
   3  -1  -9    4.30    3.30
  -3  -1   9    7.80    2.60
  -3  -1   9    7.90    3.00
  -3  -1   9    6.50    2.40
   3   1  -9    9.10    2.90
  -3   1   9    5.40    3.40
  -3   1   9    6.70    3.00
  -3   1   9   14.80    6.00
   3   1  -9    5.10    2.70
  -1  -1   9  214.48    8.80
  -1  -1   9  211.48    8.90
   1  -1  -9  221.08   14.10
   1  -1  -9  205.98   10.40
  -1   1   9  222.58   10.40
  -1   1   9  188.58   12.50
   1   1  -9  198.18    8.80
   1   1  -9  213.08    9.40
   1  -1   9  227.48   10.80
  -1  -1  -9  212.38   11.80
  -1  -1  -9  248.28   15.10
   1  -1   9  238.18   10.80
  -1  -1  -9  218.18   12.30
  -1   1  -9  223.28    8.80
  -1   1  -9  223.78   11.20
   1   1   9  230.68   13.90
   1   1   9  233.68   12.30
  -1   1  -9  231.98   11.30
   3  -1   9    4.20    5.00
   3  -1   9    7.00    3.10
  -3  -1  -9   -3.60    5.50
   3  -1   9   -3.80    4.50
  -3  -1  -9    0.90    6.40
   3   1   9   -3.90    6.20
  -3   1  -9   -6.00    3.60
  -3   1  -9    8.20    5.30
  -3   1  -9   -6.20    3.70
   3   1   9   -0.40    5.60
  -5  -1  -9   50.59    9.50
  -5  -1  -9   64.59   12.00
   5  -1   9   60.79   10.80
  -5   1  -9   60.09    9.10
   5   1   9   50.79    9.60
   5   1   9   54.99    9.40
  -5   1  -9   58.89    5.90
  -7  -1  -9   48.60   10.90
  -7  -1  -9   47.70   10.50
  -7   1  -9   41.40    9.80
   7   1   9   55.19   15.50
  -7   1  -9   39.40    7.20
   9  -1   9   65.29    9.50
  -9  -1  -9   93.29   15.50
  -9  -1  -9   79.19   14.80
  -9   1  -9   77.89    9.90
  -9   1  -9   81.89   13.60
 -11  -1  -9   17.50   11.40
  11  -1   9   11.10    6.50
 -11  -1  -9   -2.60   12.60
 -11   1  -9   21.10   12.60
 -11   1  -9    9.60    8.60
 -13  -1  -9   41.10   15.60
  13  -1   9   36.40    9.10
 -13   1  -9   48.90   16.60
 -13   1  -9   48.90   10.60
 -15  -1  -9   93.29   22.00
 -15  -1  -9   79.89   16.70
 -15   1  -9   61.99   13.10
 -15   1  -9   52.59   19.80
 -17  -1  -9  -15.60   18.10
 -17  -1  -9    3.90   19.90
 -17   1  -9   12.60   13.60
 -19  -1  -9   15.90   23.00
 -19  -1  -9   41.60   22.90
 -19   1  -9  -15.00   24.50
 -21  -1  -9   87.59   28.20
 -21  -1  -9   47.50   26.90
 -21   1  -9   22.20   30.40
  28  -2  -9   94.89   30.60
 -28  -2   9  128.79   28.40
 -28   2   9   83.79   28.50
  26  -2  -9   90.19   26.00
 -26  -2   9  103.99   21.20
 -26   2   9   76.19   23.40
  24  -2  -9   26.70   20.30
 -24  -2   9   -1.50   15.30
 -22  -2   9   37.40   18.00
  22  -2  -9   36.30   17.10
 -22   2   9   35.70   14.20
  20  -2  -9   13.80   13.10
 -20  -2   9    9.80   15.20
 -20  -2   9    0.10   11.20
 -20   2   9    9.00   13.00
 -20   2   9   21.80   12.10
  18  -2  -9   -7.40   12.50
 -18  -2   9   14.30   11.80
  18  -2  -9  -15.30   10.40
 -18  -2   9    2.00   10.40
  18   2  -9    6.80   11.10
 -18   2   9    3.90    9.30
 -18   2   9    2.70   11.10
 -16  -2   9  120.99   16.60
  16  -2  -9  119.29   16.30
  16  -2  -9   97.29   15.60
  16  -2  -9  128.89   18.10
 -16   2   9  126.79   16.50
  16   2  -9  117.59   15.90
  14  -2  -9  698.13   29.60
  14  -2  -9  707.63   29.00
 -14  -2   9  675.23   31.10
  14  -2  -9  697.23   30.90
 -14  -2   9  723.33   29.50
  14   2  -9  690.73   28.20
 -14   2   9  681.33   27.60
 -14   2   9  724.63   31.70
 -12  -2   9  432.16   20.70
 -12  -2   9  446.16   23.70
  12  -2  -9  424.26   21.40
  12  -2  -9  434.06   20.60
  12  -2  -9  445.86   23.60
 -12   2   9  429.06   23.30
  12   2  -9  436.46   20.00
 -12   2   9  450.55   20.20
  10  -2  -9   59.29   10.60
 -10  -2   9   75.59   12.00
  10  -2  -9   66.89    9.00
  10  -2  -9   65.89   12.60
 -10  -2   9   52.79    9.30
  10   2  -9   69.29   11.50
  10   2  -9   56.09    9.40
   8  -2  -9  382.36   17.80
   8  -2  -9  425.26   21.40
  -8  -2   9  422.76   17.70
   8  -2  -9  410.66   17.70
   8  -2  -9  339.87   20.40
  -8  -2   9  395.26   17.80
  -8  -2   9  378.06   15.80
   8   2  -9  399.66   18.10
  -8   2   9  394.56   18.50
   8   2  -9  397.96   18.20
   8   2  -9  390.26   17.10
   6  -2  -9  399.76   17.80
   6  -2  -9  404.66   17.20
  -6  -2   9  430.16   17.50
  -6  -2   9  387.76   17.90
  -6  -2   9  398.26   15.50
   6  -2  -9  384.66   22.10
   6  -2  -9  395.96   20.80
  -6   2   9  389.56   21.60
   6   2  -9  468.55   23.30
  -6   2   9  412.16   18.30
   6   2  -9  411.66   17.50
   6   2  -9  400.56   17.20
   4  -2  -9   -1.90    7.90
   4  -2  -9   -2.60    5.10
  -4  -2   9   -5.40    3.50
   4  -2  -9   -2.30    4.60
  -4  -2   9   -2.10    4.80
   4  -2  -9   -0.80    7.20
  -4  -2   9   -6.60    3.70
  -4   2   9    1.00    7.20
  -4   2   9    8.30    5.90
   4   2  -9   -3.40    4.70
   4   2  -9    0.10    4.40
   4   2  -9   -5.00    7.50
   2  -2  -9   57.39   11.00
   2  -2  -9   59.09    8.40
  -2  -2   9   55.49    8.40
   2  -2  -9   51.09    9.00
  -2  -2   9   54.39    7.20
  -2  -2   9   57.99    5.50
   2   2  -9   59.09    8.30
   2   2  -9   64.19   10.10
  -2   2   9   57.59   10.50
   2   2  -9   62.49    6.50
  -2   2   9   35.20    8.10
   0  -2  -9  509.65   21.00
   0  -2  -9  536.95   25.70
   0  -2  -9  514.55   21.50
   0  -2   9  490.75   19.80
   0  -2   9  518.05   19.40
   0   2   9  542.95   21.90
   0   2  -9  534.05   20.50
   0   2  -9  520.35   20.00
  -2  -2  -9  374.76   18.90
  -2  -2  -9  391.36   19.50
   2  -2   9  359.66   17.80
  -2  -2  -9  407.76   22.40
   2   2   9  392.16   20.00
  -2   2  -9  374.06   18.20
  -4  -2  -9   75.79   13.10
  -4  -2  -9   84.79   14.00
  -4  -2  -9   98.49   13.90
  -4   2  -9   82.19   12.30
  -6  -2  -9  483.55   26.40
  -6  -2  -9  474.35   25.50
  -6  -2  -9  452.85   26.80
  -6   2  -9  440.66   23.50
   8  -2   9  333.37   22.20
  -8  -2  -9  332.47   25.10
  -8  -2  -9  349.37   25.40
  -8   2  -9  356.06   23.40
 -10  -2  -9   14.20   15.00
 -10  -2  -9    5.30   14.50
  10  -2   9   25.80   14.00
 -10   2  -9   27.50   13.60
 -12  -2  -9    6.60   14.30
 -12  -2  -9    2.90   16.80
  12  -2   9    4.00   13.90
 -12   2  -9   30.20   16.30
 -14  -2  -9   35.80   26.70
 -14  -2  -9    5.80   19.00
 -14   2  -9   47.10   19.90
 -16  -2  -9   30.70   24.20
 -16  -2  -9   32.60   22.10
 -16   2  -9   53.49   24.30
 -18  -2  -9   82.39   28.40
 -18  -2  -9   -2.80   24.30
 -18   2  -9   13.40   26.50
 -20  -2  -9   92.59   30.30
 -20  -2  -9   51.69   30.50
 -20   2  -9   53.39   32.90
 -25  -3   9  -30.30   23.60
  25  -3  -9   -7.60   27.80
  25  -3  -9    6.50   25.90
 -25   3   9   -7.40   26.20
 -23  -3   9   74.39   22.60
  23  -3  -9   62.19   23.50
  23  -3  -9   39.00   26.50
  21  -3  -9  322.37   34.60
 -21  -3   9  357.66   31.60
 -21   3   9  379.06   34.90
  19  -3  -9  256.67   30.10
 -19  -3   9  278.37   26.60
  19  -3  -9  265.47   30.20
 -19   3   9  239.78   30.20
  17  -3  -9   -0.80   13.10
  17  -3  -9  -19.90   14.70
 -17  -3   9    8.30   13.10
 -17  -3   9   -6.40   14.50
 -17   3   9   -7.00   12.90
  15  -3  -9  119.59   18.10
  15  -3  -9   96.09   17.60
 -15  -3   9  135.29   18.60
 -15  -3   9  102.19   17.80
  15   3  -9  129.19   19.10
 -15   3   9  104.79   17.80
  13  -3  -9   23.80   11.80
  13  -3  -9   19.20   12.10
  13  -3  -9   52.89   14.70
 -13  -3   9   35.70   10.80
  13   3  -9   38.90   10.70
 -13   3   9   44.20   10.80
  11  -3  -9   -4.40   13.00
  11  -3  -9  -14.30   16.00
  11  -3  -9  -11.40    8.90
 -11  -3   9    8.70    8.50
 -11   3   9  -10.00    7.90
  11   3  -9   10.60    8.40
  -9  -3   9  194.88   14.60
   9  -3  -9  161.18   17.00
   9  -3  -9  171.18   17.00
   9  -3  -9  198.38   20.80
   9   3  -9  189.28   17.60
   9   3  -9  152.98   15.60
  -9   3   9  187.18   16.20
   7  -3  -9  784.82   31.40
  -7  -3   9  731.23   30.30
  -7  -3   9  828.32   28.70
   7  -3  -9  825.62   31.70
   7  -3  -9  801.82   36.20
   7   3  -9  763.62   31.00
  -7   3   9  777.22   31.80
   7   3  -9  800.02   31.40
   7   3  -9  811.12   29.90
   5  -3  -9  705.33   28.90
  -5  -3   9  671.83   27.20
   5  -3  -9  651.13   32.20
  -5  -3   9  681.83   24.20
   5  -3  -9  664.23   27.90
  -5   3   9  633.54   30.30
   5   3  -9  715.53   28.20
   5   3  -9  672.63   26.80
   5   3  -9  676.23   27.10
  -3  -3   9   70.29   12.70
   3  -3  -9   42.70   10.30
   3  -3  -9   57.49   13.10
   3  -3  -9   48.60   10.10
   3   3  -9   55.39   10.50
  -3   3   9   37.60   10.00
   3   3  -9   59.09    9.40
   3   3  -9   49.50    9.40
  -1  -3   9  554.34   18.50
   1  -3  -9  577.34   26.40
   1  -3  -9  588.84   31.00
   1  -3  -9  580.54   26.10
   1   3  -9  582.84   25.10
  -1   3   9  606.74   25.40
   1   3  -9  588.54   26.10
   1   3  -9  538.95   21.30
  -1  -3  -9  312.97   20.10
  -1  -3  -9  292.87   25.40
  -1  -3  -9  280.27   21.90
  -1   3  -9  273.97   19.20
   1   3   9  271.07   19.40
  -1   3  -9  292.67   19.90
  -3  -3  -9   16.40   10.20
  -3  -3  -9   12.30   10.60
  -3  -3  -9   14.20   13.40
  -3   3  -9   27.20   10.10
  -5  -3  -9   36.70   12.70
   5  -3   9   48.20   12.20
  -5  -3  -9   28.50   15.00
  -5   3  -9   49.30   13.40
   7  -3   9  273.97   24.30
  -7  -3  -9  265.27   25.90
  -7  -3  -9  273.07   26.80
  -7  -3  -9  310.77   28.40
  -7   3  -9  302.07   24.60
  -9  -3  -9  148.89   28.50
  -9  -3  -9  146.09   24.40
   9  -3   9  123.89   19.00
  -9   3  -9  141.69   25.00
 -11  -3  -9   13.00   20.00
 -11  -3  -9   64.09   19.60
 -11   3  -9   16.10   18.50
 -13  -3  -9  241.78   35.70
 -13  -3  -9  287.37   37.90
 -13   3  -9  294.97   36.90
 -15  -3  -9  137.19   27.50
 -15  -3  -9  140.89   30.70
 -15   3  -9  151.88   29.40
 -17  -3  -9    8.10   26.90
 -17  -3  -9  -19.30   29.00
 -17   3  -9   -3.90   30.20
  22  -4  -9   95.79   29.70
 -22  -4   9    8.10   25.30
  22  -4  -9   44.80   28.60
  20  -4  -9   19.80   30.00
 -20  -4   9   29.10   21.60
  20  -4  -9   10.60   25.70
  18  -4  -9   49.20   24.70
  18  -4  -9    7.80   20.40
 -18  -4   9    1.90   17.30
 -16  -4   9   97.99   18.30
  16  -4  -9   60.79   23.10
  16  -4  -9   16.30   22.80
  14  -4  -9  402.76   34.10
  14  -4  -9  337.57   35.60
 -14  -4   9  471.85   31.30
  12  -4  -9  228.18   28.20
 -12  -4   9  332.27   24.80
  12  -4  -9  292.37   32.90
 -12   4   9  256.07   26.40
  10  -4  -9    5.20   17.60
  10  -4  -9   -1.00   13.60
 -10  -4   9   17.20   11.90
 -10   4   9    8.40   14.20
  10   4  -9   12.60   14.60
   8  -4  -9  218.78   29.90
   8  -4  -9  213.28   24.10
  -8  -4   9  252.97   25.20
  -8  -4   9  306.67   20.70
   8   4  -9  268.67   24.80
  -8   4   9  239.98   23.40
  -6  -4   9  182.88   21.50
   6  -4  -9  169.18   25.40
  -6  -4   9  179.28   15.70
   6  -4  -9  131.39   19.60
   6   4  -9  162.48   21.70
   6   4  -9  141.99   22.80
  -6   4   9  133.79   21.20
   4  -4  -9    3.10   14.40
   4  -4  -9   30.70   15.70
   4  -4  -9   -4.90   12.30
  -4  -4   9   39.70   13.80
   4   4  -9    4.00   12.40
  -4   4   9   -5.90   12.80
   4   4  -9  -10.30   14.50
   4   4  -9    3.00   12.40
   2  -4  -9   47.30   13.50
   2  -4  -9   46.40   16.20
  -2  -4   9   50.69   13.90
   2   4  -9   36.50   14.80
  -2   4   9   59.39   13.90
   2   4  -9   92.39   16.50
   2   4  -9   69.49   15.90
   0  -4   9  342.57   14.80
   0  -4   9  271.27   24.10
   0  -4  -9  334.87   26.90
   0  -4  -9  346.47   30.70
   0   4  -9  351.46   26.80
   0   4   9  344.57   25.90
   2  -4   9  190.78   26.20
  -2  -4  -9  216.38   31.30
  -2  -4  -9  219.58   26.30
   2   4   9  202.38   24.50
  -2   4  -9  201.88   25.00
  -4  -4  -9  -24.90   18.10
  -4  -4  -9   14.70   15.40
  -4   4  -9   -5.10   14.60
  -6  -4  -9  379.16   35.50
  -6  -4  -9  379.96   32.60
  -8  -4  -9  233.98   32.60
  -8  -4  -9  223.68   30.60
  -8   4  -9  178.78   26.20
 -10  -4  -9    1.50   24.70
 -10   4  -9  -19.60   21.10
 -12  -4  -9   11.20   28.90
 -12  -4  -9    5.90   24.20
 -12   4  -9   37.50   26.90
 -14  -4  -9   22.90   34.30
 -14  -4  -9  -22.40   29.90
 -14   4  -9    0.60   28.10
  15  -5  -9   29.60   29.70
  15  -5  -9   38.50   26.70
 -15  -5   9   55.99   22.40
 -13  -5   9   36.10   21.10
  13  -5  -9   38.50   29.10
  13  -5  -9   23.50   23.10
  11  -5  -9   15.50   24.20
  11  -5  -9   14.00   22.00
 -11  -5   9   20.80   19.10
  11   5  -9  -22.30   23.00
  -9  -5   9   42.60   16.30
   9  -5  -9   15.00   18.80
   9  -5  -9   27.00   25.10
   9   5  -9   51.49   22.70
   7  -5  -9  162.18   30.50
   7   5  -9  169.98   25.80
   5  -5  -9  128.79   28.70
   5   5  -9  118.99   23.10
   3  -5  -9  -12.40   23.20
   3   5  -9   23.80   20.80
   1  -5  -9  114.29   28.00
   1   5  -9  198.78   34.60
  -1  -5  -9   88.89   30.90
  -1  -5  -9   68.19   29.80
  -1   5  -9   67.09   24.20
  -3  -5  -9   53.19   26.00
  -3  -5  -9    9.80   21.80
  -3   5  -9  -36.20   22.00
  -5  -5  -9   64.19   30.30
  -5  -5  -9  -16.70   22.50
  -5   5  -9    1.80   25.90
  -7  -5  -9   43.50   26.80
  -7  -5  -9   72.69   33.10
  -7   5  -9   95.79   28.60
  -9  -5  -9   64.59   31.20
  -9  -5  -9   32.00   34.90
  -9   5  -9   24.10   30.10
 -30   0  10   44.50   24.70
 -28   0  10  188.98   35.90
 -26   0  10  298.07   29.00
 -24   0  10   21.80   14.60
  22   0 -10 1016.50   50.39
 -22   0  10 1064.49   43.20
 -22   0  10 1026.60   42.10
  20   0 -10 1485.95   55.19
 -20   0  10 1482.55   51.49
  18   0 -10  104.49   17.50
 -16   0  10   89.49   12.20
  16   0 -10   95.49   15.20
 -16   0  10   78.09   11.00
 -14   0  10   36.50    8.50
 -14   0  10   39.20    6.70
  14   0 -10   54.09    9.30
  12   0 -10  449.16   20.00
 -12   0  10  470.05   20.30
 -12   0  10  464.65   16.90
  12   0 -10  440.56   20.40
  10   0 -10  159.18   10.60
 -10   0  10  162.68   11.10
  10   0 -10  156.28   12.00
 -10   0  10  172.38    7.90
   8   0 -10 4631.44  123.89
   8   0 -10 4798.62  119.99
  -8   0  10 5159.18  118.59
  -8   0  10 4770.12  124.19
   6   0 -10 8281.17  207.98
  -6   0  10 8446.66  207.88
   4   0 -10  309.97   14.30
  -4   0  10  298.37   13.50
   4   0 -10  302.67   13.90
   2   0 -10  531.25   19.70
  -2   0  10  559.84   15.40
   2   0 -10  561.44   20.10
   2   0 -10  538.25   16.80
  -2   0  10  565.54   20.10
   0   0 -10  628.84   22.00
   0   0  10  567.24   19.30
   0   0 -10  569.34   20.00
   0   0 -10  611.14   21.60
   0   0  10  624.24   21.40
   2   0  10   18.10    6.40
  -2   0 -10   13.50    5.80
   2   0  10    6.80    4.50
  -2   0 -10   15.20    5.60
  -4   0 -10   23.60    7.10
  -4   0 -10   20.50    6.70
   4   0  10   22.20    5.60
   4   0  10   17.20    7.40
   6   0  10 1459.25   43.10
  -6   0 -10 1469.85   47.20
  -6   0 -10 1391.86   44.90
  -8   0 -10 2652.93   73.49
  -8   0 -10 2661.03   77.19
   8   0  10 2467.25   71.49
 -10   0 -10  486.15   24.10
 -10   0 -10  546.15   28.90
  10   0  10  439.96   21.80
 -12   0 -10  547.55   30.60
 -12   0 -10  490.25   26.30
 -14   0 -10  676.13   36.90
 -14   0 -10  638.74   31.60
 -16   0 -10   47.50   20.30
 -16   0 -10   71.29   16.90
 -18   0 -10   13.20   22.70
 -18   0 -10   14.80   18.20
 -20   0 -10   -4.00   27.60
 -20   0 -10   47.40   22.20
 -29  -1  10  199.28   37.30
 -27  -1  10  312.77   33.30
 -27   1  10  326.17   34.50
 -25  -1  10   21.00   14.00
 -25   1  10   27.10   17.10
 -23  -1  10   -4.10   12.90
 -23   1  10   30.00   14.30
 -21  -1  10   47.20   14.50
  21  -1 -10   41.60   19.00
 -21  -1  10   54.99   13.80
 -21   1  10   57.59   13.90
  21   1 -10   61.79   16.90
 -21   1  10   57.89   14.10
 -19  -1  10  285.57   21.60
  19  -1 -10  297.57   26.40
  19   1 -10  284.97   24.20
 -19   1  10  286.57   21.80
 -19   1  10  330.77   20.80
  17  -1 -10   24.10   11.10
 -17  -1  10   23.00    8.40
 -17  -1  10   23.00    8.70
 -17   1  10   15.60    7.80
  17   1 -10   37.30   10.20
  15  -1 -10 2209.38   65.49
 -15  -1  10 2209.58   65.69
 -15  -1  10 2312.67   66.89
 -15   1  10 2242.98   67.19
 -15   1  10 2148.09   62.39
  15   1 -10 2267.27   66.09
 -13  -1  10 4716.83  123.99
 -13  -1  10 4588.74  122.39
  13  -1 -10 4686.13  121.99
  13   1 -10 4799.12  122.99
 -13   1  10 4596.04  119.69
 -13   1  10 4700.03  125.09
 -11  -1  10  404.46   15.50
  11  -1 -10  414.56   16.70
  11  -1 -10  383.36   19.70
  11  -1 -10  412.36   18.70
 -11  -1  10  429.36   18.50
  11   1 -10  394.86   18.90
  11   1 -10  431.56   17.00
 -11   1  10  425.66   19.40
 -11   1  10  437.26   16.10
  -9  -1  10  571.94   20.10
   9  -1 -10  567.94   19.20
   9  -1 -10  567.34   23.50
   9  -1 -10  573.54   23.80
  -9  -1  10  575.24   17.90
  -9  -1  10  583.04   21.60
   9  -1 -10  567.64   19.90
  -9   1  10  567.04   23.30
   9   1 -10  576.74   18.80
  -9   1  10  582.24   18.70
   9   1 -10  575.14   22.10
   7  -1 -10  427.36   19.50
  -7  -1  10  477.15   14.00
  -7  -1  10  441.16   17.40
   7  -1 -10  458.35   16.00
  -7  -1  10  465.85   18.10
   7  -1 -10  469.65   15.80
  -7   1  10  431.86   19.40
   7   1 -10  447.06   17.70
   7   1 -10  471.05   14.60
  -7   1  10  473.85   15.40
  -5  -1  10  334.37   10.20
   5  -1 -10  334.77   17.50
  -5  -1  10  323.37   11.10
   5  -1 -10  328.97   12.10
   5  -1 -10  328.67   16.70
   5  -1 -10  319.67   12.50
  -5  -1  10  317.67   13.00
  -5   1  10  321.77   12.20
   5   1 -10  320.77   13.60
   5   1 -10  318.37   11.20
  -5   1  10  323.97   16.80
  -5   1  10  304.87   15.00
   5   1 -10  328.27   10.80
   3  -1 -10   11.30    6.70
  -3  -1  10    0.30    2.40
  -3  -1  10    1.80    2.70
   3  -1 -10    7.40    3.70
   3  -1 -10   -3.20    2.80
   3  -1 -10   -3.10    6.00
  -3  -1  10    0.30    3.10
   3   1 -10   -0.20    2.90
  -3   1  10   -0.30    3.10
   3   1 -10    0.70    3.90
  -3   1  10    4.30    3.40
  -3   1  10    0.40    5.60
   3   1 -10   -1.50    2.40
   1  -1 -10 2579.64   73.89
  -1  -1  10 2787.52   67.89
  -1  -1  10 2650.23   67.69
   1  -1 -10 2615.84   69.59
   1  -1 -10 2648.64   69.89
   1   1 -10 2727.43   68.09
   1   1 -10 2642.94   68.19
  -1   1  10 2617.64   73.59
  -1   1  10 2681.53   69.29
   1   1 -10 2621.04   67.79
  -1  -1 -10 4027.80  105.19
   1  -1  10 4161.78  102.59
   1  -1  10 3547.94  104.79
  -1  -1 -10 4049.49  104.79
  -1  -1 -10 4104.99  107.89
  -1   1 -10 4033.50  102.79
   1   1  10 4075.69  106.99
   1   1  10 4089.39  103.99
  -1   1 -10 4157.48  100.89
  -3  -1 -10  830.52   30.10
   3  -1  10  814.42   27.60
  -3  -1 -10  832.22   31.10
   3   1  10  815.62   29.10
  -3   1 -10  819.02   28.10
  -3   1 -10  776.72   23.60
   3   1  10  802.22   29.90
  -5  -1 -10  717.33   29.20
   5  -1  10  678.03   21.00
  -5  -1 -10  680.43   28.60
  -5   1 -10  698.73   21.20
  -5   1 -10  647.64   26.50
   5   1  10  661.53   27.00
  -7  -1 -10 1149.69   40.60
  -7  -1 -10 1126.39   41.90
   7  -1  10 1104.69   32.60
  -7   1 -10 1137.59   33.00
  -7   1 -10 1080.39   39.40
  -9  -1 -10  100.69   14.90
   9  -1  10  118.49   10.80
  -9  -1 -10   98.49   15.90
  -9   1 -10   97.49   10.50
  -9   1 -10  106.99   18.10
 -11  -1 -10    3.20   12.90
  11  -1  10    0.60    7.70
 -11  -1 -10   14.00   13.60
 -11   1 -10   -2.50   12.20
 -13  -1 -10  209.78   24.80
  13  -1  10  191.38   16.50
 -13  -1 -10  297.37   29.40
 -13   1 -10  234.48   26.20
 -13   1 -10  234.18   17.70
 -15  -1 -10  710.03   37.70
 -15  -1 -10  739.03   43.60
 -15   1 -10  639.34   43.00
 -15   1 -10  601.44   29.50
 -17  -1 -10  156.38   30.30
 -17  -1 -10  166.48   27.30
 -17   1 -10  127.19   26.90
 -17   1 -10  155.98   28.00
 -19  -1 -10  151.18   29.20
 -19  -1 -10   97.19   24.30
 -19   1 -10   81.99   29.50
  28  -2 -10   13.10   28.80
 -28  -2  10   14.50   22.20
 -28   2  10   16.00   24.80
  26  -2 -10   46.10   23.60
 -26  -2  10   75.49   22.10
 -26   2  10   82.79   24.20
  24  -2 -10    7.40   18.70
 -24  -2  10   29.60   16.70
 -24   2  10   17.30   16.50
  22  -2 -10  554.24   36.00
 -22  -2  10  554.14   33.60
 -22   2  10  508.55   33.50
 -20  -2  10  760.52   35.70
 -20  -2  10  790.92   58.59
  20  -2 -10  774.72   38.20
 -20   2  10  742.43   37.50
 -20   2  10  748.93   34.60
 -18  -2  10   89.69   14.50
  18  -2 -10   61.79   15.80
  18  -2 -10   78.99   16.70
  18  -2 -10   78.39   13.80
 -18   2  10   97.99   19.20
  18   2 -10   78.59   13.80
 -18   2  10   84.49   15.00
  16  -2 -10   54.59   14.10
  16  -2 -10   75.19   11.90
 -16  -2  10   71.39   12.30
  16  -2 -10   73.69   14.00
 -16  -2  10   72.99   13.50
  16   2 -10   68.19   11.40
 -16   2  10   68.89   11.10
 -16   2  10   79.19   15.50
  14  -2 -10   18.00    9.30
 -14  -2  10   10.90    9.20
  14  -2 -10   20.70   10.60
  14  -2 -10    1.60    7.60
 -14  -2  10    4.00    8.00
 -14   2  10    3.40    7.70
 -14   2  10    8.60   10.00
  14   2 -10    9.70    7.40
  12  -2 -10   28.10    7.70
 -12  -2  10   39.80   10.40
 -12  -2  10   35.70    9.00
  12  -2 -10   28.60    9.90
  12  -2 -10   24.60    8.40
  12   2 -10   39.00    7.70
 -12   2  10   22.00    9.50
  10  -2 -10   10.70    8.70
  10  -2 -10   -8.80    6.00
  10  -2 -10   -2.00    5.60
 -10  -2  10   -4.80    6.20
 -10  -2  10   18.80    7.20
 -10   2  10   -3.30    5.60
  10   2 -10    5.60    6.70
  10   2 -10   18.40    7.70
   8  -2 -10 1821.62   55.99
   8  -2 -10 1751.02   50.79
  -8  -2  10 1780.52   50.79
  -8  -2  10 1803.42   50.59
   8  -2 -10 1795.92   50.69
  -8   2  10 1524.05   49.00
   8   2 -10 1771.62   50.79
   8   2 -10 1801.82   51.79
   8   2 -10 1794.72   49.30
  -8   2  10 1692.63   50.79
  -6  -2  10 1925.11   52.79
   6  -2 -10 2018.10   61.19
   6  -2 -10 2010.50   55.19
   6  -2 -10 2017.80   55.69
  -6  -2  10 1853.71   56.19
  -6  -2  10 1883.51   56.19
   6   2 -10 2028.60   54.89
  -6   2  10 1901.21   54.09
   6   2 -10 2031.90   53.69
   6   2 -10 1931.71   54.89
  -6   2  10 1940.11   55.29
  -4  -2  10  338.47   13.40
  -4  -2  10  310.67   14.80
  -4  -2  10  305.17   13.20
   4  -2 -10  305.07   15.10
   4  -2 -10  319.67   15.90
   4  -2 -10  321.27   20.50
   4   2 -10  325.27   14.10
   4   2 -10  324.87   15.10
  -4   2  10  303.17   14.80
   4   2 -10  336.87   14.50
  -4   2  10  323.67   16.30
   2  -2 -10  471.45   24.00
   2  -2 -10  495.05   19.70
  -2  -2  10  452.85   17.60
  -2  -2  10  495.65   18.90
  -2  -2  10  494.35   15.80
   2  -2 -10  502.05   20.60
  -2   2  10  476.25   20.50
   2   2 -10  488.35   18.70
   2   2 -10  485.15   19.20
   2   2 -10  502.35   16.70
   0  -2 -10  358.46   18.00
   0  -2 -10  353.76   18.00
   0  -2 -10  365.66   22.40
   0  -2  10  353.96   16.60
   0   2  10  368.66   18.80
   0   2 -10  357.06   16.80
   2  -2  10   -0.40    6.00
  -2  -2 -10   15.50    8.90
  -2  -2 -10    9.00    7.40
  -2  -2 -10   -2.80    6.90
  -2   2 -10    8.90    6.80
  -4  -2 -10    1.50    8.90
   4  -2  10   -2.10    6.90
  -4  -2 -10   -7.80   10.00
  -4  -2 -10    7.40    9.00
  -4   2 -10    0.20    7.50
  -6  -2 -10  457.65   26.30
  -6  -2 -10  512.25   28.20
  -6  -2 -10  516.65   27.40
  -6   2 -10  496.45   25.60
  -8  -2 -10 1189.18   46.70
  -8  -2 -10 1127.69   46.10
  -8  -2 -10 1125.89   45.60
  -8   2 -10 1182.28   44.10
  10  -2  10  138.29   21.60
 -10  -2 -10   93.39   19.00
 -10  -2 -10  137.19   24.60
 -10  -2 -10  123.29   20.20
 -10   2 -10  155.68   23.60
  12  -2  10   80.09   22.90
 -12  -2 -10  124.99   21.40
 -12  -2 -10  111.69   20.60
 -12   2 -10  171.78   27.80
 -14  -2 -10  367.36   36.10
 -14  -2 -10  390.36   38.70
 -14   2 -10  275.17   43.10
 -16  -2 -10   21.40   20.60
 -16  -2 -10   25.40   27.00
 -16   2 -10   32.50   23.90
 -18  -2 -10    9.70   25.90
 -18  -2 -10   76.99   29.50
 -18   2 -10    2.10   27.90
  25  -3 -10  -38.40   26.40
 -25  -3  10  -21.60   24.20
  25  -3 -10    6.30   24.80
 -25   3  10  -16.40   25.50
  23  -3 -10    0.70   21.90
 -23  -3  10   27.40   19.60
  23  -3 -10   -9.10   21.80
 -23   3  10   30.30   22.70
  21  -3 -10   -6.40   19.30
  21  -3 -10    9.10   18.80
 -21  -3  10   11.70   16.60
 -21   3  10   30.50   20.00
 -19  -3  10  102.99   18.80
  19  -3 -10   70.99   17.80
  19  -3 -10   62.29   20.40
 -19   3  10   74.19   19.80
  17  -3 -10   20.00   14.20
 -17  -3  10    3.40   11.60
  17  -3 -10   15.30   15.40
 -17   3  10   18.20   13.50
  15  -3 -10  607.14   33.90
 -15  -3  10  628.44   30.10
  15  -3 -10  526.25   33.60
  15  -3 -10  600.64   32.70
  15   3 -10  614.94   30.10
 -15   3  10  612.74   31.40
  13  -3 -10  413.36   27.50
 -13  -3  10  461.25   28.00
 -13  -3  10  464.85   24.70
  13  -3 -10  489.85   29.80
  13  -3 -10  475.85   26.70
  13   3 -10  451.15   24.60
 -13   3  10  459.35   24.70
 -11  -3  10   19.40    9.90
  11  -3 -10   14.80   12.90
  11  -3 -10   -2.10   10.50
  11  -3 -10   28.20   10.20
 -11  -3  10   21.90    9.50
  11   3 -10   37.20    9.60
   9  -3 -10  176.48   17.10
  -9  -3  10  152.48   16.60
  -9  -3  10  184.88   15.70
   9  -3 -10  197.58   21.30
   9  -3 -10  173.18   18.30
   9   3 -10  179.08   16.20
   9   3 -10  216.28   17.60
  -9   3  10  181.48   15.50
   7  -3 -10  100.19   16.20
   7  -3 -10  133.39   19.50
   7  -3 -10  128.19   14.70
  -7  -3  10  104.99   12.50
  -7  -3  10  108.09   15.10
   7   3 -10   88.49   15.20
   7   3 -10  114.09   13.30
   7   3 -10  133.89   14.40
  -7   3  10  129.29   13.90
   5  -3 -10   -1.80   11.50
  -5  -3  10   10.80    6.40
  -5  -3  10    9.90    8.00
   5  -3 -10   14.60    8.10
   5  -3 -10   -0.50    8.80
  -5   3  10    2.20    7.70
   5   3 -10    6.60    7.00
   5   3 -10   10.40    8.80
   5   3 -10   -6.10    7.10
  -3  -3  10    3.90    7.70
  -3  -3  10    7.70    5.10
   3  -3 -10    1.90    9.20
   3  -3 -10   18.10   12.10
   3  -3 -10   -3.10    7.50
   3   3 -10   -2.40    7.10
   3   3 -10  -10.80    7.50
  -3   3  10    6.80    7.70
   3   3 -10    7.70    7.40
   1  -3 -10  247.98   20.30
  -1  -3  10  269.87   18.20
   1  -3 -10  294.67   19.30
   1  -3 -10  312.97   22.70
  -1  -3  10  284.77   11.50
   1   3 -10  274.17   18.60
  -1   3  10  289.27   22.10
   1   3 -10  303.07   19.30
  -1  -3 -10  913.71   37.10
   1  -3  10  876.81   33.40
  -1  -3 -10  952.10   36.30
  -1  -3 -10  986.70   41.70
   1   3  10  871.81   36.50
  -1   3 -10  891.31   34.90
  -1   3 -10  870.01   33.90
  -3  -3 -10  101.39   19.00
  -3  -3 -10  124.69   18.70
  -3  -3 -10  125.29   19.80
  -3   3 -10  156.98   18.60
  -5  -3 -10  120.19   20.70
  -5  -3 -10   70.19   16.60
  -5  -3 -10   96.79   16.40
  -5   3 -10   93.99   15.20
  -7  -3 -10  199.48   26.60
  -7  -3 -10  203.28   26.30
  -7  -3 -10  211.48   24.30
   7  -3  10  201.88   23.20
  -7   3 -10  257.47   24.30
  -9  -3 -10    1.20   16.40
  -9  -3 -10   15.80   19.80
  -9   3 -10    0.10   14.80
 -11  -3 -10  -31.30   18.60
 -11  -3 -10  -16.20   20.90
 -11   3 -10    0.50   18.40
 -13  -3 -10   12.80   25.50
 -13  -3 -10   21.20   25.50
 -13   3 -10   43.60   22.90
 -15  -3 -10  170.08   34.40
 -15  -3 -10  103.39   27.30
 -15   3 -10  144.49   31.10
 -17  -3 -10  -22.90   27.00
 -17  -3 -10   -2.20   30.50
 -17   3 -10   33.20   31.90
  22  -4 -10  125.69   32.80
 -22  -4  10   74.69   24.50
  22  -4 -10   39.60   29.20
  20  -4 -10   81.69   28.80
 -20  -4  10   83.29   23.20
  20  -4 -10   60.29   27.70
  18  -4 -10   12.90   20.70
 -18  -4  10  -12.20   17.20
 -16  -4  10   21.20   17.00
  16  -4 -10   24.80   22.80
  16  -4 -10   22.50   22.10
 -14  -4  10   35.70   14.70
  14  -4 -10   -4.20   15.80
  14  -4 -10   -7.10   20.20
  12  -4 -10   13.70   19.70
  12  -4 -10   15.70   16.10
 -12  -4  10   22.70   12.90
 -12   4  10   15.10   20.10
 -10  -4  10    1.90   11.30
  10  -4 -10    9.90   17.70
  10  -4 -10   26.30   14.40
 -10   4  10    1.10   13.40
  10   4 -10    2.40   16.20
   8  -4 -10   72.19   20.20
  -8  -4  10  102.09   15.90
   8  -4 -10   76.69   15.40
   8   4 -10   45.10   14.80
  -8   4  10   57.89   14.40
   6  -4 -10  202.38   26.40
  -6  -4  10  176.28   15.80
   6  -4 -10  147.89   20.60
   6   4 -10  194.98   23.00
  -6   4  10  164.08   20.50
  -4  -4  10    1.00    7.70
   4  -4 -10  -18.80   12.10
   4  -4 -10    7.50   16.70
   4   4 -10    9.20   13.20
  -4   4  10  -21.80   12.20
   2  -4 -10   57.69   18.60
   2  -4 -10   33.00   14.20
  -2   4  10   55.59   13.70
   2   4 -10   51.89   15.20
   0  -4 -10   83.49   16.80
   0  -4 -10   61.79   18.20
   0  -4  10   79.09    9.30
   0   4 -10   80.89   16.90
   0   4  10  120.79   21.70
  -2  -4 -10   23.00   21.50
  -2  -4 -10    6.20   16.00
  -2   4 -10   13.10   17.40
   2   4  10   36.60   16.00
  -4  -4 -10    3.00   19.20
  -4  -4 -10   12.10   16.40
  -4   4 -10   -3.00   17.90
  -6  -4 -10   47.70   22.80
  -6  -4 -10   35.30   18.50
  -6   4 -10   54.79   18.20
  -8  -4 -10  132.29   30.30
  -8   4 -10   54.69   22.10
 -10  -4 -10   -3.50   28.10
 -10  -4 -10   15.50   23.60
 -10   4 -10  -13.20   23.40
 -12  -4 -10   26.50   32.20
 -12  -4 -10   -4.00   25.30
 -12   4 -10   64.69   27.20
 -14  -4 -10  -59.89   29.50
  15  -5 -10   15.20   26.00
 -15  -5  10  -19.50   19.70
  15  -5 -10   16.40   30.90
  13  -5 -10  -18.80   23.30
 -13  -5  10   21.60   18.10
  13  -5 -10  -32.30   29.00
  11  -5 -10  -22.10   19.90
  11  -5 -10   15.20   27.70
  11   5 -10   16.70   25.60
   9  -5 -10   10.40   26.90
   9  -5 -10   -6.80   18.60
  -9  -5  10   28.10   15.80
   9   5 -10   55.99   22.60
   7  -5 -10   36.60   26.10
   7   5 -10   10.80   20.50
  -5  -5  10    9.50   13.60
   5  -5 -10    8.70   19.00
   5  -5 -10   13.50   26.90
   5   5 -10   -2.50   19.60
   3  -5 -10  -21.70   23.50
   3   5 -10  -25.60   20.40
   1  -5 -10   -8.80   20.10
   1  -5 -10    2.10   23.60
   1   5 -10   18.00   21.60
  -1  -5 -10  -40.90   25.50
  -1  -5 -10   11.20   21.50
  -1   5 -10   27.40   23.00
  -3  -5 -10   46.70   28.30
  -3  -5 -10   22.50   24.20
  -5  -5 -10  -22.60   23.40
  -5  -5 -10   21.30   30.30
  -5   5 -10  -25.20   25.90
  -7  -5 -10   22.60   34.90
  -7  -5 -10   21.10   27.30
  -7   5 -10    2.90   27.30
 -30   0  11   12.80   24.30
 -28   0  11   19.80   18.60
 -26   0  11    6.90   17.00
 -24   0  11    6.10   12.90
 -22   0  11    5.60   11.10
  22   0 -11    1.20   14.60
 -20   0  11    2.60    8.80
 -20   0  11    2.80    8.20
  20   0 -11    2.90   11.40
 -18   0  11    0.00    6.50
  18   0 -11    0.00    9.50
 -18   0  11    2.60    7.90
 -16   0  11    8.50    5.70
  16   0 -11   -2.70    7.90
 -16   0  11    8.80    6.30
 -14   0  11   -1.70    4.30
  14   0 -11    2.40    6.70
 -14   0  11    1.80    6.80
  12   0 -11   -6.20    6.20
  12   0 -11    3.00    6.00
 -12   0  11    4.30    5.60
 -12   0  11    4.40    3.30
 -10   0  11   -2.00    2.40
  10   0 -11   -4.80    4.50
  10   0 -11   -0.20    5.30
  -8   0  11    1.20    4.40
   8   0 -11   -0.80    5.30
   8   0 -11    0.90    3.20
   6   0 -11   -6.20    4.50
   4   0 -11    3.90    4.70
  -4   0  11    5.50    4.20
   4   0 -11    3.90    5.40
  -2   0  11    1.90    2.40
  -2   0  11    7.80    4.80
   2   0 -11    2.10    5.10
   2   0 -11   -5.40    5.70
   2   0 -11    4.30    3.20
   0   0 -11   -5.30    5.90
   0   0 -11   -4.80    4.10
   0   0  11   -3.50    5.00
   0   0 -11    0.90    5.70
   0   0  11   -8.30    4.00
  -2   0 -11    2.50    5.60
   2   0  11   -8.40    4.50
   2   0  11    2.60    5.90
  -2   0 -11   -0.90    5.70
   4   0  11   -3.60    5.50
  -4   0 -11   -3.00    6.40
   4   0  11    2.60    9.90
  -6   0 -11   -7.50    8.10
   6   0  11   -1.70    6.30
  -6   0 -11    4.80    7.30
  -8   0 -11   19.40   10.90
  -8   0 -11   10.70    9.10
   8   0  11    5.30    7.90
 -10   0 -11   12.30   11.60
  10   0  11    2.10    9.20
 -10   0 -11    2.00   10.60
 -12   0 -11   10.50   11.00
 -12   0 -11   18.80   13.20
 -14   0 -11   26.50   16.10
 -14   0 -11   13.20   14.00
 -16   0 -11   16.20   16.80
 -16   0 -11  -24.30   18.80
 -18   0 -11   17.10   20.50
 -18   0 -11   -7.70   23.50
 -20   0 -11    7.80   28.00
 -29  -1  11   71.89   22.40
 -29   1  11  -19.80   21.60
 -27  -1  11   36.50   19.40
 -27   1  11   34.50   21.20
 -25  -1  11   -6.10   14.70
 -25   1  11   13.00   15.40
 -23  -1  11   -2.70   12.40
 -23   1  11   -0.20   11.70
  21  -1 -11   32.60   17.90
 -21  -1  11   87.79   16.20
 -21   1  11   59.79   15.40
  21   1 -11   76.09   16.90
 -21   1  11   63.69   13.40
 -19  -1  11   15.20    9.50
 -19  -1  11   25.90   11.30
  19  -1 -11   24.80   13.60
  19   1 -11   26.80   12.10
 -19   1  11    5.70    9.20
 -17  -1  11    9.10    7.80
 -17  -1  11    6.40    8.10
  17  -1 -11   -1.70   10.70
 -17   1  11   -2.10    7.10
  17   1 -11    1.10    8.30
 -17   1  11  -11.00    5.70
  15  -1 -11   15.90    9.10
 -15  -1  11   21.70    8.80
 -15  -1  11    9.30    7.20
 -15   1  11   25.60    6.50
 -15   1  11   22.80    9.00
  15   1 -11   27.30    8.40
  13  -1 -11   94.09   16.00
 -13  -1  11   81.69   10.90
 -13  -1  11   76.39   12.30
  13  -1 -11   89.49   10.00
 -13   1  11   89.99   12.00
 -13   1  11   91.09    8.80
  13   1 -11   80.79    9.90
 -11  -1  11   16.30    3.90
  11  -1 -11   12.80    5.90
 -11  -1  11   23.00    7.30
  11  -1 -11   13.40    8.10
 -11  -1  11   15.90    5.20
  11  -1 -11    4.30    7.20
  11  -1 -11   12.00    5.00
 -11   1  11   14.20    4.40
  11   1 -11   15.20    7.10
  11   1 -11   21.20    5.00
 -11   1  11   22.10    7.80
   9  -1 -11  263.57   16.30
  -9  -1  11  295.67   12.50
   9  -1 -11  267.57   11.90
  -9  -1  11  280.37   10.30
   9  -1 -11  273.87   12.90
   9  -1 -11  282.17   16.10
  -9  -1  11  282.67   13.80
   9   1 -11  279.57   15.00
   9   1 -11  276.37   11.30
  -9   1  11  271.67   16.20
  -7  -1  11   63.29    6.50
   7  -1 -11   52.29    6.50
   7  -1 -11   50.79    9.40
  -7  -1  11   59.99    4.30
   7  -1 -11   60.69   11.50
   7  -1 -11   60.89    6.20
   7   1 -11   56.09    5.00
  -7   1  11   50.69    5.50
  -7   1  11   46.40    8.90
   7   1 -11   53.19    7.70
   5  -1 -11  279.07   11.20
   5  -1 -11  271.07   15.40
  -5  -1  11  286.47    9.80
   5  -1 -11  290.17   11.80
  -5  -1  11  292.97   12.50
  -5  -1  11  289.27    9.00
   5  -1 -11  291.87   17.30
  -5   1  11  280.27   10.70
   5   1 -11  281.97   13.30
   5   1 -11  282.77    9.80
  -5   1  11  280.27   11.30
  -5   1  11  299.27   16.90
   5   1 -11  292.87   10.30
   3  -1 -11   13.00    8.10
  -3  -1  11   12.80    3.10
   3  -1 -11   13.80    7.70
   3  -1 -11   15.10    4.10
  -3  -1  11   12.50    3.00
  -3  -1  11   14.50    4.40
   3  -1 -11   13.00    4.00
  -3   1  11   19.80    4.40
   3   1 -11    9.50    3.30
   3   1 -11   12.60    4.60
  -3   1  11   11.60    7.50
   3   1 -11   19.30    5.00
   1  -1 -11   14.60    5.00
   1  -1 -11   26.80    7.70
   1  -1 -11   14.70    4.80
  -1  -1  11   13.10    4.10
  -1  -1  11   20.80    4.60
   1   1 -11   17.70    6.90
   1   1 -11   20.70    4.60
  -1   1  11   17.10    5.00
   1   1 -11    6.50    4.70
  -1   1  11   14.60    6.50
  -1  -1 -11    8.30    5.70
  -1  -1 -11   18.10    6.50
   1  -1  11   15.10    4.80
  -1  -1 -11   13.80    8.00
   1  -1  11    9.70    5.50
   1   1  11    6.00    6.50
   1   1  11   12.80    5.70
  -1   1 -11   10.80    4.50
  -1   1 -11    6.50    5.10
  -1   1 -11   14.90    4.60
   3  -1  11   25.90    6.60
  -3  -1 -11   33.60    9.70
  -3  -1 -11   26.90    8.40
   3   1  11   18.40    7.10
  -3   1 -11   23.00    5.30
  -3   1 -11   26.50    7.20
  -3   1 -11   21.00    5.90
  -5  -1 -11   75.99   13.80
   5  -1  11   86.39   11.90
  -5  -1 -11   59.89   11.30
  -5   1 -11   67.49    7.80
  -5   1 -11   52.59   10.10
  -7  -1 -11  208.58   19.80
  -7  -1 -11  245.98   19.10
   7  -1  11  236.98   12.50
  -7   1 -11  220.48   18.30
  -7   1 -11  248.38   13.10
  -9  -1 -11  110.59   16.20
   9  -1  11   98.99   11.10
  -9  -1 -11  113.89   18.10
  -9   1 -11  106.29   19.20
  -9   1 -11   92.99   11.40
 -11  -1 -11  -15.50   13.20
 -11  -1 -11   29.40   15.30
  11  -1  11    2.50    8.50
 -11   1 -11   -4.10   12.70
 -13  -1 -11   24.30   16.20
 -13  -1 -11  -14.40   16.00
 -13   1 -11   37.30   17.50
 -13   1 -11    6.30   10.40
 -15  -1 -11   27.90   17.10
 -15   1 -11   36.30   20.90
 -17  -1 -11   -1.10   22.50
 -17   1 -11  -42.30   21.80
 -19  -1 -11   48.70   25.30
 -19  -1 -11    5.80   25.10
 -19   1 -11  -34.40   26.70
  28  -2 -11   27.00   27.50
 -28  -2  11   40.50   23.30
 -28   2  11   84.49   25.80
 -26  -2  11   14.60   20.30
  26  -2 -11   26.20   22.70
 -26   2  11   32.60   21.10
  24  -2 -11    3.70   17.50
 -24  -2  11   12.70   15.60
 -24   2  11   18.10   16.90
 -22  -2  11   38.20   14.50
 -22   2  11   45.20   16.50
 -20  -2  11  148.99   24.80
 -20  -2  11  193.78   21.80
  20  -2 -11  221.98   28.60
  20  -2 -11  203.08   23.00
 -20   2  11  217.98   20.70
 -20   2  11  186.88   22.50
  18  -2 -11   86.29   14.60
 -18  -2  11  125.99   20.70
 -18  -2  11   80.89   15.80
  18  -2 -11   79.09   15.80
  18  -2 -11   85.79   17.00
 -18   2  11  102.69   15.90
 -18   2  11   86.59   15.40
  18   2 -11   84.79   13.80
 -16  -2  11  142.39   16.50
  16  -2 -11  128.69   18.80
  16  -2 -11  177.48   19.60
 -16  -2  11  120.19   17.80
  16  -2 -11  130.89   16.50
  16   2 -11  149.69   15.60
 -16   2  11  175.08   19.40
  14  -2 -11  727.63   29.00
 -14  -2  11  734.03   32.00
  14  -2 -11  726.53   32.70
  14  -2 -11  743.83   30.50
 -14  -2  11  716.43   29.90
 -14   2  11  716.33   32.10
  14   2 -11  772.72   37.60
  12  -2 -11  242.68   15.50
  12  -2 -11  246.28   19.60
 -12  -2  11  248.68   15.60
 -12  -2  11  239.18   18.00
  12  -2 -11  231.08   16.70
 -12   2  11  244.28   15.20
  12   2 -11  240.08   14.70
 -12   2  11  254.77   19.50
  10  -2 -11    1.20    6.30
  10  -2 -11   13.20    9.50
 -10  -2  11    5.10    5.70
  10  -2 -11  -11.50    6.30
  10   2 -11    2.40    5.40
  10   2 -11    7.90    7.00
 -10   2  11   -6.80    5.10
  -8  -2  11  109.39   10.80
   8  -2 -11  133.29   13.90
   8  -2 -11  113.99   11.90
   8  -2 -11  117.79   10.90
  -8  -2  11  106.99   10.40
   8   2 -11  123.89   11.30
   8   2 -11  119.19   11.70
  -8   2  11  118.69   10.40
   8   2 -11  122.79    9.80
  -6  -2  11  209.08   13.20
   6  -2 -11  212.68   12.90
   6  -2 -11  228.48   13.80
  -6  -2  11  220.88   12.90
   6  -2 -11  215.08   18.60
  -6   2  11  220.18   12.70
   6   2 -11  233.08   12.30
   6   2 -11  233.78   13.30
   6   2 -11  236.38   13.30
   4  -2 -11   65.29   10.10
   4  -2 -11   55.29    9.00
   4  -2 -11   42.80   10.60
  -4  -2  11   55.69    6.70
  -4  -2  11   68.79    8.80
   4   2 -11   49.99    7.60
  -4   2  11   69.59    8.70
   4   2 -11   67.49    8.80
   4   2 -11   50.19    7.90
   2  -2 -11  195.28   18.20
  -2  -2  11  185.88    8.50
   2  -2 -11  173.08   12.30
   2  -2 -11  186.88   13.80
  -2  -2  11  135.29   14.50
   2   2 -11  185.58   11.90
  -2   2  11  180.08   12.10
   2   2 -11  166.58    9.20
   2   2 -11  153.48   11.60
   0  -2 -11  879.91   34.90
   0  -2 -11  882.01   31.30
   0  -2  11  826.92   29.50
   0  -2 -11  880.11   30.90
   0   2 -11  869.81   29.50
   2  -2  11  303.87   17.20
  -2  -2 -11  346.17   21.30
  -2  -2 -11  323.17   18.80
  -2  -2 -11  320.87   19.30
  -2   2 -11  333.67   18.40
  -4  -2 -11   -5.20    9.50
  -4  -2 -11    6.10    8.80
  -4  -2 -11  -11.30    8.70
   4  -2  11    5.50    7.70
  -4   2 -11   10.30    8.60
  -6  -2 -11   84.59   17.50
  -6  -2 -11   67.59   13.30
   6  -2  11   85.49   15.30
  -6  -2 -11   63.99   13.50
  -6   2 -11   72.49   12.90
  -8  -2 -11   21.10   13.50
  -8  -2 -11   24.90   13.50
  -8  -2 -11   35.50   15.50
  -8   2 -11   28.10   13.40
 -10  -2 -11   27.30   17.10
  10  -2  11    9.60   13.30
 -10  -2 -11    7.60   15.30
 -10   2 -11   12.20   14.80
 -12  -2 -11   58.39   18.60
 -12  -2 -11   76.89   19.00
 -12   2 -11   90.89   26.70
 -14  -2 -11  245.18   41.20
 -14  -2 -11  273.87   37.90
 -14   2 -11  275.37   38.20
 -16  -2 -11   65.69   28.30
 -16  -2 -11   54.09   27.10
 -16   2 -11   38.70   25.40
 -18  -2 -11   79.59   30.30
 -18  -2 -11    8.80   27.00
 -18   2 -11   -2.60   27.70
  25  -3 -11   28.10   28.30
 -25  -3  11   21.80   24.10
  25  -3 -11    8.00   26.10
 -25   3  11   74.89   28.10
 -23  -3  11    5.00   19.40
  23  -3 -11   14.10   22.30
  23  -3 -11   19.40   23.80
 -23   3  11   67.09   22.80
  21  -3 -11  211.08   29.50
 -21  -3  11  266.77   29.80
  19  -3 -11   78.59   20.00
  17  -3 -11    6.10   12.80
 -17  -3  11   37.10   13.70
  17  -3 -11   22.60   16.80
 -17   3  11   35.20   13.20
  15  -3 -11   63.49   15.30
 -15  -3  11   38.00   14.90
  15  -3 -11   33.80   13.50
 -15  -3  11   55.79   13.40
  15   3 -11   37.50   11.40
 -13  -3  11  277.97   20.40
  13  -3 -11  265.27   21.60
  13  -3 -11  300.77   23.80
 -13  -3  11  237.08   23.10
  13  -3 -11  339.87   26.30
 -13   3  11  239.78   19.50
  13   3 -11  266.67   20.00
 -11  -3  11   37.70   10.90
  11  -3 -11   57.19   16.10
 -11  -3  11   64.79   11.30
  11  -3 -11   52.89   12.30
  11  -3 -11   54.79   11.50
 -11   3  11   57.49   11.20
  11   3 -11   52.99   10.40
  -9  -3  11  209.28   17.90
   9  -3 -11  246.38   24.20
   9  -3 -11  247.08   18.80
  -9  -3  11  236.38   16.20
   9  -3 -11  201.98   19.30
   9   3 -11  247.08   18.70
  -9   3  11  265.37   17.90
   9   3 -11  224.68   17.10
   7  -3 -11  937.71   34.30
  -7  -3  11  926.41   31.00
   7  -3 -11  860.61   39.80
  -7  -3  11  884.71   33.70
   7  -3 -11  890.31   35.10
   7   3 -11  857.91   32.60
   7   3 -11  839.92   33.20
  -7   3  11  918.41   33.30
   7   3 -11  955.90   34.40
   5  -3 -11  446.66   29.00
   5  -3 -11  454.85   25.00
   5  -3 -11  487.35   23.50
  -5  -3  11  467.25   19.30
  -5  -3  11  468.25   23.00
  -5   3  11  476.75   23.30
   5   3 -11  488.35   22.60
   5   3 -11  471.65   23.50
   5   3 -11  462.95   22.80
   3  -3 -11   33.70   13.60
   3  -3 -11   20.90   10.60
  -3  -3  11   18.80    8.60
   3  -3 -11    0.80    7.80
  -3  -3  11   19.40    5.80
   3   3 -11   37.30    9.50
   3   3 -11   13.70    8.10
   3   3 -11   15.50    9.40
  -3   3  11   24.50    9.00
   1  -3 -11   17.80   10.60
  -1  -3  11   12.40    4.10
   1  -3 -11   26.50   12.60
   1  -3 -11   21.50    9.60
  -1  -3  11   11.70    9.10
  -1   3  11   16.90    9.20
   1   3 -11   19.50    9.20
   1   3 -11   25.30    9.80
  -1  -3 -11   78.49   17.50
  -1  -3 -11   53.79   12.40
  -1  -3 -11   63.19   12.80
   1  -3  11   53.09   10.80
  -1   3 -11   53.69   11.70
  -3  -3 -11   16.60   12.70
   3  -3  11   22.40   10.80
  -3  -3 -11    2.70   11.30
  -3  -3 -11  -14.80   12.80
  -3   3 -11   -8.30   10.10
  -5  -3 -11  126.59   21.00
  -5  -3 -11  152.68   25.30
  -5   3 -11  113.49   16.90
  -7  -3 -11  561.74   41.00
  -7  -3 -11  581.04   35.30
  -7   3 -11  520.05   32.00
  -9  -3 -11  198.88   29.00
  -9  -3 -11  223.48   32.90
  -9   3 -11  217.38   30.20
 -11  -3 -11  -44.60   23.30
 -11   3 -11   23.70   19.80
 -13  -3 -11    5.20   22.30
 -13  -3 -11   15.20   25.90
 -13   3 -11   46.50   24.10
 -15  -3 -11   38.50   29.80
 -15  -3 -11   36.60   27.30
 -15   3 -11   41.50   29.30
  22  -4 -11  107.69   32.20
 -22  -4  11   68.59   26.50
  22  -4 -11  103.39   32.00
  20  -4 -11  145.99   28.00
 -20  -4  11  165.48   31.30
  20  -4 -11  228.18   44.00
 -18  -4  11   32.80   18.00
  18  -4 -11   25.70   21.70
  18  -4 -11   41.50   26.90
  16  -4 -11   98.59   21.90
 -16  -4  11  106.79   20.20
 -14  -4  11  397.96   27.80
  14  -4 -11  348.67   35.50
 -12  -4  11  167.18   20.60
  12  -4 -11  179.18   27.30
  12  -4 -11  183.98   25.60
  10  -4 -11    7.10   13.90
  10  -4 -11   -8.70   18.30
 -10  -4  11    4.40   10.70
  10   4 -11   -1.10   16.80
 -10   4  11  -20.50   16.50
   8  -4 -11   13.70   18.40
  -8  -4  11    3.00   10.00
   8  -4 -11  -14.70   12.40
  -8   4  11  -13.80   12.30
  -6  -4  11   57.89   10.50
   6  -4 -11   41.70   14.70
   6  -4 -11   67.09   19.70
   6   4 -11   76.89   17.00
  -6   4  11   27.00   13.70
  -4  -4  11   22.90    8.00
   4  -4 -11   19.10   18.80
   4  -4 -11   24.10   13.80
   4   4 -11   24.00   13.60
  -4   4  11    2.50   13.10
   2  -4 -11  124.89   21.40
   2  -4 -11  178.48   27.10
  -2  -4  11  165.88   13.30
  -2   4  11  126.69   22.40
   2   4 -11  144.49   22.30
   0  -4 -11  689.43   57.89
   0  -4 -11  806.52   38.50
   0   4  11  734.63   37.50
  -2  -4 -11  287.37   28.50
  -2  -4 -11  217.38   31.30
  -2   4 -11  219.68   27.30
  -4  -4 -11  -30.10   21.50
  -4  -4 -11   -7.90   16.20
  -4   4 -11    5.90   16.30
  -6  -4 -11    5.80   20.00
  -6   4 -11   12.90   19.00
  -8  -4 -11   22.40   25.70
  -8  -4 -11  -28.90   20.80
  -8   4 -11  -10.50   22.20
 -10  -4 -11   -0.60   23.20
 -10  -4 -11  -26.80   30.00
 -10   4 -11  -24.00   23.90
 -12  -4 -11   45.70   28.90
 -12  -4 -11   31.60   34.50
 -12   4 -11   90.59   29.40
 -15  -5  11  -27.00   22.80
  15  -5 -11    4.70   25.20
  15  -5 -11  -47.80   32.40
 -13  -5  11   80.69   21.00
  13  -5 -11   50.99   31.40
  13  -5 -11  103.99   26.80
 -11  -5  11    4.80   19.00
  11  -5 -11    5.10   20.30
  11  -5 -11   34.90   26.80
  11   5 -11   55.19   26.50
   9  -5 -11   57.19   27.60
   9  -5 -11   43.40   21.10
  -9  -5  11   79.99   17.50
   9   5 -11   34.90   23.80
  -7  -5  11  247.58   24.30
   7  -5 -11  238.78   33.00
   7  -5 -11  316.07   44.70
   7   5 -11  275.57   36.40
   5  -5 -11  126.79   30.10
   5  -5 -11  100.79   21.70
   5   5 -11  110.59   23.70
   3  -5 -11  -29.80   18.50
   3  -5 -11   11.50   25.20
   3   5 -11  -25.20   20.70
   1  -5 -11    3.80   20.50
   1  -5 -11   -4.40   26.10
   1   5 -11  -18.60   21.70
  -1  -5 -11  -10.80   22.30
  -1  -5 -11   23.40   29.00
  -1   5 -11  -15.60   22.60
  -3  -5 -11   30.70   29.10
  -3  -5 -11    9.60   23.80
  -3   5 -11  -44.40   23.60
  -5  -5 -11   43.50   31.20
  -5  -5 -11   40.70   26.80
  -5   5 -11   25.80   29.00
 -30   0  12   71.19   27.60
 -28   0  12  538.25   42.00
 -26   0  12  657.93   41.10
 -24   0  12   -2.80   13.10
 -22   0  12  469.55   28.70
 -22   0  12  402.06   25.40
  22   0 -12  408.66   31.40
 -20   0  12  171.18   17.50
 -20   0  12  158.38   16.30
  20   0 -12  177.58   22.30
  18   0 -12    3.80    9.60
 -18   0  12    6.90    6.40
 -18   0  12   10.30    7.50
 -16   0  12  151.18   12.40
 -16   0  12  161.58   14.70
  16   0 -12  147.59   15.60
  14   0 -12 2060.49   60.09
 -14   0  12 2125.09   56.49
 -14   0  12 2034.80   61.59
  12   0 -12 2125.79   59.29
 -12   0  12 2135.79   55.99
 -12   0  12 2157.88   62.69
  10   0 -12    4.70    6.60
 -10   0  12    0.70    5.20
  10   0 -12   10.50    5.10
 -10   0  12    9.10    2.50
   8   0 -12 3429.26   94.09
  -8   0  12 3623.04   94.49
   8   0 -12 3597.34   86.79
   8   0 -12 3508.05   87.79
   6   0 -12 3356.46   92.99
   6   0 -12 3589.54   93.49
  -6   0  12 3625.04   93.29
   4   0 -12  656.33   24.30
   2   0 -12  229.28   15.60
  -2   0  12  270.27   14.20
   2   0 -12  277.07   11.20
   2   0 -12  269.27   15.40
  -2   0  12  279.97    9.50
   0   0 -12  751.02   30.60
   0   0 -12  781.62   25.50
   0   0  12  755.82   24.60
   0   0  12  803.52   27.30
   0   0 -12  811.32   28.00
   2   0  12 1309.87   40.70
  -2   0 -12 1354.36   41.30
   2   0  12 1391.66   41.30
  -4   0 -12   15.00    8.10
  -4   0 -12    1.70    7.70
   4   0  12    3.30    6.30
   6   0  12 1971.70   59.99
  -6   0 -12 2020.30   59.39
  -6   0 -12 2067.89   62.09
   8   0  12 1725.83   54.49
  -8   0 -12 1873.51   60.09
  -8   0 -12 1937.61   57.59
 -10   0 -12  158.48   21.60
 -10   0 -12  124.19   18.90
 -12   0 -12   37.30   15.10
 -12   0 -12   47.20   14.10
 -14   0 -12    1.70   15.10
 -14   0 -12    5.20   20.10
 -16   0 -12  131.09   25.80
 -16   0 -12  118.39   21.20
 -18   0 -12  -15.70   24.30
 -18   0 -12   26.00   20.20
 -29  -1  12  103.99   25.50
 -27  -1  12    4.10   17.40
 -27   1  12   19.50   18.20
 -25  -1  12   -0.20   14.20
 -25   1  12    2.70   14.10
 -23  -1  12  116.39   20.90
 -23   1  12  147.59   23.40
  21  -1 -12 1161.18   49.70
 -21  -1  12 1101.69   43.90
 -21  -1  12 1146.49   45.10
 -21   1  12 1189.68   47.30
  21   1 -12 1217.38   47.70
  19  -1 -12  885.81   39.50
 -19  -1  12  866.41   34.90
 -19  -1  12  913.51   36.90
  19   1 -12  884.51   37.50
 -19   1  12  871.31   32.90
 -19   1  12  892.41   37.80
 -17  -1  12   28.50    8.50
 -17  -1  12   26.00    9.40
  17  -1 -12   32.20   11.40
 -17   1  12   27.90    9.00
  17   1 -12   30.10    9.50
 -17   1  12   11.40    6.50
 -15  -1  12 1398.96   43.10
 -15  -1  12 1395.26   45.90
  15  -1 -12 1374.96   42.90
  15   1 -12 1373.36   43.30
 -15   1  12 1326.97   40.90
 -15   1  12 1333.67   46.30
  13  -1 -12  845.82   29.80
  13  -1 -12  856.41   28.50
 -13  -1  12  833.12   31.00
  13   1 -12  827.62   28.20
 -13   1  12  859.91   29.30
 -13   1  12  859.11   32.90
  11  -1 -12   15.20    5.40
 -11  -1  12   17.80    4.10
 -11  -1  12   21.50    5.80
 -11  -1  12    9.40    4.70
  11  -1 -12   21.30    6.30
  11  -1 -12   15.10    8.30
  11   1 -12   19.20    7.50
 -11   1  12   16.90    7.20
  11   1 -12   23.00    4.90
 -11   1  12   24.50    4.60
   9  -1 -12  315.57   13.20
   9  -1 -12  305.47   13.80
   9  -1 -12  322.37   17.90
  -9  -1  12  341.67   12.70
  -9  -1  12  334.67   11.00
  -9  -1  12  317.47   15.40
  -9   1  12  307.37   17.10
  -9   1  12  351.96   15.20
   9   1 -12  322.57   16.10
   9   1 -12  324.07   11.90
   7  -1 -12 1860.11   48.90
  -7  -1  12 1869.61   54.49
   7  -1 -12 1821.32   55.89
   7  -1 -12 1853.31   49.20
   7  -1 -12 1838.12   55.79
  -7  -1  12 1899.51   47.30
  -7   1  12 1697.23   50.59
   7   1 -12 1862.71   52.69
   7   1 -12 1907.31   47.10
  -5  -1  12 1984.80   52.79
   5  -1 -12 1857.71   50.09
   5  -1 -12 1918.61   50.69
   5  -1 -12 1846.82   56.69
   5  -1 -12 1894.21   57.39
   5   1 -12 1895.21   53.09
  -5   1  12 1877.41   52.69
  -5   1  12 1932.51   50.19
   5   1 -12 1919.41   48.40
   5   1 -12 1921.61   48.80
  -5   1  12 1934.31   57.19
  -3  -1  12   30.90    5.70
  -3  -1  12   29.70    4.80
  -3  -1  12   30.30    4.00
   3  -1 -12   24.50    5.10
   3  -1 -12   36.60   10.00
   3  -1 -12   27.60    5.30
   3  -1 -12   29.60    7.90
  -3   1  12   30.90    5.00
   3   1 -12   32.50    6.20
   3   1 -12   28.50    4.30
  -3   1  12   29.60    8.50
   3   1 -12   37.90    7.40
   1  -1 -12 3381.06   92.99
   1  -1 -12 3386.76   87.99
  -1  -1  12 3427.86   85.99
  -1  -1  12 3516.05   85.29
   1  -1 -12 3270.27   87.79
   1   1 -12 3391.26   86.49
   1   1 -12 3304.57   86.19
  -1   1  12 3415.26   92.79
   1   1 -12 3318.07   85.99
  -1   1  12 3328.97   86.99
  -1  -1 -12 2148.98   63.79
  -1  -1 -12 2094.89   60.39
  -1  -1 -12 2092.59   60.09
   1  -1  12 2201.78   64.09
   1   1  12 1967.70   61.59
  -1   1 -12 2074.29   58.19
  -1   1 -12 2138.19   56.49
   1   1  12 2315.37   68.99
  -3  -1 -12   25.30    9.80
  -3  -1 -12   24.10    8.80
  -3  -1 -12   27.90    8.70
   3   1  12   18.90    9.10
  -3   1 -12   21.60    5.70
  -3   1 -12   25.90    7.90
   5  -1  12   21.20    6.70
  -5  -1 -12   12.80    9.40
  -5  -1 -12   20.10   10.50
  -5   1 -12   28.00    6.60
   7  -1  12   92.29    9.80
  -7  -1 -12  139.19   17.70
  -7  -1 -12   86.29   14.80
  -7   1 -12   97.79   10.80
  -7   1 -12  106.39   15.80
   9  -1  12  395.96   18.40
  -9  -1 -12  452.05   29.50
  -9  -1 -12  447.76   28.70
  -9   1 -12  410.46   27.80
  -9   1 -12  404.56   19.60
 -11  -1 -12   38.90   15.60
 -11  -1 -12    1.90   14.40
 -11   1 -12   26.70   14.60
 -11   1 -12   19.40   15.80
 -13  -1 -12  617.64   40.60
 -13  -1 -12  608.64   36.10
 -13   1 -12  600.34   27.30
 -15  -1 -12  638.34   39.30
 -15  -1 -12  652.43   44.90
 -15   1 -12  709.83   46.80
 -17  -1 -12   29.60   23.00
 -17  -1 -12   91.79   26.70
 -17   1 -12   23.10   26.20
 -19  -1 -12   16.50   27.30
 -19  -1 -12   78.39   29.00
 -19   1 -12   -7.70   29.00
  28  -2 -12  271.67   45.40
 -28  -2  12  217.88   33.20
 -28   2  12  255.97   39.50
  26  -2 -12  178.18   28.20
 -26  -2  12  197.58   28.90
 -26   2  12  166.58   30.30
  24  -2 -12  -11.40   18.90
 -24  -2  12   -0.80   16.10
 -24   2  12   11.90   17.50
 -22  -2  12  272.07   26.60
  22  -2 -12  206.48   28.50
  22  -2 -12  284.27   30.60
 -22   2  12  297.77   28.10
  20  -2 -12   94.39   15.90
  20  -2 -12  120.29   23.20
 -20  -2  12   99.09   16.90
 -20   2  12  105.19   18.40
 -20   2  12  106.89   20.50
 -18  -2  12   12.20   10.30
  18  -2 -12  -23.10   12.90
  18  -2 -12    1.20   13.00
 -18  -2  12    8.30   11.90
 -18   2  12   -8.20   11.80
  18   2 -12   -5.10    9.70
  16  -2 -12   45.30   10.70
 -16  -2  12   42.60   11.50
  16  -2 -12   36.30   14.70
  16  -2 -12   39.50   12.00
 -16  -2  12   32.10   10.40
 -16   2  12   42.20    8.80
  16   2 -12   55.09   13.70
 -16   2  12   60.29   14.50
  14  -2 -12 1130.49   39.90
  14  -2 -12 1148.39   38.90
 -14  -2  12 1163.48   40.40
  14  -2 -12 1156.38   44.10
 -14   2  12 1102.79   43.60
  14   2 -12 1108.49   37.10
 -14   2  12 1117.99   37.60
  12  -2 -12 1223.58   40.90
 -12  -2  12 1243.68   42.10
 -12  -2  12 1305.47   42.00
  12  -2 -12 1292.97   40.60
  12  -2 -12 1264.47   46.00
  12   2 -12 1255.47   38.90
 -12   2  12 1212.48   45.10
 -12   2  12 1260.17   39.60
  10  -2 -12   31.20    7.80
  10  -2 -12   28.70    7.90
 -10  -2  12   27.20    8.10
  10  -2 -12   21.40    9.90
  10   2 -12   33.80    9.20
 -10   2  12   36.50    7.20
  10   2 -12   43.10    6.90
   8  -2 -12 1540.95   51.79
  -8  -2  12 1623.64   46.20
  -8  -2  12 1429.16   45.60
   8  -2 -12 1527.45   47.00
   8  -2 -12 1583.14   45.90
   8   2 -12 1570.34   44.10
  -8   2  12 1553.14   45.00
   8   2 -12 1612.04   45.90
   8   2 -12 1530.45   46.80
   6  -2 -12 1195.28   43.00
  -6  -2  12 1106.89   34.60
   6  -2 -12 1149.78   35.50
   6  -2 -12 1066.79   37.20
   6   2 -12 1142.39   34.90
   6   2 -12 1164.08   35.80
   6   2 -12 1154.68   33.90
  -6   2  12 1128.29   34.80
   4  -2 -12   42.70   12.10
   4  -2 -12   49.50    8.90
   4  -2 -12   53.79    8.40
  -4  -2  12   44.10    7.50
  -4  -2  12   49.20    7.00
   4   2 -12   59.09    8.50
  -4   2  12   42.40    7.10
   4   2 -12   47.30    7.20
   4   2 -12   55.09    7.90
  -2  -2  12    6.50    3.90
   2  -2 -12   -1.80    6.60
  -2  -2  12  -10.40    6.40
   2  -2 -12   -0.50    5.80
   2  -2 -12   -6.50    9.60
   2   2 -12   -1.90    5.50
   2   2 -12   -2.60    6.00
  -2   2  12    9.60    6.40
   2   2 -12    0.30    4.60
   0  -2 -12  352.36   19.20
   0  -2  12  348.17   17.00
   0  -2 -12  362.56   23.00
   0  -2 -12  378.16   19.40
   0   2 -12  367.46   18.00
   2  -2  12  460.45   22.50
  -2  -2 -12  530.55   28.00
  -2  -2 -12  517.25   23.80
  -2  -2 -12  482.75   24.20
  -2   2 -12  519.85   22.60
  -4  -2 -12   24.60   10.20
   4  -2  12    8.20    8.20
  -4  -2 -12   -6.70   10.80
  -4  -2 -12   18.00   10.70
  -4   2 -12   13.70    9.30
  -6  -2 -12  543.35   33.40
  -6  -2 -12  574.34   30.80
  -6  -2 -12  613.74   31.60
   6  -2  12  584.34   27.30
  -6   2 -12  591.04   29.60
  -8  -2 -12  887.01   41.80
  -8  -2 -12  881.41   40.80
  -8  -2 -12  807.82   39.70
   8  -2  12  833.12   36.30
  -8   2 -12  925.41   39.80
 -10  -2 -12   71.19   18.60
 -10  -2 -12   44.30   17.10
 -10   2 -12   58.99   17.50
 -12   2 -12   60.49   19.90
 -14  -2 -12  -24.40   22.10
 -14  -2 -12  -20.40   21.60
 -14   2 -12   -2.20   21.70
 -16  -2 -12  136.09   29.30
 -16   2 -12   81.49   29.40
 -18  -2 -12   58.89   30.90
 -18  -2 -12   29.40   27.60
 -18   2 -12   13.70   31.50
 -25  -3  12   13.90   20.40
  25  -3 -12  -41.70   24.00
 -25   3  12   40.20   26.40
  23  -3 -12   18.50   24.10
  23  -3 -12   36.00   23.00
 -23   3  12   25.40   24.80
  21  -3 -12  193.48   31.20
 -21  -3  12  207.38   29.20
  21  -3 -12  236.78   32.10
 -21   3  12  184.78   29.00
  19  -3 -12  101.09   23.20
  19  -3 -12  143.89   26.20
 -19  -3  12  134.19   21.50
 -17  -3  12  -18.50   12.10
  17  -3 -12   -3.70   12.90
  17  -3 -12   -1.90   15.90
 -15  -3  12  315.37   23.20
  15  -3 -12  335.87   24.70
  15  -3 -12  270.17   26.30
  15  -3 -12  354.96   27.80
 -15  -3  12  286.67   27.00
 -15   3  12  272.37   22.40
  15   3 -12  293.97   21.50
  13  -3 -12  190.78   21.30
  13  -3 -12  170.98   19.40
 -13  -3  12  182.28   17.90
  13  -3 -12  224.48   24.30
 -13  -3  12  161.78   21.40
  13   3 -12  170.48   17.50
 -13   3  12  192.38   18.00
  11  -3 -12  -13.50   14.10
 -11  -3  12    1.90    9.00
 -11  -3  12   -9.70    9.50
  11  -3 -12   -4.60   10.10
  11  -3 -12   -6.80    9.30
  11   3 -12   -2.10   12.00
   9  -3 -12   13.10    9.30
  -9  -3  12  -12.50    7.10
   9  -3 -12  -14.10   10.00
   9  -3 -12   -4.90   12.80
  -9  -3  12   -2.90   10.00
   9   3 -12    1.80    8.00
   9   3 -12   -0.30    9.10
   7  -3 -12  216.18   19.50
   7  -3 -12  269.87   24.40
   7  -3 -12  219.18   17.80
  -7  -3  12  221.38   14.20
   7   3 -12  239.88   16.90
   7   3 -12  257.27   18.20
   5  -3 -12  325.67   27.00
  -5  -3  12  344.77   19.60
  -5  -3  12  352.26   28.60
   5  -3 -12  377.76   22.90
   5  -3 -12  328.77   20.50
   5   3 -12  342.17   19.50
   5   3 -12  329.67   20.80
   5   3 -12  358.86   19.90
   3  -3 -12    1.40   13.30
  -3  -3  12    8.60    5.40
  -3  -3  12    2.40    8.40
   3  -3 -12   -0.30   10.00
   3  -3 -12   -2.40    8.20
   3   3 -12    5.90    9.20
   3   3 -12   16.80    8.00
   3   3 -12   10.60    9.70
   1  -3 -12  713.33   32.10
   1  -3 -12  723.73   36.50
  -1  -3  12  635.44   28.70
   1  -3 -12  747.33   31.10
   1   3 -12  825.62   39.70
   1   3 -12  704.73   30.00
  -1   3  12  712.13   31.50
  -1  -3 -12  611.14   29.90
  -1  -3 -12  558.84   34.10
  -1  -3 -12  537.95   29.50
   1  -3  12  573.64   26.90
  -1   3 -12  547.85   27.10
  -3  -3 -12    7.50   11.60
  -3  -3 -12    6.00   14.40
   3  -3  12   13.80   10.90
  -3  -3 -12   35.40   13.50
  -3   3 -12   11.40   11.60
  -5  -3 -12   19.00   14.20
  -5  -3 -12   -0.90   16.30
   5  -3  12   10.30   12.30
  -5   3 -12   -4.50   12.50
  -7  -3 -12   38.30   19.90
  -7  -3 -12   24.40   15.30
  -7   3 -12   28.60   21.20
  -9  -3 -12  110.89   28.50
  -9   3 -12  102.89   20.90
 -11  -3 -12  -45.10   24.10
 -11  -3 -12  -34.20   20.20
 -11   3 -12   23.10   20.20
 -13  -3 -12   64.29   25.50
 -13  -3 -12   61.69   29.40
 -13   3 -12  107.19   27.70
 -15  -3 -12  150.98   34.60
 -15  -3 -12  157.98   32.40
 -15   3 -12  130.39   33.50
  22  -4 -12   15.90   27.60
  22  -4 -12  135.49   35.50
 -22  -4  12   58.79   24.90
  20  -4 -12   45.90   24.50
 -20  -4  12   43.50   20.60
  20  -4 -12   55.39   30.20
  18  -4 -12   12.80   25.60
 -18  -4  12    1.10   16.50
  18  -4 -12  -30.80   20.10
 -16  -4  12   26.60   15.00
  16  -4 -12   -0.50   17.10
  16  -4 -12  -18.90   22.90
  14  -4 -12   11.00   17.80
 -14  -4  12   71.69   16.20
 -12  -4  12  113.89   20.00
 -10  -4  12   24.00   10.80
  10  -4 -12  -14.20   19.90
  10  -4 -12   -4.20   14.30
  10   4 -12  -17.30   15.10
   8  -4 -12   65.99   21.60
  -8  -4  12   94.39   15.20
  -6  -4  12  108.99   13.90
   6  -4 -12  116.19   16.80
   6  -4 -12  142.09   27.20
   6   4 -12  101.39   18.60
  -6   4  12   89.49   21.10
   4  -4 -12   -5.10   11.40
  -4  -4  12   -7.90    7.40
   4  -4 -12    1.70   27.90
   4   4 -12    1.60   13.60
  -4   4  12   -7.70   16.00
  -2  -4  12    1.90    6.90
   2  -4 -12   30.90   20.10
   2  -4 -12   -8.90   13.20
   2   4 -12  -23.30   13.20
   0  -4 -12    6.90   15.70
   0  -4 -12   34.90   21.60
   0   4 -12    4.70   14.70
  -2  -4 -12   50.29   19.40
  -2  -4 -12   47.10   22.30
  -2   4 -12   49.40   17.10
  -4  -4 -12  -19.70   23.60
  -4  -4 -12   -3.00   17.30
  -4   4 -12    5.60   16.60
  -6  -4 -12   64.89   27.70
  -6   4 -12   70.59   22.20
  -8  -4 -12   98.09   26.80
  -8  -4 -12   96.09   25.80
  -8   4 -12   44.20   25.00
 -10  -4 -12  -43.20   30.60
 -10  -4 -12    7.20   25.90
 -10   4 -12  -33.70   25.30
 -12  -4 -12   46.40   35.90
 -12   4 -12   73.59   31.60
  15  -5 -12   24.00   27.70
  15  -5 -12   68.99   33.60
 -15  -5  12  105.09   28.50
  13  -5 -12   15.40   23.20
 -13  -5  12   19.50   18.40
  13  -5 -12   14.60   29.70
  11  -5 -12   51.09   28.40
 -11  -5  12    5.80   16.20
  11  -5 -12   23.50   21.40
  11   5 -12   45.50   25.40
   9  -5 -12   -6.70   27.60
   9   5 -12  -38.40   22.50
   7  -5 -12   -4.20   26.60
   7  -5 -12    4.00   20.00
   7   5 -12  -15.70   21.30
   5  -5 -12  -18.90   19.70
   5  -5 -12   33.60   28.30
   5   5 -12   -8.20   21.70
   3  -5 -12  -40.30   20.10
   3  -5 -12  -12.40   26.90
   3   5 -12   -8.50   21.70
   1  -5 -12   38.80   30.50
   1  -5 -12   21.30   21.50
   1   5 -12   21.30   22.00
  -1  -5 -12   25.60   24.60
  -1  -5 -12   24.20   29.50
  -1   5 -12   -5.70   24.00
  -3  -5 -12   -3.70   29.20
  -3  -5 -12   23.50   27.50
  -3   5 -12  -20.70   24.50
  -5  -5 -12   72.19   32.80
  -5  -5 -12   18.40   26.40
  -5   5 -12   24.20   27.20
 -30   0  13  -15.90   22.70
 -28   0  13   31.60   20.90
 -26   0  13    5.00   16.10
 -24   0  13   -2.70   13.20
  22   0 -13   -2.30   14.30
 -22   0  13    8.20   10.50
 -22   0  13    0.20   11.40
 -20   0  13    0.20    8.70
 -20   0  13   -1.30    7.70
  20   0 -13    9.20   12.30
 -18   0  13   -7.20    8.10
  18   0 -13   -2.50    9.50
  16   0 -13    2.90    8.00
 -16   0  13   -3.10    6.70
 -16   0  13    4.30    4.80
 -14   0  13   -1.50    3.70
 -14   0  13    5.30    6.20
  14   0 -13    0.20    6.30
 -12   0  13   -9.60    5.60
 -12   0  13   -2.50    2.90
  10   0 -13   -2.60    6.60
 -10   0  13   -3.80    4.60
  10   0 -13    0.70    4.00
 -10   0  13    0.00    2.10
   8   0 -13   -8.50    6.30
  -8   0  13   -0.10    4.60
   8   0 -13    4.10    5.80
   6   0 -13   -1.70    5.40
   6   0 -13   -5.40    6.40
  -6   0  13   -0.80    4.40
   4   0 -13   15.30    6.70
   4   0 -13   -1.50    7.10
   2   0 -13    5.20    4.30
  -2   0  13    3.60    3.00
   2   0 -13   -3.90    6.20
  -2   0  13   -0.60    6.30
   2   0 -13   -1.80    7.70
   0   0 -13  -12.60    8.00
   0   0  13    6.70    6.50
   0   0 -13    1.20    5.00
   0   0  13    0.70    5.30
   0   0 -13    2.00    6.70
  -2   0 -13    3.30    8.00
  -2   0 -13   10.20    7.30
   2   0  13    1.50    6.60
   4   0  13   -1.20    7.40
  -4   0 -13   -8.00    7.80
  -4   0 -13    7.10    8.50
   6   0  13    9.00    8.50
  -6   0 -13   11.60   10.10
  -6   0 -13    6.70    8.70
   8   0  13   18.00    9.10
  -8   0 -13    6.40   10.90
  -8   0 -13   10.60   11.40
 -10   0 -13   -7.10   11.30
 -10   0 -13    1.80   13.30
 -12   0 -13   -4.50   12.40
 -14   0 -13  -10.10   18.30
 -14   0 -13   -5.10   15.90
 -16   0 -13    8.60   22.90
 -16   0 -13   24.80   18.90
 -18   0 -13  -19.30   25.80
 -29  -1  13   68.79   23.70
 -29   1  13   10.90   22.00
 -27   1  13   43.70   20.10
 -25  -1  13   24.40   15.20
 -25   1  13   -4.60   15.20
 -23  -1  13   13.50   12.60
 -21  -1  13    8.40   10.40
 -21  -1  13   22.60   10.70
 -21   1  13   -3.40    9.00
 -21   1  13   10.20   11.10
  21   1 -13   26.10   13.20
 -19  -1  13   37.20   11.60
  19  -1 -13   12.30   13.90
  19   1 -13   30.40   11.20
 -19   1  13   15.80    7.70
 -19   1  13   10.40   10.50
 -17  -1  13    3.00    6.90
 -17  -1  13    0.80    6.70
 -17   1  13   -2.30    5.80
 -17   1  13  -10.70    7.20
  17   1 -13    4.90    7.80
  15  -1 -13  101.09   11.70
 -15  -1  13  106.29   11.20
 -15  -1  13  101.69   12.60
  15  -1 -13  104.39   14.90
 -15   1  13  111.99   12.80
  15   1 -13   84.79   11.60
 -13  -1  13  360.36   16.10
 -13  -1  13  381.96   19.20
  13  -1 -13  373.76   16.50
  13  -1 -13  362.96   21.10
  13  -1 -13  372.06   18.40
 -13   1  13  388.36   15.70
 -13   1  13  375.26   20.40
  13   1 -13  363.26   16.10
 -11  -1  13  109.39   10.80
  11  -1 -13  135.99   10.80
 -11  -1  13  133.99    9.00
  11  -1 -13  116.39    9.10
  11  -1 -13   90.39   12.30
 -11  -1  13  116.59    8.40
  11   1 -13  127.89    8.40
 -11   1  13  117.19   12.40
 -11   1  13  120.69    9.80
  11   1 -13  101.19   12.60
   9  -1 -13   94.39   11.70
  -9  -1  13   83.99    6.10
  -9  -1  13   96.39    4.90
   9  -1 -13   77.39    7.70
  -9  -1  13   89.59    9.10
   9  -1 -13   88.09    8.40
  -9   1  13   87.69    6.90
  -9   1  13   86.89   11.20
   9   1 -13  103.29   11.00
   7  -1 -13  220.18   16.40
   7  -1 -13  236.08   17.90
   7  -1 -13  214.48   10.00
  -7  -1  13  219.28   12.50
   7  -1 -13  224.38   11.10
   7   1 -13  221.88   13.50
   7   1 -13  234.58   11.20
  -7   1  13  217.38    9.60
  -5  -1  13    4.10    4.30
   5  -1 -13    0.70    3.20
   5  -1 -13   -1.80    8.70
   5  -1 -13    1.30    7.40
   5  -1 -13   -4.10    4.20
  -5   1  13    0.50    4.10
   5   1 -13    0.00    2.90
   5   1 -13    8.90    6.20
  -5   1  13    9.90    7.50
  -3  -1  13    5.20    4.80
   3  -1 -13    8.20    8.80
  -3  -1  13    2.30    3.30
   3  -1 -13   -0.10    4.40
   3  -1 -13    7.00    4.60
   3  -1 -13    0.30    8.10
  -3  -1  13   -2.00    3.60
  -3   1  13    0.50    7.20
   3   1 -13    6.70    5.50
  -3   1  13    7.00    4.30
   3   1 -13    1.90    3.60
   3   1 -13    2.50    5.40
   1  -1 -13  213.08   17.00
   1  -1 -13  189.38   11.90
  -1  -1  13  201.08    9.90
   1  -1 -13  184.38   12.50
  -1  -1  13  185.58   11.10
  -1   1  13  168.68   15.60
   1   1 -13  207.88   11.00
   1   1 -13  196.38   11.40
   1   1 -13  206.68   11.70
  -1  -1 -13  246.48   16.50
   1  -1  13  290.47   13.70
  -1  -1 -13  234.58   18.70
  -1  -1 -13  268.37   15.70
  -1   1 -13  265.77   14.40
  -1   1 -13  256.07   12.80
  -1   1 -13  281.57   13.10
   1   1  13  231.88   18.80
  -3  -1 -13    0.30    8.90
  -3  -1 -13    3.80    8.20
  -3  -1 -13    0.50    7.70
   3  -1  13    1.30    6.40
  -3   1 -13    2.30    7.30
  -3   1 -13  -11.50    6.80
  -3   1 -13    8.90    6.10
   5  -1  13  129.29   10.50
  -5  -1 -13  122.49   17.90
  -5  -1 -13  142.19   18.20
  -5   1 -13  123.59   12.20
  -5   1 -13  112.69   14.40
  -5   1 -13  137.09   11.30
   7  -1  13   51.29    9.90
  -7  -1 -13   65.19   14.70
  -7  -1 -13  102.79   18.10
  -7   1 -13   66.59   12.30
  -7   1 -13   60.59    9.30
  -9  -1 -13   31.80   14.90
  -9  -1 -13   37.80   14.90
  -9   1 -13   19.40   13.50
  -9   1 -13   15.10    9.50
 -11  -1 -13   -0.80   15.30
 -11  -1 -13   27.00   16.70
 -11   1 -13   -1.50   10.70
 -11   1 -13   14.70   17.10
 -13  -1 -13   24.40   19.90
 -13  -1 -13   11.30   19.30
 -13   1 -13   15.50   12.40
 -13   1 -13   25.70   18.80
 -15  -1 -13    9.10   20.50
 -15  -1 -13   32.40   19.90
 -15   1 -13   60.09   24.30
 -17  -1 -13   47.00   26.00
 -17  -1 -13    1.70   23.50
 -17   1 -13  -15.90   26.80
  28  -2 -13   36.00   27.90
 -28  -2  13    8.20   22.10
 -28   2  13    4.50   24.60
 -26  -2  13   39.60   17.00
  26  -2 -13  -10.10   21.60
 -26   2  13   29.80   21.20
  24  -2 -13  -21.90   21.20
 -24  -2  13  -22.20   13.10
 -24   2  13    3.60   18.60
  22  -2 -13  183.58   25.40
 -22  -2  13  147.39   20.80
 -20  -2  13  270.37   24.20
  20  -2 -13  270.87   24.40
  20  -2 -13  233.28   27.40
 -20   2  13  299.67   25.90
  18  -2 -13  113.19   17.00
 -18  -2  13  112.69   17.20
  18  -2 -13  108.29   15.30
  18  -2 -13  100.49   18.90
 -18   2  13   83.09   12.40
 -18   2  13   94.19   16.80
  18   2 -13  100.89   16.40
 -16  -2  13    9.40    9.80
 -16  -2  13   16.00    9.40
  16  -2 -13   13.00   10.80
  16  -2 -13   -1.70   10.70
  16  -2 -13   13.50    9.20
 -16   2  13   10.20    7.90
 -16   2  13    8.10   11.10
  16   2 -13    7.10    8.10
  14  -2 -13   19.30    7.70
  14  -2 -13    7.70    9.30
 -14  -2  13    3.10    8.50
  14  -2 -13   29.70   11.70
 -14   2  13   19.20    8.10
 -14   2  13   20.30   10.30
  14   2 -13   30.20    7.60
  12  -2 -13   28.00    8.10
 -12  -2  13   21.30    9.30
  12  -2 -13   15.10   11.60
 -12  -2  13   20.00    8.50
  12  -2 -13   15.00    9.60
 -12   2  13   31.90    7.00
  12   2 -13   33.20    7.20
 -10  -2  13   44.90    8.20
  10  -2 -13   39.40    9.20
 -10  -2  13   44.60    8.40
  10  -2 -13   43.30    8.00
  10  -2 -13   56.89   13.10
  10   2 -13   53.99    9.20
 -10   2  13   39.40    7.40
  10   2 -13   41.60   10.00
  -8  -2  13  568.54   21.90
   8  -2 -13  559.64   23.20
  -8  -2  13  571.34   21.50
   8  -2 -13  552.44   28.60
   8  -2 -13  573.54   22.20
   8   2 -13  587.34   20.60
  -8   2  13  560.94   21.40
   8   2 -13  580.54   22.10
   8   2 -13  548.45   23.30
  -6  -2  13  870.61   27.90
   6  -2 -13  879.81   30.10
   6  -2 -13  855.01   28.90
   6  -2 -13  894.81   36.80
   6   2 -13  853.91   27.30
   6   2 -13  875.91   28.40
  -6   2  13  846.02   28.70
   6   2 -13  818.82   29.00
  -4  -2  13  129.69    9.00
   4  -2 -13  104.99   17.30
   4  -2 -13  100.29   10.90
   4  -2 -13  110.29   12.50
  -4  -2  13  120.39   10.30
   4   2 -13  125.49   10.80
   4   2 -13  125.19   10.60
   4   2 -13  103.19   10.80
  -4   2  13  108.59   11.50
   2  -2 -13   65.49   11.80
  -2  -2  13   48.40    7.00
  -2  -2  13   62.29    8.90
   2  -2 -13   63.89   14.50
   2   2 -13   72.49   10.20
   2   2 -13   66.69    9.80
   2   2 -13   71.29    7.90
   0  -2 -13  273.67   18.10
   0  -2 -13  271.27   22.90
   0  -2 -13  269.17   18.00
   0   2 -13  263.77   16.00
   2  -2  13   54.29    9.40
  -2  -2 -13   60.69   11.40
  -2  -2 -13   48.70   10.90
  -2  -2 -13   55.59   13.20
  -2   2 -13   43.90    9.60
  -4  -2 -13   21.30   11.20
  -4  -2 -13  -10.00   11.90
  -4  -2 -13    3.60   10.10
   4  -2  13    4.80    8.80
  -4   2 -13   13.40    9.90
   6  -2  13   41.00   11.40
  -6  -2 -13   23.80   14.00
  -6  -2 -13   39.60   16.50
  -6  -2 -13   41.30   14.60
  -6   2 -13   44.10   12.70
  -8  -2 -13  178.18   24.70
  -8  -2 -13  196.98   34.90
   8  -2  13  163.78   22.00
  -8  -2 -13  173.28   23.70
  -8   2 -13  209.68   25.80
 -10  -2 -13   13.10   19.30
 -10  -2 -13   33.20   17.40
 -10   2 -13   15.90   16.90
 -12  -2 -13   50.19   23.00
 -12  -2 -13   10.00   21.30
 -12   2 -13   71.89   21.80
 -14  -2 -13  100.49   27.50
 -14  -2 -13  108.69   28.20
 -14   2 -13  113.79   26.90
 -16  -2 -13  112.99   29.40
 -16  -2 -13   29.80   28.30
 -16   2 -13   37.00   28.10
  25  -3 -13   -2.60   28.40
  25  -3 -13   28.30   25.90
 -25  -3  13   37.60   20.30
 -25   3  13   76.99   27.90
  23  -3 -13   -2.80   24.00
 -23  -3  13  -14.80   17.70
  23  -3 -13   -1.40   19.80
 -23   3  13   -0.20   23.70
 -21  -3  13   18.60   15.00
  21  -3 -13   14.20   17.40
  21  -3 -13  -35.20   20.50
 -21   3  13  -25.60   19.50
  19  -3 -13   -2.80   14.30
  19  -3 -13   23.20   29.80
 -19  -3  13   17.10   11.80
 -17  -3  13    9.80   12.60
  17  -3 -13   20.50   17.70
 -15  -3  13  388.46   24.60
  15  -3 -13  431.36   30.40
  15  -3 -13  309.57   39.00
  15  -3 -13  373.96   25.80
  15   3 -13  336.07   27.80
  13  -3 -13  885.71   41.60
  13  -3 -13  738.03   34.70
 -13  -3  13  852.11   34.10
 -13  -3  13  659.33   39.50
  13  -3 -13  835.72   34.80
  13   3 -13  807.52   32.20
  11  -3 -13  124.19   20.40
 -11  -3  13  102.09   17.10
  11  -3 -13  141.09   18.40
 -11  -3  13  144.99   15.20
  11  -3 -13  108.09   18.10
  11   3 -13  117.69   15.80
   9  -3 -13   33.30   10.30
   9  -3 -13   52.99   17.30
  -9  -3  13   60.09   10.40
   9  -3 -13   44.60   11.90
   9   3 -13   52.09   10.20
   9   3 -13   61.89   11.90
  -7  -3  13  183.28   13.60
   7  -3 -13  143.89   23.20
   7  -3 -13  161.78   19.00
  -7  -3  13  179.48   18.20
   7  -3 -13  182.88   16.60
   7   3 -13  212.88   17.50
   7   3 -13  145.79   16.50
   7   3 -13  201.08   16.30
   5  -3 -13    1.00   12.60
  -5  -3  13   12.70    9.40
   5  -3 -13  -11.70    8.50
   5  -3 -13   -8.10   10.50
  -5   3  13    1.50    8.30
   5   3 -13    2.10    8.80
   5   3 -13    5.00    9.10
   5   3 -13   19.00    9.40
  -3  -3  13  110.79   14.70
   3  -3 -13   96.39   14.40
   3  -3 -13  138.59   23.60
  -3  -3  13  113.29    8.90
   3  -3 -13   89.19   15.30
   3   3 -13  131.59   16.50
   3   3 -13   97.49   15.90
   3   3 -13  126.99   12.50
   1  -3 -13  239.78   22.50
   1  -3 -13  257.97   24.60
   1  -3 -13  251.27   20.60
   1   3 -13  257.37   20.50
   1   3 -13  227.48   19.80
  -1  -3 -13  412.46   26.30
  -1  -3 -13  441.16   33.00
  -1  -3 -13  434.36   28.00
   1  -3  13  438.56   25.60
  -1   3 -13  434.66   25.30
  -3  -3 -13   34.90   16.80
  -3  -3 -13   46.50   15.80
  -3  -3 -13   53.49   14.30
   3  -3  13   55.49   13.00
  -3   3 -13   65.29   14.20
  -5  -3 -13  141.09   24.10
  -7  -3 -13  342.97   32.90
  -7   3 -13  306.17   29.20
  -9  -3 -13   47.70   24.30
  -9  -3 -13   25.10   21.30
  -9   3 -13   39.90   19.10
 -11  -3 -13    2.00   22.70
 -11  -3 -13   -4.60   25.90
 -11   3 -13   11.60   22.90
 -13  -3 -13   -6.40   24.90
 -13  -3 -13    5.80   28.60
 -13   3 -13   42.90   26.20
 -22  -4  13   95.79   26.90
  22  -4 -13  108.09   31.30
 -20  -4  13  295.57   35.50
  20  -4 -13  225.58   40.70
  20  -4 -13  318.47   43.60
  18  -4 -13   67.99   23.40
 -18  -4  13   63.89   19.50
  18  -4 -13   30.80   29.00
  16  -4 -13   20.80   25.00
 -16  -4  13    2.40   17.00
  16  -4 -13   -7.60   17.80
 -14  -4  13   14.60   14.50
  14  -4 -13  -32.70   22.70
  14  -4 -13   44.50   18.40
  12  -4 -13  -21.60   23.00
 -12  -4  13   -0.20   12.00
  12  -4 -13    6.00   15.50
  10   4 -13  -27.40   14.80
  -8  -4  13  325.27   20.10
   8   4 -13  257.97   26.80
  -6  -4  13  587.24   24.30
   6  -4 -13  560.74   44.70
   6  -4 -13  628.24   34.80
   6   4 -13  560.94   33.40
   4  -4 -13   34.70   15.00
   4  -4 -13   87.59   23.10
  -4  -4  13   39.70    9.40
   4   4 -13   40.90   15.90
   2  -4 -13  117.79   25.20
   2  -4 -13  138.59   25.60
   2   4 -13   77.19   19.00
   0  -4 -13  160.58   29.20
   0  -4 -13  150.88   26.90
   0   4 -13  201.88   25.90
  -2  -4 -13   32.90   17.90
  -2  -4 -13   87.19   25.40
  -2   4 -13   62.19   18.00
  -4  -4 -13   17.60   24.50
  -4  -4 -13   -0.10   18.30
  -4   4 -13   -8.30   17.90
  -6  -4 -13   73.19   23.20
  -6  -4 -13  125.79   31.40
  -6   4 -13   76.99   22.40
  -8  -4 -13  148.49   28.70
  -8  -4 -13  173.98   35.00
  -8   4 -13  143.19   27.50
 -10  -4 -13   25.80   30.60
 -10  -4 -13    1.60   26.90
 -10   4 -13  -13.10   27.10
 -15  -5  13  187.38   31.70
  15  -5 -13   82.19   34.30
  15  -5 -13  157.18   29.40
  13  -5 -13  172.88   37.50
  13  -5 -13  133.19   27.20
  11  -5 -13   97.79   33.70
  11   5 -13  125.99   29.20
   9  -5 -13   -5.10   28.90
  -9  -5  13   24.10   21.40
   9  -5 -13   -2.30   20.70
   9   5 -13  -26.00   22.40
   7  -5 -13   27.40   27.70
   7  -5 -13   17.90   22.60
   7   5 -13   38.70   22.40
   5  -5 -13  -16.00   21.60
   5  -5 -13   30.00   26.60
   5   5 -13   27.10   22.90
   3  -5 -13   34.60   29.70
   3  -5 -13   -1.80   22.10
   3   5 -13    1.80   22.50
   1  -5 -13   78.09   29.80
   1  -5 -13   57.29   25.40
   1   5 -13  112.89   27.40
  -1  -5 -13  240.18   43.80
  -1  -5 -13  222.08   39.80
  -3  -5 -13   63.69   29.30
  -3  -5 -13   42.90   34.00
  -3   5 -13   86.49   29.20
 -30   0  14  132.69   29.40
 -28   0  14  322.37   36.50
 -26   0  14  170.38   27.10
 -24   0  14   -1.60   12.20
 -22   0  14   38.50   13.30
  22   0 -14   44.70   17.70
 -20   0  14  549.45   26.10
 -20   0  14  586.34   30.10
  20   0 -14  575.74   31.20
 -18   0  14  301.87   21.00
  18   0 -14  296.07   21.10
 -16   0  14  885.61   35.20
  16   0 -14  883.11   33.20
 -16   0  14  894.61   28.50
 -14   0  14 3306.87   84.69
  14   0 -14 3327.07   88.69
 -14   0  14 3301.17   92.79
 -12   0  14 2052.49   50.69
 -12   0  14 1980.00   59.49
  12   0 -14 1871.91   55.49
 -10   0  14    6.30    5.40
  10   0 -14    2.10    3.90
  10   0 -14    7.00    7.80
  10   0 -14   -4.40    2.60
   8   0 -14  130.89   12.80
  -8   0  14  155.68   11.90
   8   0 -14  130.99   12.80
   6   0 -14  462.15   20.90
  -6   0  14  457.85   19.90
   6   0 -14  443.76   20.80
   4   0 -14   65.09   10.70
   4   0 -14   49.30    9.90
  -2   0  14 1040.10   34.50
   2   0 -14 1020.70   35.10
   2   0 -14 1060.79   35.10
  -2   0  14 1008.70   28.00
   2   0 -14 1034.60   30.20
   0   0 -14 3979.00  103.39
   0   0  14 4033.30  106.09
   0   0 -14 4025.30  106.69
   0   0 -14 3993.20  106.39
  -2   0 -14 1893.71   54.79
   2   0  14 1886.31   55.29
  -2   0 -14 1855.81   55.69
  -4   0 -14   16.60    9.00
  -4   0 -14   -7.60    8.80
   6   0  14  731.93   29.40
  -6   0 -14  782.62   31.40
  -6   0 -14  763.62   32.30
  -8   0 -14  109.99   18.20
  -8   0 -14  116.99   16.30
 -10   0 -14   11.70   13.90
 -10   0 -14   18.00   14.80
 -12   0 -14   15.90   15.60
 -12   0 -14    0.90   14.80
 -14   0 -14  345.67   28.90
 -14   0 -14  362.76   36.20
 -16   0 -14  401.46   33.50
 -16   0 -14  381.86   42.50
 -18   0 -14    6.40   27.90
 -29  -1  14   60.39   22.30
 -29   1  14   26.20   22.60
 -27  -1  14  286.77   31.60
 -27   1  14  265.57   30.90
 -25  -1  14   82.39   18.90
 -25   1  14   63.39   17.90
 -23  -1  14  179.98   21.90
 -23   1  14  179.68   24.10
  21  -1 -14 1424.06   53.99
 -21  -1  14 1294.77   56.29
 -21  -1  14 1451.85   51.89
 -21   1  14 1368.86   52.19
 -21   1  14 1286.27   45.40
  21   1 -14 1369.36   49.80
 -19  -1  14  518.65   27.10
  19  -1 -14  514.45   38.00
 -19   1  14  479.75   28.40
  19   1 -14  485.75   25.40
 -19   1  14  471.25   23.80
  17  -1 -14    2.50    7.40
 -17  -1  14    4.00    6.70
  17  -1 -14    2.10   11.40
 -17  -1  14    4.30    8.30
  17   1 -14   -7.30    6.70
 -17   1  14    0.30    6.10
 -17   1  14    0.80    7.60
  15  -1 -14    0.80    9.00
 -15  -1  14    1.50    7.30
 -15  -1  14    5.90    5.40
  15  -1 -14    4.10    6.50
  15   1 -14    9.10    6.40
 -15   1  14    9.50    8.60
 -13  -1  14  250.97   16.30
 -13  -1  14  257.67   12.20
  13  -1 -14  241.88   19.30
  13  -1 -14  257.27   16.00
  13  -1 -14  237.68   13.40
 -13   1  14  263.87   18.20
 -13   1  14  263.17   12.80
  13   1 -14  256.67   12.90
  11  -1 -14  210.88   11.30
  11  -1 -14  232.68   13.10
 -11  -1  14  209.08    9.40
 -11  -1  14  206.08   13.90
  11  -1 -14  226.08   17.40
 -11   1  14  211.48   10.40
  11   1 -14  240.18   24.00
 -11   1  14  228.78   16.90
   9  -1 -14  656.23   21.00
   9  -1 -14  633.04   28.30
   9  -1 -14  642.74   21.60
  -9  -1  14  649.14   24.90
  -9   1  14  662.43   27.90
  -9   1  14  651.43   19.90
   9   1 -14  668.93   25.90
   9   1 -14  689.93   19.10
   7  -1 -14 4613.44  124.99
  -7  -1  14 4779.82  120.99
   7  -1 -14 4667.93  116.39
   7  -1 -14 4749.42  116.89
   7   1 -14 4457.45  121.09
  -7   1  14 4732.03  115.79
   5  -1 -14 2466.95   73.09
   5  -1 -14 2581.74   65.89
   5  -1 -14 2523.45   65.59
   5   1 -14 2488.65   68.89
  -5   1  14 2490.85   65.09
   5   1 -14 2575.34   63.49
  -3  -1  14    4.20    3.60
   3  -1 -14    4.30    7.90
  -3  -1  14    3.10    4.20
   3  -1 -14    7.90    5.40
   3  -1 -14   10.60    4.70
   3   1 -14   12.30    4.50
   3   1 -14    4.80    6.20
   3   1 -14   17.00    6.50
   1  -1 -14  270.77   19.50
   1  -1 -14  276.67   15.50
   1  -1 -14  294.37   14.90
  -1  -1  14  281.47   12.10
   1   1 -14  272.47   14.20
   1   1 -14  279.47   13.60
   1   1 -14  297.87   14.40
   1  -1  14  148.99   11.20
  -1  -1 -14   87.69   15.50
  -1  -1 -14  107.39   14.30
  -1  -1 -14  119.79   13.40
  -1   1 -14  141.59   10.80
  -1   1 -14  145.99   11.80
  -1   1 -14  114.39   11.90
   3  -1  14   92.19   12.90
  -3  -1 -14  100.39   17.00
  -3  -1 -14   79.39   11.90
  -3  -1 -14   78.69   12.10
  -3   1 -14   86.49   13.70
  -3   1 -14   84.19   11.20
  -3   1 -14  103.79   11.10
  -5  -1 -14  259.47   22.30
   5  -1  14  242.78   13.80
  -5  -1 -14  249.88   21.80
  -5   1 -14  256.87   14.60
  -5   1 -14  231.48   15.70
  -7  -1 -14 1476.15   52.29
   7  -1  14 1439.96   43.00
  -7  -1 -14 1514.05   53.29
  -7   1 -14 1410.86   50.39
  -7   1 -14 1454.55   43.50
  -9  -1 -14  827.52   38.90
   9  -1  14  630.64   30.30
  -9  -1 -14  746.43   36.30
  -9   1 -14  688.83   36.10
  -9   1 -14  763.52   37.60
 -11  -1 -14   24.90   16.90
 -11  -1 -14    9.40   17.30
 -11   1 -14   17.60   16.10
 -11   1 -14   12.00   10.30
 -13  -1 -14  310.67   32.60
 -13  -1 -14  279.57   35.50
 -13   1 -14  365.46   34.60
 -15  -1 -14  114.39   25.60
 -15  -1 -14   72.39   28.40
 -15   1 -14  122.09   27.60
 -17  -1 -14   -8.60   26.00
 -17  -1 -14    9.80   24.50
 -28  -2  14  176.48   30.60
  28  -2 -14  187.28   31.20
 -28   2  14  198.28   37.00
 -26  -2  14   81.09   22.00
  26  -2 -14   45.00   23.70
  26  -2 -14    7.30   29.40
 -26   2  14   72.19   23.80
  24  -2 -14    3.00   23.40
 -24  -2  14   14.30   16.20
  24  -2 -14  -11.40   16.60
 -24   2  14    8.70   18.70
  22  -2 -14   -2.30   14.10
 -22  -2  14   11.00   12.70
  22  -2 -14    4.80   18.30
 -22   2  14    3.90   14.80
 -20  -2  14  231.98   24.20
  20  -2 -14  201.18   26.90
 -20   2  14  222.68   24.00
  20   2 -14  236.68   27.40
 -18  -2  14   94.39   16.30
  18  -2 -14  106.79   17.60
  18  -2 -14  110.59   18.90
 -18   2  14  111.69   20.40
  18   2 -14  116.69   16.40
 -18   2  14   78.39   12.40
  16  -2 -14  382.96   21.70
 -16  -2  14  379.46   22.50
  16  -2 -14  365.36   26.80
 -16  -2  14  345.87   22.10
  16  -2 -14  334.27   23.80
 -16   2  14  359.86   20.00
 -16   2  14  359.26   26.50
  16   2 -14  381.96   19.70
  14  -2 -14 1391.66   51.39
 -14  -2  14 1357.66   45.30
 -14  -2  14 1420.86   46.90
  14  -2 -14 1443.66   45.40
  14  -2 -14 1349.66   51.29
  14   2 -14 1381.66   42.80
 -14   2  14 1393.46   51.59
 -14   2  14 1400.06   43.60
  12  -2 -14  881.71   31.20
 -12  -2  14  868.91   31.80
 -12  -2  14  880.81   32.30
  12  -2 -14  822.92   31.50
  12  -2 -14  879.31   38.10
 -12   2  14  884.81   39.20
  12   2 -14  885.41   29.20
  10  -2 -14  -10.60    5.80
 -10  -2  14   -3.20    6.70
 -10  -2  14    5.50    5.90
  10  -2 -14   -3.70    7.30
  10  -2 -14    5.50   11.00
  10   2 -14    3.20    5.60
  10   2 -14  -11.60    8.50
 -10   2  14   -2.10    7.50
   8  -2 -14  141.99   11.90
  -8  -2  14  138.89   11.80
   8  -2 -14  154.98   18.80
  -8  -2  14  128.39   11.70
   8  -2 -14  127.69   13.80
   8   2 -14  128.19   13.60
  -8   2  14  121.49   11.50
   8   2 -14  134.69   10.60
   8   2 -14  133.49   11.70
  -6  -2  14   14.40    6.40
   6  -2 -14   16.30    6.50
   6  -2 -14   19.00   12.30
   6  -2 -14   20.00    8.00
  -6   2  14   23.50    7.00
   6   2 -14   18.80    7.60
   6   2 -14   20.60    6.40
   6   2 -14   22.60    6.70
   4  -2 -14   86.79   12.30
   4  -2 -14   92.89   17.30
  -4  -2  14  101.69    8.80
   4  -2 -14   91.19   11.20
  -4  -2  14  101.99   10.40
   4   2 -14   81.99   10.40
   4   2 -14   97.39   10.50
   4   2 -14   91.79   10.70
   2  -2 -14  210.38   15.90
   2  -2 -14  192.48   15.00
   2  -2 -14  196.38   19.50
  -2  -2  14  167.58   13.00
   2   2 -14  185.08   11.10
   2   2 -14  187.48   13.50
   0  -2 -14 1478.35   53.89
   0  -2  14 1457.15   44.10
   0  -2 -14 1520.95   47.90
   0   2 -14 1473.35   45.70
  -2  -2 -14 1660.13   53.79
  -2  -2 -14 1664.83   58.29
  -2  -2 -14 1599.04   53.39
  -2   2 -14 1605.14   50.99
  -4  -2 -14    0.40   11.50
  -4  -2 -14   -1.80   11.10
   4  -2  14   10.30    9.40
  -4  -2 -14   -0.60   13.60
  -4   2 -14    8.10   10.70
  -6  -2 -14  387.76   28.80
  -6  -2 -14  365.86   29.90
  -6  -2 -14  358.46   27.90
   6  -2  14  378.66   25.40
  -6   2 -14  402.16   27.00
  -8  -2 -14   61.09   18.20
  -8  -2 -14   59.09   17.50
  -8   2 -14   76.49   19.00
 -10  -2 -14    4.50   17.00
 -10   2 -14   -5.00   18.00
 -12  -2 -14  -31.10   21.30
 -12  -2 -14  -27.70   22.50
 -12   2 -14   45.60   21.50
 -14  -2 -14  193.68   31.50
 -14  -2 -14  183.18   34.20
 -14   2 -14  166.48   29.40
 -16  -2 -14  115.79   32.30
 -16   2 -14  113.19   32.10
  25  -3 -14    7.60   25.40
  25  -3 -14   -0.20   28.30
 -25  -3  14   13.00   21.70
 -25   3  14   15.00   27.60
 -23  -3  14   98.79   22.50
  23  -3 -14  114.39   28.40
  23  -3 -14  121.39   24.10
 -23   3  14   72.79   24.80
 -21  -3  14  319.37   29.90
  21  -3 -14  296.07   33.70
  21  -3 -14  267.07   35.90
  19  -3 -14  125.39   25.70
 -19  -3  14  166.88   22.80
  19  -3 -14  101.39   19.80
 -17  -3  14    2.00   11.60
  17  -3 -14    5.30   17.80
  17  -3 -14   23.90   13.60
 -15  -3  14    6.00   11.00
  15  -3 -14   26.40   16.90
  15  -3 -14   10.10   12.30
  15   3 -14   -2.00   10.10
 -13  -3  14   35.20   10.70
  13  -3 -14   18.30   12.70
  13  -3 -14   49.30   12.90
 -13  -3  14    9.70   13.70
  13  -3 -14   30.30   17.80
 -13   3  14   37.30   11.80
  13   3 -14   40.20   11.00
 -11  -3  14   24.70   11.00
  11  -3 -14   36.30   12.70
 -11  -3  14   47.30   10.90
  11  -3 -14   39.90   16.80
  11  -3 -14   49.20   11.70
  11   3 -14   48.70   10.30
 -11   3  14   31.90   10.80
   9  -3 -14   54.99   13.20
  -9  -3  14   54.59   11.10
   9  -3 -14   73.49   17.80
  -9  -3  14   80.29   12.60
   9  -3 -14   67.19   11.20
   9   3 -14  108.19   16.50
   9   3 -14   99.09   14.70
  -9   3  14   72.09   11.90
   7  -3 -14  679.93   28.60
   7  -3 -14  614.44   30.10
   7  -3 -14  674.93   37.50
  -7  -3  14  665.73   24.70
  -7  -3  14  622.04   27.70
  -7   3  14  665.53   28.60
   7   3 -14  610.14   27.80
   7   3 -14  688.83   27.40
   7   3 -14  691.23   29.40
  -5  -3  14  161.18   16.40
   5  -3 -14  151.68   15.60
   5  -3 -14  166.58   24.70
   5   3 -14  186.28   17.60
   5   3 -14  141.99   16.40
   5   3 -14  103.29   14.80
  -5   3  14  133.99   15.80
   3  -3 -14   12.80   11.80
   3  -3 -14   15.00   15.90
  -3  -3  14    7.30    5.20
  -3  -3  14    7.30    9.60
   3  -3 -14    2.80    9.80
   3   3 -14    6.90    9.60
   3   3 -14    8.90    8.00
   3   3 -14   -9.20   10.00
  -3   3  14   -6.00    9.70
   1  -3 -14   70.39   13.80
   1  -3 -14   52.39   14.40
   1  -3 -14   69.49   19.10
   1   3 -14   95.89   16.40
  -1  -3 -14   22.40   14.50
  -1  -3 -14   16.30   12.00
  -1  -3 -14   11.50   17.00
   1  -3  14   26.00   11.10
  -1   3 -14   12.60   11.00
  -3  -3 -14  -10.80   15.80
  -3  -3 -14   -3.10   12.60
  -5  -3 -14   37.60   20.00
  -5   3 -14   21.80   14.90
  -7  -3 -14  289.67   34.00
  -7  -3 -14  302.37   35.20
  -7   3 -14  356.86   30.60
  -9  -3 -14   81.29   27.80
  -9  -3 -14  119.79   24.90
  -9   3 -14   78.89   22.70
 -11  -3 -14   27.70   23.60
 -11   3 -14   23.20   24.70
 -13  -3 -14   82.59   33.60
 -13  -3 -14   52.69   29.20
 -13   3 -14  100.89   30.20
  22  -4 -14    2.60   33.20
 -22  -4  14   29.60   21.20
  22  -4 -14   40.10   26.70
 -20  -4  14    3.20   19.40
  20  -4 -14   52.59   30.50
  20  -4 -14   -2.50   23.90
  18  -4 -14   -1.60   20.00
  16  -4 -14  -12.30   25.80
  16  -4 -14   -0.80   20.00
 -16  -4  14   13.90   16.70
 -14  -4  14   80.39   17.60
  14  -4 -14   40.60   24.90
  14  -4 -14  159.08   28.90
  12  -4 -14  103.39   26.70
  12  -4 -14   49.50   17.00
 -12  -4  14   58.49   14.00
  10  -4 -14   -1.70   13.60
  10  -4 -14  -18.90   20.60
 -10  -4  14    4.60   10.40
  10   4 -14   15.20   16.10
   8  -4 -14   75.49   23.50
   8  -4 -14   74.19   16.30
  -8  -4  14   93.79   15.20
   8   4 -14   48.00   16.30
   6  -4 -14   29.90   21.30
   6  -4 -14   33.30   14.60
   6   4 -14   14.90   15.30
   4  -4 -14   26.20   21.80
   4  -4 -14   -0.10   14.30
   4   4 -14   20.60   14.90
   2  -4 -14    2.50   15.00
   2  -4 -14   21.30   19.40
   2   4 -14  -14.70   15.20
   0  -4 -14  166.38   27.20
   0  -4 -14  112.49   25.50
   0   4 -14  110.29   20.80
  -2  -4 -14   71.69   26.30
  -2  -4 -14   94.99   22.30
  -2   4 -14   76.39   18.90
  -4  -4 -14   29.30   20.50
  -4  -4 -14   -2.50   25.20
  -6  -4 -14   34.70   28.80
  -6  -4 -14   -6.70   22.70
  -6   4 -14   -5.50   21.40
  -8  -4 -14  -17.70   32.00
  -8  -4 -14  -19.90   24.40
  -8   4 -14  -26.20   25.00
 -10  -4 -14   26.40   30.30
 -10  -4 -14   44.50   32.30
 -10   4 -14   -3.00   28.80
 -13  -5  14   -7.10   18.80
  13  -5 -14   19.80   35.80
  13  -5 -14  -15.10   22.00
  11  -5 -14  -17.30   20.80
  11  -5 -14   49.99   33.70
 -11  -5  14   -9.60   22.80
  11   5 -14   44.30   25.50
   9  -5 -14  -33.70   29.10
   9  -5 -14  -33.30   21.70
   9   5 -14   24.90   24.50
   7  -5 -14   -0.30   21.50
   7  -5 -14   17.70   30.70
   7   5 -14    6.00   21.90
   5  -5 -14    3.90   21.00
   5  -5 -14    7.30   28.40
   5   5 -14    1.50   23.10
   3  -5 -14    2.30   31.10
   3  -5 -14   15.70   22.50
   3   5 -14    3.90   22.30
   1  -5 -14    2.50   23.80
   1  -5 -14    0.00   29.90
   1   5 -14   54.79   24.80
  -1  -5 -14   45.60   31.60
  -1  -5 -14    4.80   25.90
  -1   5 -14   -3.10   26.80
 -30   0  15    3.10   21.90
 -28   0  15    8.20   18.70
 -26   0  15   15.60   16.40
 -24   0  15    1.00   13.50
  22   0 -15    9.60   14.30
 -22   0  15   -4.90   12.80
  20   0 -15    1.20   11.20
 -20   0  15   10.90    9.10
 -20   0  15    5.10   10.40
  18   0 -15   -0.60    9.30
 -18   0  15    6.40    6.20
 -18   0  15  -11.30    7.40
 -16   0  15   -9.40    7.30
 -16   0  15   -1.00    4.50
  16   0 -15    1.40    7.40
 -14   0  15    2.20    3.70
 -14   0  15    0.40    7.70
  14   0 -15   -2.30   11.00
  12   0 -15    1.00    5.00
 -12   0  15    2.20    2.80
 -10   0  15    3.60    6.00
  10   0 -15   10.60    7.90
   8   0 -15    1.30    7.10
  -8   0  15    5.20    6.10
   8   0 -15   -5.40    7.30
   6   0 -15    2.80    7.60
   6   0 -15   -8.50    7.30
  -6   0  15   -1.70    5.90
   4   0 -15    0.10    9.20
   4   0 -15    6.50    7.40
   4   0 -15   10.90    3.80
   2   0 -15    4.70    5.20
   2   0 -15    2.80    7.70
  -2   0  15   -4.60    7.80
   2   0 -15    3.00    8.70
   0   0  15   -2.80    7.40
   0   0 -15   20.70    9.30
   0   0 -15   -2.80   10.00
   0   0 -15    3.50    6.30
  -2   0 -15    5.10   11.00
   2   0  15   -9.10    8.20
  -2   0 -15    9.00    7.90
  -2   0 -15   -4.80    9.00
  -4   0 -15   -2.40    9.20
   4   0  15   -0.70    7.60
  -4   0 -15    4.80    9.70
  -6   0 -15    2.40   10.60
  -6   0 -15   -4.00   11.00
   6   0  15   -7.60    8.90
  -8   0 -15  -21.40   11.80
 -10   0 -15   18.50   14.80
 -10   0 -15   -4.10   13.70
 -12   0 -15  -23.60   15.80
 -12   0 -15   -6.80   16.80
 -14   0 -15  -31.10   17.00
 -14   0 -15   34.50   22.50
 -16   0 -15   52.79   25.50
 -29  -1  15   24.10   23.30
 -29   1  15   32.90   21.60
 -27  -1  15   36.70   19.10
 -27   1  15   14.90   18.10
 -25  -1  15   32.40   15.40
 -25   1  15    9.60   15.80
 -23  -1  15   22.70   13.40
 -23   1  15   16.60   14.30
  21  -1 -15    5.30   18.20
 -21   1  15   46.10   14.40
  21   1 -15   35.50   12.50
  19  -1 -15   92.39   16.40
 -19  -1  15   70.79   12.80
  19  -1 -15   85.99   14.90
 -19  -1  15   96.09   16.60
 -19   1  15   76.89   12.70
 -19   1  15   84.69   15.20
  19   1 -15   73.89   12.40
  17  -1 -15    3.90   11.60
 -17  -1  15    6.70    6.50
 -17  -1  15   19.40    9.00
  17  -1 -15   -0.20    7.40
 -17   1  15    2.80    8.50
  17   1 -15    6.50    6.90
 -17   1  15    6.60    7.00
  15  -1 -15   36.10    7.80
  15  -1 -15   36.30   10.10
  15  -1 -15   30.70   12.30
 -15  -1  15   56.69   10.50
 -15  -1  15   39.40    6.80
 -15   1  15   74.29   14.20
  15   1 -15   44.70    7.80
 -15   1  15   40.10    7.00
  13  -1 -15  138.59   13.50
  13  -1 -15  113.59   10.70
 -13  -1  15  105.09    8.20
 -13  -1  15  117.79   12.80
  13  -1 -15  103.29   16.50
 -13   1  15  129.39   15.20
 -13   1  15  117.99    9.80
  13   1 -15  122.99   10.10
 -11  -1  15   27.50    8.30
  11  -1 -15   31.90    5.60
  11  -1 -15   31.70    6.60
  11  -1 -15   20.60    9.50
 -11   1  15   24.50    4.70
 -11   1  15   24.90    8.90
  11   1 -15   21.90    4.40
  -9  -1  15   38.30    7.80
   9  -1 -15   24.80   10.20
   9  -1 -15   31.80    5.30
   9  -1 -15   23.80    6.50
  -9   1  15   30.60    4.70
   9   1 -15   35.90    8.80
  -7  -1  15   60.39    9.30
   7  -1 -15   60.89    7.10
   7  -1 -15   79.99   12.50
   7  -1 -15   77.79   13.50
   7   1 -15   78.79   12.40
   5  -1 -15  101.49    8.90
  -5  -1  15  108.89   10.80
   5  -1 -15   82.19    8.50
   5  -1 -15  107.59   14.70
   5   1 -15   81.39    6.40
   5   1 -15   89.39   12.20
   5   1 -15   86.59   10.70
   3  -1 -15    1.60    8.20
   3  -1 -15    0.60    5.20
   3  -1 -15   -7.90    5.10
  -3  -1  15   -1.70    3.60
   3   1 -15   11.00    4.50
   1  -1 -15   61.89   10.50
  -1  -1  15   57.49    7.70
   1  -1 -15   55.49   12.60
   1  -1 -15   58.19    9.10
   1   1 -15   59.89    9.40
   1   1 -15   61.99   10.20
   1   1 -15   49.99    8.40
  -1  -1 -15  114.09   17.00
  -1  -1 -15  145.59   14.80
   1  -1  15  169.08   12.20
  -1  -1 -15  159.38   15.70
  -1   1 -15  162.18   13.70
  -1   1 -15  177.78   13.40
  -1   1 -15  172.18   12.90
  -3  -1 -15   58.29   11.70
  -3  -1 -15   59.59   11.80
   3  -1  15   62.99    9.40
  -3  -1 -15   68.79   13.90
  -3   1 -15   78.39   14.10
  -3   1 -15   49.00    9.80
  -3   1 -15   66.49   11.30
  -5  -1 -15   -7.50   11.90
   5  -1  15   12.30    7.80
  -5  -1 -15  -15.30   11.40
  -5   1 -15  -17.50    9.80
  -5   1 -15    0.70    8.30
  -5   1 -15   -9.70    9.00
   7  -1  15   22.00    9.40
  -7  -1 -15   43.10   15.80
  -7  -1 -15   28.40   14.40
  -7   1 -15   46.20    9.80
  -7   1 -15   28.30   11.80
  -7   1 -15   -4.70   12.70
  -9  -1 -15   39.00   23.80
  -9  -1 -15   34.50   16.20
  -9   1 -15   -3.00   14.50
 -11  -1 -15   33.70   19.30
 -11  -1 -15   20.10   18.00
 -11   1 -15   -9.20   16.60
 -13  -1 -15   14.40   21.30
 -13  -1 -15   11.80   21.50
 -13   1 -15   20.90   20.40
 -15  -1 -15   47.80   22.20
 -15  -1 -15   50.99   25.20
 -15   1 -15   61.19   25.70
 -28  -2  15   81.29   23.90
  28  -2 -15   86.09   35.90
  28  -2 -15   56.29   27.30
 -28   2  15   98.29   27.90
  26  -2 -15  126.79   32.20
  26  -2 -15  101.49   24.70
 -26  -2  15  143.09   24.60
 -26   2  15  136.59   27.90
 -24  -2  15   -0.40   14.80
  24  -2 -15  -23.60   22.30
 -24   2  15    9.20   17.00
  22  -2 -15   55.79   16.10
  22  -2 -15   57.29   21.30
 -22  -2  15   86.89   17.00
 -22   2  15   88.39   19.60
  20  -2 -15   80.89   15.20
  20  -2 -15   54.59   19.30
 -20  -2  15   91.99   18.60
  20   2 -15   73.29   16.80
 -20   2  15   73.19   19.00
  18  -2 -15    2.50   14.10
 -18  -2  15  -20.40   10.20
 -18  -2  15    4.10    9.50
  18  -2 -15   10.30   10.30
  18  -2 -15    3.90   15.70
  18   2 -15   -6.70    8.70
 -18   2  15   11.10    9.60
 -18   2  15    6.80   13.00
  16  -2 -15   20.80   12.40
  16  -2 -15   21.70   11.70
 -16  -2  15   38.20   10.50
  16  -2 -15   38.60   10.30
 -16  -2  15    8.80    9.50
 -16   2  15   22.30   11.30
  16   2 -15   25.10    8.10
  14  -2 -15  242.48   19.60
 -14  -2  15  252.27   18.30
  14  -2 -15  210.78   23.30
 -14  -2  15  217.48   16.90
  14  -2 -15  231.38   17.20
 -14   2  15  222.48   21.60
 -14   2  15  219.08   15.00
  14   2 -15  247.18   15.30
  12  -2 -15  221.78   20.20
  12  -2 -15  232.98   17.20
 -12  -2  15  231.08   15.80
  12  -2 -15  200.98   15.40
 -12  -2  15  239.08   16.40
 -12   2  15  239.48   16.10
  12   2 -15  204.08   14.50
 -10  -2  15    6.20    7.00
  10  -2 -15   -5.20    6.30
  10  -2 -15   -0.90    9.80
 -10  -2  15    5.60    6.90
  10  -2 -15   -3.50    7.80
  10   2 -15    6.90   10.60
   8  -2 -15  523.85   23.10
   8  -2 -15  566.44   30.40
   8  -2 -15  555.24   22.10
  -8  -2  15  559.84   20.50
  -8  -2  15  563.84   22.10
   8   2 -15  538.15   21.40
   8   2 -15  544.15   24.20
  -6  -2  15  477.75   19.80
   6  -2 -15  441.66   28.00
  -6  -2  15  493.85   18.90
   6  -2 -15  481.75   20.60
   6  -2 -15  519.25   22.50
   6   2 -15  478.15   21.30
   6   2 -15  482.85   19.60
  -4  -2  15  117.79   10.10
  -4  -2  15   98.09   10.60
   4  -2 -15  124.39   17.50
   4  -2 -15  117.99   14.00
   4  -2 -15  110.79   12.50
   4   2 -15  108.89   11.50
   4   2 -15  134.49   11.80
   4   2 -15   96.39   10.80
   2  -2 -15    6.50   12.70
   2  -2 -15   -7.70    7.20
   2  -2 -15    5.40    8.60
   2   2 -15    5.00    6.90
   0  -2 -15  199.28   18.40
   0  -2 -15  228.88   18.20
   0  -2 -15  207.38   23.50
   0  -2  15  229.98   15.20
   0   2 -15  206.98   16.20
  -2  -2 -15   70.29   20.90
  -2  -2 -15   69.49   13.20
   2  -2  15   98.39   14.40
  -2  -2 -15   81.59   16.70
  -2   2 -15  106.29   16.80
  -4  -2 -15   22.50   13.10
  -4  -2 -15    8.60   13.00
  -4  -2 -15   11.20   15.60
  -4   2 -15    4.50   11.60
  -6  -2 -15  322.07   29.00
  -6  -2 -15  309.57   29.70
  -8  -2 -15  248.58   28.50
  -8  -2 -15  243.28   27.40
  -8   2 -15  242.48   27.50
 -10  -2 -15   27.60   21.70
 -10  -2 -15   21.60   20.20
 -10   2 -15    9.90   18.40
 -12  -2 -15   21.60   24.10
 -12   2 -15   57.09   23.90
 -14  -2 -15    0.40   28.00
 -14  -2 -15   56.39   28.80
 -14   2 -15   36.90   27.80
  25  -3 -15   -6.20   28.20
 -25  -3  15  -31.30   19.30
  25  -3 -15   -3.70   22.80
 -25   3  15   -3.20   29.70
  23  -3 -15  -25.10   23.70
  23  -3 -15   30.60   19.80
 -23  -3  15   27.40   19.10
 -23   3  15  -18.60   24.30
  21  -3 -15  197.78   34.00
  21  -3 -15  191.78   29.20
 -21  -3  15  152.08   26.40
 -19  -3  15  162.58   24.70
  19  -3 -15  202.18   28.00
  19  -3 -15  210.98   31.80
 -17  -3  15  -12.30   12.30
  17  -3 -15    4.40   13.60
  15  -3 -15  296.17   29.40
 -15  -3  15  205.48   20.80
  15   3 -15  224.78   19.80
  13  -3 -15  311.97   29.70
 -13  -3  15  295.87   21.70
  13  -3 -15  316.57   23.50
 -13  -3  15  329.57   24.20
  13   3 -15  302.07   20.30
 -13   3  15  297.97   22.70
 -11  -3  15   30.50   10.90
  11  -3 -15   35.90   12.70
  11  -3 -15   59.79   18.40
 -11  -3  15   68.29   11.70
  11  -3 -15   51.89   11.80
  11   3 -15   43.90   10.50
 -11   3  15   54.79   11.40
  -9  -3  15   11.10    9.50
  -9  -3  15   17.70    8.80
   9  -3 -15   22.80   15.80
   9  -3 -15    0.40    9.80
   9  -3 -15    6.70   12.00
   9   3 -15   35.70   11.40
  -9   3  15   33.80   10.40
   9   3 -15   18.10    9.40
   7  -3 -15  122.39   20.90
  -7  -3  15   78.19   12.50
  -7  -3  15  106.89   11.90
   7  -3 -15   81.29   14.30
   7  -3 -15   61.89   12.20
   7   3 -15   76.59   13.50
  -7   3  15  106.59   15.00
   7   3 -15  118.29   16.80
   7   3 -15  105.69   15.40
   5  -3 -15  373.96   28.10
   5  -3 -15  290.67   23.50
   5  -3 -15  299.47   20.90
  -5  -3  15  376.16   21.50
   5   3 -15  365.26   21.90
   5   3 -15  385.16   20.80
   5   3 -15  302.47   19.30
  -5   3  15  348.17   21.90
   3  -3 -15    7.60   11.90
   3  -3 -15   -6.40    9.40
  -3  -3  15   -4.30    5.30
   3  -3 -15   16.00   15.80
  -3  -3  15    6.90    9.70
   3   3 -15   -8.80   10.00
   3   3 -15   -4.20    9.70
  -3   3  15   -9.80   10.60
   1  -3 -15  590.84   29.80
  -1  -3  15  490.85   26.10
   1  -3 -15  561.04   36.40
   1  -3 -15  532.85   29.90
   1   3 -15  548.45   27.80
  -1  -3 -15  626.94   39.60
  -1  -3 -15  644.14   32.40
  -1   3 -15  476.95   34.10
  -3  -3 -15   26.80   18.90
  -3   3 -15   62.69   14.70
  -5  -3 -15    0.30   16.60
  -5   3 -15    3.90   15.40
  -7  -3 -15    2.90   24.00
  -7  -3 -15   23.80   20.20
  -7   3 -15   58.39   18.80
  -9  -3 -15  -41.30   26.30
  -9  -3 -15   -7.10   22.40
  -9   3 -15  -24.60   20.00
 -11  -3 -15  -42.20   26.10
 -11  -3 -15   10.20   25.80
 -11   3 -15   29.00   25.90
 -13  -3 -15   95.99   35.60
 -13  -3 -15   79.29   30.90
 -13   3 -15  104.89   32.50
  20  -4 -15  103.79   27.00
 -20  -4  15  124.99   24.30
  20  -4 -15  115.59   35.50
  18  -4 -15  -15.30   20.60
  18  -4 -15  -38.30   28.30
 -18  -4  15   29.00   17.00
 -16  -4  15   24.00   15.40
  16  -4 -15   31.10   19.70
  16  -4 -15   18.50   26.50
 -14  -4  15  181.98   22.50
  14  -4 -15  189.08   29.20
  12  -4 -15  147.99   25.70
  12  -4 -15  133.29   27.90
 -12  -4  15  169.68   20.00
 -10  -4  15   12.20   11.40
  10  -4 -15   15.50   14.30
  10   4 -15    5.20   15.00
   8  -4 -15  128.49   23.00
   8  -4 -15  146.09   28.50
  -8  -4  15  118.39   16.20
   8   4 -15  106.59   18.90
   6  -4 -15  343.67   27.30
  -6  -4  15  322.07   17.50
   6  -4 -15  348.37   37.20
   6   4 -15  275.87   28.60
   4  -4 -15   60.99   24.90
   4  -4 -15   31.20   16.50
   4   4 -15   83.49   17.50
   2  -4 -15    6.40   20.70
   2  -4 -15  -12.20   17.40
   2   4 -15   -8.60   16.10
   0  -4 -15   33.20   18.50
   0  -4 -15   13.30   25.20
   0   4 -15   32.60   17.50
  -2  -4 -15   42.30   27.00
  -2  -4 -15   28.30   20.60
  -2   4 -15   45.80   19.20
  -4  -4 -15  -28.00   26.20
  -4  -4 -15   10.20   20.30
  -4   4 -15  -16.00   19.90
  -6  -4 -15  194.08   37.10
  -6  -4 -15  223.78   40.60
  -6   4 -15  153.28   27.40
  -8  -4 -15  208.08   40.60
  -8  -4 -15  136.29   31.60
  -8   4 -15  115.39   30.10
  13  -5 -15   15.80   37.80
 -13  -5  15   43.90   18.90
  13  -5 -15   36.30   25.20
  11  -5 -15  -28.10   22.70
  11  -5 -15   23.10   31.20
  11   5 -15   28.90   26.30
   9  -5 -15  -20.70   30.10
   9  -5 -15  -21.20   22.00
   9   5 -15  -27.10   23.20
   7  -5 -15   24.30   23.10
   7  -5 -15   29.50   31.20
   7   5 -15   -1.10   22.20
   5  -5 -15   56.89   30.20
   5  -5 -15   15.60   22.80
   5   5 -15   61.19   25.50
   3  -5 -15  -28.90   23.20
   3  -5 -15  -40.20   31.20
   3   5 -15    2.90   22.70
   1  -5 -15  129.99   33.00
   1  -5 -15  134.29   29.80
   1   5 -15  243.98   41.70
  -1  -5 -15  183.48   37.40
  -1  -5 -15   78.59   30.20
  -1   5 -15  102.59   30.60
 -30   0  16   63.99   27.40
 -28   0  16   40.40   19.20
 -26   0  16   12.80   15.50
 -24   0  16   -3.00   13.50
  22   0 -16  828.92   39.30
  20   0 -16 1468.95   51.19
 -20   0  16 1431.06   45.40
 -20   0  16 1483.55   53.89
 -18   0  16  723.23   33.20
 -18   0  16  743.63   25.60
  18   0 -16  746.03   31.10
 -16   0  16  757.02   32.30
 -16   0  16  736.73   23.70
 -14   0  16 1000.40   38.00
 -14   0  16 1042.60   28.50
  14   0 -16  997.20   32.50
  12   0 -16   49.90    6.30
 -12   0  16   60.49   11.20
  12   0 -16   48.30    6.40
  10   0 -16   -9.90    8.10
 -10   0  16    6.50    6.30
  -8   0  16  917.61   33.20
   8   0 -16  920.01   34.00
   6   0 -16 2517.75   72.99
   6   0 -16 2543.95   72.59
   4   0 -16  985.70   35.20
   4   0 -16 1015.20   36.70
   4   0 -16  992.00   27.50
   2   0 -16  567.14   26.20
   2   0 -16  569.44   25.30
   2   0 -16  550.24   19.90
   0   0 -16 1887.31   53.99
   0   0  16 1954.50   57.69
   0   0 -16 1914.11   57.89
   0   0 -16 1898.31   58.09
  -2   0 -16  416.16   23.80
  -2   0 -16  418.26   21.90
   2   0  16  383.46   21.60
  -2   0 -16  405.66   21.00
   4   0  16    4.00    9.40
  -4   0 -16   -4.90    9.50
  -4   0 -16    3.70   10.80
  -6   0 -16    7.40   10.70
  -6   0 -16    3.90   11.90
  -8   0 -16  686.73   33.70
  -8   0 -16  727.73   44.90
 -10   0 -16  250.37   25.30
 -10   0 -16  272.97   27.30
 -12   0 -16  204.58   25.60
 -12   0 -16  213.28   32.50
 -14   0 -16  678.13   54.99
 -14   0 -16  685.73   45.80
 -16   0 -16  169.08   32.40
 -29  -1  16  264.27   31.60
 -29   1  16  196.98   33.30
 -27  -1  16  668.33   43.20
 -27   1  16  542.65   42.00
 -25  -1  16   76.59   17.60
 -25   1  16   73.89   20.30
 -23  -1  16  123.39   20.90
 -23   1  16   88.79   18.10
 -21  -1  16  140.89   21.70
  21  -1 -16  172.88   20.60
  21  -1 -16  110.69   20.20
 -21   1  16  128.59   21.30
  21   1 -16  132.09   16.50
 -19  -1  16   39.70    9.10
  19  -1 -16   29.00    9.50
  19  -1 -16   25.90   14.00
 -19  -1  16   49.10   12.30
  19   1 -16   16.10    8.40
 -19   1  16   18.50    8.20
 -19   1  16   24.80   11.50
  17  -1 -16   -2.40   10.90
 -17  -1  16    1.80    6.20
 -17  -1  16    1.10    8.20
  17  -1 -16  -13.80    7.00
 -17   1  16   -7.70    6.40
 -17   1  16   -0.60    8.80
  17   1 -16   -0.80   11.60
  15  -1 -16  698.73   27.80
 -15  -1  16  687.13   22.70
  15  -1 -16  711.43   25.80
  15  -1 -16  717.73   34.10
 -15  -1  16  678.03   29.90
 -15   1  16  722.73   24.10
 -15   1  16  697.43   32.20
  15   1 -16  662.03   24.20
 -13  -1  16 2244.78   58.39
  13  -1 -16 2323.07   61.99
 -13  -1  16 2346.67   68.09
  13  -1 -16 2306.67   71.69
  13  -1 -16 2209.78   64.69
 -13   1  16 2277.67   71.19
  13   1 -16 2310.97   60.29
 -13   1  16 2324.57   60.49
  11  -1 -16  280.17   13.00
 -11  -1  16  282.07   16.60
  11  -1 -16  307.97   21.50
 -11   1  16  290.47   11.60
  11   1 -16  291.27   11.00
 -11   1  16  296.67   20.20
  -9  -1  16  401.06   19.60
   9  -1 -16  411.66   15.20
   9  -1 -16  401.66   16.10
   9  -1 -16  422.46   24.20
  -9   1  16  438.36   14.40
   9   1 -16  401.36   21.80
  -7  -1  16 1583.14   47.30
   7  -1 -16 1534.45   43.00
   7  -1 -16 1571.54   42.70
   7  -1 -16 1583.24   51.99
   7   1 -16 1529.95   48.30
   7   1 -16 1601.54   48.00
   5  -1 -16  296.67   13.70
  -5  -1  16  309.87   16.50
   5  -1 -16  298.87   21.40
   5   1 -16  301.57   11.20
   5   1 -16  295.57   16.50
   5   1 -16  310.97   17.90
   3  -1 -16  -16.70    9.70
   3  -1 -16   -7.10    6.00
   3  -1 -16    1.50    6.20
   3   1 -16    6.40    4.40
   1  -1 -16  282.97   17.70
  -1  -1  16  295.27   13.40
   1  -1 -16  294.17   21.80
   1  -1 -16  317.67   17.10
   1   1 -16  319.17   15.20
   1   1 -16  311.57   16.70
   1   1 -16  319.77   17.00
  -1  -1 -16 1128.19   42.70
   1  -1  16 1121.79   34.10
  -1  -1 -16 1072.29   38.80
  -1  -1 -16 1115.19   37.70
  -1   1 -16 1086.79   34.80
  -1   1 -16 1114.19   35.30
  -1   1 -16 1085.69   36.10
  -3  -1 -16  285.07   24.30
   3  -1  16  289.07   17.90
  -3  -1 -16  254.67   21.00
  -3  -1 -16  310.97   22.30
  -3   1 -16  319.17   20.50
  -3   1 -16  288.07   16.80
  -3   1 -16  301.17   17.90
   5  -1  16   98.39   13.80
  -5  -1 -16  112.79   19.60
  -5  -1 -16   93.09   15.90
  -5   1 -16   62.69   12.50
  -5   1 -16   93.39   13.30
  -5   1 -16   89.29   13.90
  -7  -1 -16 1018.70   43.80
  -9  -1 -16  423.76   33.10
  -9  -1 -16  391.86   31.70
  -9   1 -16  308.27   26.80
  -9   1 -16  326.37   29.80
 -11  -1 -16    9.80   19.60
 -11  -1 -16  -24.80   18.30
 -13  -1 -16   -9.30   21.80
 -13   1 -16  -37.20   20.50
 -15  -1 -16    6.40   25.90
 -15  -1 -16   46.50   25.30
 -15   1 -16   15.90   26.30
 -28  -2  16   52.99   23.00
  28  -2 -16  -13.50   23.50
  28  -2 -16  -42.00   32.00
 -28   2  16   25.00   26.50
 -26  -2  16   51.69   19.60
  26  -2 -16  -21.40   19.40
  26  -2 -16   -7.80   27.60
 -26   2  16   43.10   23.00
 -24  -2  16   30.10   16.90
  24  -2 -16   -0.30   22.30
  24  -2 -16  -11.10   16.40
 -24   2  16   25.60   17.50
  22  -2 -16  347.87   34.70
  22  -2 -16  372.86   29.30
 -22  -2  16  365.56   28.00
 -22   2  16  382.36   33.70
  20  -2 -16  516.65   46.50
  20  -2 -16  590.74   30.90
  20   2 -16  597.74   35.80
 -18  -2  16   79.39   13.20
  18  -2 -16  133.69   22.50
  18  -2 -16   92.09   16.50
 -18  -2  16  138.99   17.70
 -18   2  16  111.09   18.10
 -18   2  16   99.19   17.40
  18   2 -16  116.69   14.90
 -16  -2  16  183.58   17.50
  16  -2 -16  186.78   24.70
 -16  -2  16  195.38   17.50
  16  -2 -16  178.18   17.40
  16  -2 -16  170.38   20.40
  16   2 -16  165.48   15.30
 -16   2  16  159.48   22.60
  14  -2 -16  487.45   22.70
  14  -2 -16  497.95   24.60
  14  -2 -16  422.16   27.90
 -14  -2  16  461.65   21.70
 -14  -2  16  468.45   23.40
 -14   2  16  427.66   22.40
  12  -2 -16   23.70    9.40
  12  -2 -16   28.70    8.50
  12  -2 -16   45.40   14.40
 -12  -2  16   37.60    9.40
 -12  -2  16   43.00    8.80
 -12   2  16   32.00    7.60
  12   2 -16   31.10    7.00
  10  -2 -16    0.60    6.70
 -10  -2  16    9.90    7.60
  10  -2 -16    3.30    8.10
 -10  -2  16   18.70    7.40
  10  -2 -16   24.60   13.50
 -10   2  16   -2.00    6.70
  10   2 -16   12.80    6.00
  -8  -2  16  272.97   14.00
  -8  -2  16  278.67   15.70
   8  -2 -16  312.87   24.80
   8  -2 -16  268.47   15.70
   8  -2 -16  267.37   17.50
   8   2 -16  278.27   17.90
  -8   2  16  300.77   15.50
   8   2 -16  318.57   14.50
   8   2 -16  281.77   15.30
  -6  -2  16 1052.19   33.50
   6  -2 -16 1017.30   34.20
   6  -2 -16 1021.70   35.60
  -6  -2  16 1022.80   31.40
   6  -2 -16 1046.70   43.50
   6   2 -16 1098.09   33.20
   6   2 -16  994.10   34.60
  -6   2  16 1074.49   34.20
   6   2 -16 1054.49   32.10
   4  -2 -16  330.77   18.90
   4  -2 -16  324.67   19.10
  -4  -2  16  325.87   15.50
   4  -2 -16  323.87   24.00
  -4  -2  16  300.87   15.30
   4   2 -16  321.77   16.90
   4   2 -16  317.37   16.60
   4   2 -16  364.06   16.40
   2  -2 -16  607.14   32.80
  -2  -2  16  506.75   20.90
   2  -2 -16  554.64   25.50
   2  -2 -16  555.74   25.20
   2   2 -16  550.54   22.60
   2   2 -16  526.85   19.30
   2   2 -16  460.65   19.60
   0  -2 -16  706.03   30.90
   0  -2  16  689.83   26.00
   0  -2 -16  711.83   36.70
   0  -2 -16  675.83   30.30
   0   2 -16  674.53   27.90
  -2  -2 -16  143.39   18.70
  -2  -2 -16  156.98   23.70
  -2  -2 -16  152.68   20.80
   2  -2  16  157.58   16.80
  -2   2 -16  146.89   18.50
   4  -2  16   -6.50    9.90
  -4  -2 -16    6.30   13.40
  -4  -2 -16   -7.60   13.60
  -4  -2 -16  -14.50   15.40
  -6  -2 -16   49.60   17.60
  -6  -2 -16   22.40   18.70
  -6   2 -16   25.20   15.30
  -8  -2 -16  226.18   30.50
  -8   2 -16  228.08   29.00
 -10  -2 -16  105.89   25.60
 -10  -2 -16   70.89   24.00
 -10   2 -16  106.49   22.30
 -12  -2 -16   17.00   26.50
 -12  -2 -16   33.70   28.10
 -12   2 -16   68.19   25.00
 -14  -2 -16  335.37   47.50
 -14  -2 -16  195.08   35.30
 -14   2 -16  276.67   48.60
  25  -3 -16    0.70   23.10
  25  -3 -16   36.40   29.90
 -25  -3  16   11.30   19.90
 -25   3  16  -35.20   26.10
 -23  -3  16   51.19   20.00
  23  -3 -16   39.40   25.90
  23  -3 -16   36.20   20.60
  21  -3 -16   98.49   21.10
 -21  -3  16   77.09   19.10
  21  -3 -16   79.29   26.00
  19  -3 -16   14.00   16.30
 -19  -3  16   19.40   14.10
  19  -3 -16   -0.60   20.70
  17  -3 -16   23.60   19.10
  17  -3 -16    5.20   13.60
 -17  -3  16   -4.20   12.30
 -15  -3  16  148.59   19.70
  15  -3 -16  156.88   21.80
  15   3 -16  162.48   18.10
 -13  -3  16  455.05   23.70
  13  -3 -16  369.96   32.10
  13  -3 -16  478.15   34.90
  13   3 -16  440.96   23.60
  11  -3 -16  111.99   17.20
  11  -3 -16  115.29   22.50
 -11  -3  16   78.09   12.50
  11  -3 -16  112.09   22.20
 -11  -3  16  110.99   14.40
  11   3 -16  136.79   16.30
 -11   3  16   82.79   13.50
   9  -3 -16   70.19   19.40
  -9  -3  16   68.09   11.80
   9  -3 -16   67.09   12.30
  -9   3  16   68.09   12.30
   9   3 -16  101.09   14.60
   9   3 -16   82.39   14.80
  -7  -3  16  391.86   18.90
   7  -3 -16  389.86   32.80
  -7  -3  16  346.97   22.10
   7  -3 -16  388.46   23.10
   7   3 -16  425.36   22.10
   7   3 -16  359.36   22.90
   7   3 -16  422.06   23.60
  -7   3  16  419.36   22.90
  -5  -3  16  144.29   12.40
   5  -3 -16  137.49   17.10
   5  -3 -16  102.99   17.00
  -5  -3  16  164.78   17.60
   5  -3 -16  151.18   26.90
   5   3 -16  192.98   18.20
   5   3 -16  158.58   18.00
  -5   3  16  167.98   17.20
   5   3 -16  103.69   15.30
  -3  -3  16   45.40    6.90
   3  -3 -16   50.49   14.10
   3  -3 -16   76.69   14.20
   3  -3 -16   92.79   21.50
  -3  -3  16   66.19   11.30
   1  -3 -16   20.60   22.90
   1  -3 -16   -3.70   18.00
   1  -3 -16   13.60   22.40
   1   3 -16   18.30   11.40
  -1  -3 -16  160.68   29.30
  -1  -3 -16  193.28   22.70
  -1   3 -16  230.58   23.30
  -3  -3 -16   98.19   22.20
  -3  -3 -16   63.99   18.70
  -3   3 -16   72.79   16.40
  -5  -3 -16   -0.20   23.40
  -5  -3 -16   22.00   18.60
  -5   3 -16   27.80   17.00
  -7  -3 -16  238.38   39.20
  -7  -3 -16  255.67   36.30
  -7   3 -16  302.87   32.30
  -9  -3 -16   30.10   28.50
  -9  -3 -16   20.20   26.30
  -9   3 -16   33.90   22.80
 -11  -3 -16  -18.80   30.00
 -11  -3 -16   -2.50   25.00
 -11   3 -16   49.30   28.10
  20  -4 -16   85.79   36.00
 -20  -4  16   47.70   20.10
  20  -4 -16   51.99   25.20
 -18  -4  16   -1.70   18.70
  18  -4 -16  -28.20   30.00
  18  -4 -16  -24.60   20.20
  16  -4 -16   50.09   21.00
 -16  -4  16   66.39   17.50
  16  -4 -16   67.99   28.70
  14  -4 -16   76.19   27.90
 -14  -4  16   71.69   15.90
  14  -4 -16   62.39   18.20
  12  -4 -16   25.50   15.70
  12  -4 -16   50.89   26.10
  10  -4 -16   13.70   14.50
 -10  -4  16   11.70   11.50
  10   4 -16   23.70   16.50
  -8  -4  16   13.90   10.60
   8  -4 -16    7.10   23.60
   8  -4 -16  -16.10   13.80
   6  -4 -16   20.60   14.80
   6   4 -16   14.90   16.20
   4  -4 -16    0.60   15.40
   4  -4 -16   13.70   21.80
   4   4 -16   26.80   15.80
   2  -4 -16   43.30   23.40
   2  -4 -16  -13.50   17.10
   2   4 -16   -0.60   16.70
   0  -4 -16  108.99   23.60
   0  -4 -16   84.69   28.20
   0   4 -16   96.19   20.60
  -2  -4 -16   29.70   21.20
  -2  -4 -16   31.40   24.40
  -2   4 -16   -9.50   18.30
  -4  -4 -16  -13.80   28.60
  -4  -4 -16    4.60   23.20
  -6  -4 -16   22.90   26.60
  -6  -4 -16   54.69   32.80
  -6   4 -16   11.10   23.30
  11  -5 -16  -21.20   23.40
  11  -5 -16   46.10   34.50
  11   5 -16   38.20   26.90
   9  -5 -16    2.30   23.60
   9  -5 -16  -56.99   32.00
   9   5 -16   -5.20   24.30
   7  -5 -16  -24.50   22.70
   7  -5 -16    8.00   32.10
   7   5 -16  -19.60   22.30
   5  -5 -16  -12.50   24.20
   5  -5 -16    2.90   30.20
   5   5 -16    0.60   24.90
   3  -5 -16  -45.50   33.30
   3  -5 -16    1.30   26.60
   3   5 -16    0.90   23.40
 -30   0  17    8.40   24.80
 -28   0  17  -10.20   20.50
 -26   0  17   13.60   17.30
 -24   0  17  -10.40   13.50
 -22   0  17   -0.30   11.80
  22   0 -17   -2.40   13.20
  20   0 -17   11.10   11.40
 -20   0  17  -17.60   10.20
 -20   0  17    5.90    7.40
 -18   0  17    0.90    5.40
 -18   0  17   -4.50    9.40
 -16   0  17    7.40    8.60
 -16   0  17    5.70    4.60
  16   0 -17   -8.00    7.20
 -14   0  17   -4.20    7.10
  14   0 -17  -10.70    6.00
  12   0 -17    3.70    4.20
 -12   0  17   -5.10    7.30
  12   0 -17    8.20   10.00
  12   0 -17   -1.30    3.40
 -10   0  17    3.00    7.00
  10   0 -17   -9.10    8.90
  -8   0  17   -4.30    7.50
   8   0 -17    7.00    8.00
   6   0 -17   12.70    8.20
   4   0 -17   10.00    4.80
   4   0 -17   10.00    8.70
   4   0 -17    0.00   10.60
   4   0 -17   -3.70    3.90
   2   0 -17   12.20   11.80
   2   0 -17    5.90    9.20
   2   0 -17    8.00    6.20
   0   0 -17   12.80    7.90
   0   0  17    3.70    9.80
   0   0 -17   29.20   10.50
   0   0 -17   17.20   12.50
   2   0  17   13.50   10.40
  -2   0 -17    7.30    9.00
  -2   0 -17    0.00   13.50
  -2   0 -17   10.60   10.40
  -4   0 -17   -1.10   10.40
  -4   0 -17    9.10   11.40
  -6   0 -17   -1.20   12.00
  -8   0 -17    4.00   14.10
  -8   0 -17   -7.10   14.50
 -10   0 -17   11.40   17.10
 -10   0 -17  -10.70   16.60
 -12   0 -17  -12.20   19.70
 -12   0 -17   -6.80   17.20
 -14   0 -17   46.30   24.80
 -29  -1  17   23.50   22.40
 -29   1  17  -30.80   20.40
 -27  -1  17   38.00   19.70
 -27   1  17   15.80   21.70
 -25  -1  17   33.40   14.70
 -25   1  17  -14.80   16.00
 -23  -1  17   28.70   14.40
  23  -1 -17   11.10   12.50
 -23   1  17   10.30   14.20
  21  -1 -17  252.87   29.00
  21  -1 -17  304.27   21.60
 -21   1  17  251.67   33.70
  21   1 -17  259.47   20.50
  19  -1 -17   14.60   13.90
 -19  -1  17   17.40    7.90
 -19  -1  17   37.70   11.20
  19  -1 -17   12.40    9.80
 -19   1  17   19.90   11.20
 -19   1  17    9.70    8.80
  17  -1 -17   -9.10   11.10
  17  -1 -17   -8.30    7.10
 -17  -1  17   -7.40    5.50
  17  -1 -17   -7.00   12.60
 -17  -1  17   -0.80    9.20
  17   1 -17   -3.20    6.70
 -17   1  17    2.70    6.70
 -17   1  17    7.10   10.60
  15  -1 -17    3.70    6.30
 -15  -1  17   12.10    4.80
 -15  -1  17    7.20    8.70
  15  -1 -17   26.60   13.20
 -15   1  17   20.70   10.80
 -15   1  17   11.90    5.90
  15   1 -17   13.10    5.70
  13  -1 -17   73.59   13.00
 -13  -1  17   59.69   11.30
  13  -1 -17   73.79   14.30
  13  -1 -17   61.69    9.70
 -13   1  17   76.19    8.30
 -13   1  17   79.19   15.00
  13   1 -17   55.99    7.10
 -11  -1  17   26.10    8.10
  11  -1 -17   14.10    6.90
  11  -1 -17   20.80    5.20
  11  -1 -17   23.30   12.00
 -11   1  17   14.40    4.60
 -11   1  17    4.80    9.40
   9  -1 -17  114.69    9.40
  -9  -1  17  103.09   11.90
   9  -1 -17   81.09    7.90
   9  -1 -17  119.79   16.00
   9   1 -17   66.29   13.90
  -7  -1  17  219.58   15.00
   7  -1 -17  203.38   11.30
   7  -1 -17  216.28   11.60
   7  -1 -17  249.48   19.60
   7   1 -17  193.98   15.40
   7   1 -17  181.68   16.90
   5  -1 -17  117.59   10.30
   5  -1 -17  103.49   16.90
   5  -1 -17  122.29   10.40
   5   1 -17   88.19   12.40
   5   1 -17  102.49   14.40
   3  -1 -17    7.90    7.70
   3  -1 -17    1.10    6.90
   3  -1 -17   -5.50   11.00
   3   1 -17  -12.90    8.60
   3   1 -17    9.90    5.30
   3   1 -17    4.20    8.20
   1  -1 -17   40.70   12.90
   1  -1 -17   25.60    8.50
  -1  -1  17   31.70    6.30
   1  -1 -17   27.00    9.80
   1   1 -17   18.00    9.60
  -1  -1 -17   21.50   10.00
  -1  -1 -17   12.50    9.40
  -1  -1 -17   13.20   12.80
   1  -1  17   28.50    7.50
  -1   1 -17   15.20    8.50
  -1   1 -17   19.60   10.40
  -1   1 -17   29.40   10.20
  -3  -1 -17   63.79   13.20
  -3  -1 -17   61.19   15.40
  -3  -1 -17   66.19   13.90
   3  -1  17   85.39   14.70
  -3   1 -17   72.39   12.30
  -3   1 -17   62.99   12.60
  -3   1 -17   50.99   12.40
  -5  -1 -17   75.59   19.50
  -5  -1 -17   48.60   14.00
   5  -1  17   29.50   11.20
  -5  -1 -17   29.20   15.70
  -7  -1 -17   95.49   18.60
  -7  -1 -17   60.69   18.00
  -7   1 -17   48.70   16.00
  -9  -1 -17   65.39   20.00
  -9  -1 -17   64.99   21.30
 -11  -1 -17   61.79   22.20
 -11  -1 -17   -9.10   19.80
 -11   1 -17  -23.70   19.70
 -13  -1 -17    7.80   24.90
 -13  -1 -17  -28.90   22.70
 -13   1 -17  -17.80   22.70
  28  -2 -17   13.00   24.10
 -28  -2  17   83.99   23.50
  28  -2 -17   30.60   34.50
 -28   2  17   44.60   28.20
  26  -2 -17   93.79   31.90
  26  -2 -17  121.49   22.90
 -26  -2  17  168.68   29.80
 -26   2  17  171.28   33.40
  24  -2 -17   -7.20   23.00
  24  -2 -17   -4.60   17.10
 -24  -2  17   33.60   16.20
 -24   2  17   26.80   19.40
  22  -2 -17   -2.10   13.00
  22  -2 -17  -18.80   19.70
 -22  -2  17   16.20   14.30
 -22   2  17   16.70   18.60
  20  -2 -17   21.30   15.10
  20  -2 -17   21.30   12.30
 -20   2  17   27.90   15.20
  20   2 -17    5.80   11.60
  18  -2 -17   56.39   19.00
  18  -2 -17   32.20   14.60
  18  -2 -17   23.50   10.70
 -18  -2  17   30.80   11.50
 -18   2  17   21.00   14.70
  16  -2 -17   63.79   11.40
  16  -2 -17   53.19   13.20
 -16  -2  17   36.50   10.30
  16  -2 -17   66.79   17.00
  16   2 -17   58.29    9.20
 -16   2  17   59.39   16.00
 -16   2  17   64.99   10.80
 -14  -2  17  492.55   21.40
  14  -2 -17  498.85   24.80
  14  -2 -17  479.65   22.70
 -14  -2  17  480.25   25.20
  14  -2 -17  472.05   31.70
 -14   2  17  482.45   22.40
  14   2 -17  462.25   20.20
  12  -2 -17  321.17   18.10
 -12  -2  17  328.07   20.10
 -12  -2  17  298.67   16.00
  12  -2 -17  300.67   19.30
 -12   2  17  293.17   15.80
  12   2 -17  289.07   15.10
 -10  -2  17   -1.20    6.80
  10  -2 -17   11.90    6.90
  10  -2 -17    1.30    8.50
  10  -2 -17    2.10   13.70
 -10  -2  17   10.40    7.50
 -10   2  17   -1.70    7.20
  10   2 -17   -9.70    5.90
   8  -2 -17   57.39   14.50
  -8  -2  17   78.69    9.70
  -8  -2  17   76.59   11.00
   8  -2 -17   61.99   10.70
   8  -2 -17   66.59   11.00
  -8   2  17   56.29    9.00
   8   2 -17   53.09    9.70
   8   2 -17   54.29   11.20
   8   2 -17   73.99   10.70
   6  -2 -17   50.79    9.20
   6  -2 -17   58.09   15.40
  -6  -2  17   59.99   10.20
  -6  -2  17   52.69   10.20
   6  -2 -17   80.29   13.90
   6   2 -17   46.30   10.30
   4  -2 -17   10.50   12.30
   4  -2 -17   -2.20    9.20
   4  -2 -17    8.50    8.10
  -4  -2  17    6.80    6.70
   4   2 -17    1.30    8.40
   4   2 -17   13.30    8.50
   4   2 -17    4.70    7.40
   2  -2 -17    9.20    9.90
  -2  -2  17   -1.60    7.60
   2  -2 -17   14.40   10.60
   2  -2 -17   23.50   15.90
   2   2 -17    3.60    7.70
   2   2 -17   16.80    7.60
   2   2 -17   20.20    7.40
   0  -2 -17  193.68   20.00
   0  -2 -17  264.57   26.40
   0  -2 -17  256.67   21.20
   0  -2  17  256.57   16.70
   0   2 -17  229.98   18.30
   2  -2  17  256.57   19.30
  -2  -2 -17  260.47   23.00
  -2  -2 -17  253.17   27.20
  -2  -2 -17  262.17   24.30
  -4  -2 -17  -25.20   14.10
  -4  -2 -17  -20.00   17.00
  -4   2 -17   -3.00   12.70
  -6  -2 -17   68.89   18.80
  -6  -2 -17   71.39   34.20
  -6   2 -17   89.99   17.90
  -8  -2 -17   66.79   21.50
  -8  -2 -17   44.40   20.50
  -8   2 -17   64.09   18.60
 -10  -2 -17   28.90   25.20
 -10   2 -17   21.80   21.10
 -12  -2 -17   73.49   28.80
 -12  -2 -17  107.19   31.80
  25  -3 -17   15.30   23.20
  25  -3 -17  -49.20   30.10
 -25  -3  17   17.40   19.30
 -25   3  17  -46.50   27.40
  23  -3 -17   44.20   22.30
 -23  -3  17   35.90   18.60
  23  -3 -17   17.90   27.60
  21  -3 -17  329.47   41.30
  21  -3 -17  306.67   35.10
 -21  -3  17  341.87   29.00
  19  -3 -17  251.77   34.90
  19  -3 -17  274.77   29.50
 -19  -3  17  273.97   27.00
  17  -3 -17   83.29   22.40
  17  -3 -17   12.80   14.60
 -17  -3  17   30.70   12.50
  15  -3 -17   -5.10   12.10
 -15  -3  17   24.40   11.80
  15  -3 -17   18.50   19.50
 -13  -3  17    7.90    9.90
  13  -3 -17    2.20   11.00
 -11  -3  17  -26.90   16.50
  11  -3 -17   12.80   12.80
 -11  -3  17   18.40    9.00
  11  -3 -17    0.70   12.40
  11  -3 -17  -14.70   21.50
  11   3 -17   15.20   12.90
  -9  -3  17  172.88   15.40
   9  -3 -17  144.19   21.80
  -9  -3  17  142.09   17.00
   9  -3 -17  156.78   27.20
   9   3 -17  148.79   21.60
   9   3 -17  201.48   18.70
   7  -3 -17  617.14   38.20
  -7  -3  17  503.85   25.00
  -7  -3  17  532.35   22.40
   7  -3 -17  535.15   30.10
   7   3 -17  567.84   32.60
   7   3 -17  519.55   34.10
   5  -3 -17  253.07   36.30
   5  -3 -17  219.98   22.60
  -5  -3  17  260.97   19.70
  -5  -3  17  237.68   14.70
   5   3 -17  269.47   20.90
   3  -3 -17    1.60   13.70
   3   3 -17  -12.00   10.80
   1  -3 -17   95.89   16.70
   1  -3 -17  102.19   22.80
   1   3 -17   65.79   14.10
  -1  -3 -17   -7.80   20.00
  -1  -3 -17   17.10   15.30
  -1   3 -17   12.60   13.70
  -3  -3 -17  -20.10   21.70
  -3  -3 -17   -4.30   17.00
  -3   3 -17   -1.60   14.80
  -5  -3 -17   -4.70   25.00
  -5  -3 -17   45.00   21.00
  -5   3 -17   42.10   18.40
  -7  -3 -17  198.38   36.60
  -7  -3 -17  118.59   25.80
  -7   3 -17  189.08   33.00
  -9  -3 -17  160.78   32.10
  -9  -3 -17   90.69   32.60
  -9   3 -17   94.89   26.20
  20  -4 -17    7.40   24.80
 -20  -4  17   10.70   19.00
  20  -4 -17  -33.30   31.70
  18  -4 -17   21.20   31.80
  18  -4 -17   30.10   22.70
 -18  -4  17    6.10   17.40
  16  -4 -17   76.99   30.10
  16  -4 -17  101.59   21.60
 -16  -4  17   90.09   18.70
  14  -4 -17  387.36   43.80
 -14  -4  17  442.36   27.60
  14  -4 -17  440.36   34.30
  12  -4 -17  261.37   28.20
 -12  -4  17  282.57   22.00
  10  -4 -17  -14.50   14.60
  10  -4 -17  -11.60   24.80
 -10  -4  17   16.70   11.50
  10   4 -17  -23.00   16.50
  -8  -4  17   53.49   16.30
   8  -4 -17   28.50   15.70
   8  -4 -17   44.70   25.40
   8   4 -17   -2.70   16.20
   6  -4 -17   44.90   24.50
   6  -4 -17   -4.90   14.60
   6   4 -17    0.00   17.00
   4  -4 -17    7.20   16.10
   4  -4 -17    3.60   24.50
   4   4 -17    5.70   16.10
   2  -4 -17   85.99   27.40
   2  -4 -17   71.89   20.60
   2   4 -17   41.50   18.00
   0  -4 -17  273.87   35.60
   0  -4 -17  267.57   41.40
   0   4 -17  237.08   32.20
  -2  -4 -17  132.19   25.40
  -2  -4 -17  106.69   29.60
  -2   4 -17  109.39   21.90
  -4  -4 -17   18.80   26.00
  -6  -4 -17   26.60   28.30
  -6  -4 -17  131.29   35.30
  -6   4 -17   89.79   26.80
   9  -5 -17   10.20   22.90
   9  -5 -17  -18.70   34.90
   9   5 -17   39.80   25.00
   7  -5 -17   43.20   24.50
   7  -5 -17  128.49   37.40
   7   5 -17   73.19   24.50
   5  -5 -17  126.09   36.90
   5   5 -17   71.89   26.70
 -28   0  18  209.58   32.30
 -26   0  18  292.37   30.70
 -24   0  18  -20.70   10.90
 -22   0  18  663.33   34.30
  22   0 -18  768.12   38.10
 -20   0  18  646.74   24.50
  20   0 -18  665.83   33.10
 -20   0  18  674.23   33.90
  18   0 -18   95.79   16.30
 -18   0  18  151.58   10.80
 -18   0  18  126.79   17.80
  16   0 -18  245.08   16.20
 -16   0  18  237.58   11.30
 -16   0  18  235.48   19.30
  14   0 -18   92.19    8.40
 -14   0  18  101.89   14.20
  14   0 -18   72.39   10.20
 -12   0  18  340.67   20.60
  12   0 -18  342.37   22.70
  10   0 -18   14.40   10.40
 -10   0  18   25.20    9.00
   8   0 -18 1918.21   60.19
  -8   0  18 1946.41   59.69
   6   0 -18 2912.51   83.19
   4   0 -18  575.04   18.30
   4   0 -18  588.84   27.70
   4   0 -18  580.34   18.70
   2   0 -18   79.79   10.90
   2   0 -18   68.79   13.00
   0   0 -18   43.00   11.30
  -2   0 -18   91.79   15.90
  -2   0 -18  110.09   17.00
  -4   0 -18    9.20   11.60
  -4   0 -18    1.00   12.70
  -6   0 -18  621.04   31.40
  -6   0 -18  606.14   31.30
  -8   0 -18  349.57   26.50
  -8   0 -18  370.26   27.70
 -10   0 -18  208.58   30.70
 -10   0 -18  164.58   26.20
 -12   0 -18   34.40   21.80
 -14   0 -18   38.30   26.40
  29  -1 -18  269.47   37.70
 -29  -1  18  231.78   37.60
 -29   1  18  180.38   31.40
 -27  -1  18  223.88   33.70
  27  -1 -18  247.38   31.60
 -27   1  18  196.38   28.50
 -25  -1  18   46.00   17.20
  25  -1 -18   32.60   15.10
 -25   1  18   32.80   17.30
  23  -1 -18  -16.30   12.00
 -23  -1  18    1.00   14.00
 -23   1  18   -0.10   12.50
 -21  -1  18  456.05   33.70
  21  -1 -18  470.95   33.30
  21  -1 -18  457.65   25.60
  21   1 -18  397.86   25.40
 -21   1  18  436.96   29.70
 -19  -1  18  681.23   32.80
  19  -1 -18  661.33   35.60
 -19  -1  18  607.84   24.00
  19  -1 -18  648.04   35.00
  19   1 -18  624.94   26.20
 -19   1  18  672.23   25.90
 -19   1  18  648.94   33.20
  17  -1 -18    9.90   14.60
  17  -1 -18    7.10   13.80
 -17  -1  18   -0.60    9.90
 -17  -1  18    2.90    5.20
  17  -1 -18    1.10    7.90
 -17   1  18    9.70   11.60
  17   1 -18   12.10    7.00
 -17   1  18    7.50    7.60
  15  -1 -18 1216.38   39.00
 -15  -1  18 1148.19   42.70
  15  -1 -18 1139.39   46.10
  15  -1 -18 1197.78   36.40
 -15   1  18 1174.58   34.50
  15   1 -18 1173.28   34.30
 -15   1  18 1164.18   45.80
  13  -1 -18 2417.66   62.99
 -13  -1  18 2349.67   70.39
  13  -1 -18 2407.96   75.19
  13  -1 -18 2385.76   64.59
 -13   1  18 2280.97   73.89
 -13   1  18 2273.47   60.89
  13   1 -18 2390.96   60.49
  11  -1 -18  256.57   22.20
  11  -1 -18  249.08   14.50
 -11  -1  18  259.87   17.10
  11  -1 -18  275.77   12.40
 -11   1  18  280.97   11.10
   9  -1 -18   65.59   13.90
   9  -1 -18   67.59    8.00
   9  -1 -18   88.69    9.10
  -9  -1  18   78.29   12.20
   9   1 -18   64.39   11.80
   7  -1 -18   -8.20   11.60
   7  -1 -18   12.70    5.80
  -7  -1  18   18.40    7.50
   7  -1 -18    0.10    5.20
   7   1 -18   14.00   10.10
   7   1 -18    6.80    8.70
   5  -1 -18  308.77   15.50
   5  -1 -18  287.07   22.90
   5  -1 -18  285.17   14.60
   5   1 -18  279.87   18.20
   5   1 -18  274.17   19.50
   3  -1 -18    5.90    6.90
   3  -1 -18    7.40   11.90
   3  -1 -18   -7.50    7.30
   3   1 -18   -0.20    8.80
   3   1 -18   11.20    5.80
   3   1 -18  -13.00    9.40
   1  -1 -18 1060.99   36.60
   1  -1 -18 1130.09   43.10
  -1  -1  18 1009.50   30.50
   1   1 -18  968.40   34.90
   1   1 -18  983.80   35.10
   1   1 -18 1068.99   33.30
  -1  -1 -18 2214.28   64.49
  -1  -1 -18 2212.08   69.99
   1  -1  18 2108.19   59.69
  -1  -1 -18 2158.28   65.59
  -1   1 -18 2125.99   61.79
  -1   1 -18 2203.98   62.69
  -3  -1 -18  136.89   20.90
  -3  -1 -18  127.29   21.70
  -3  -1 -18  138.09   18.90
   3  -1  18  150.68   16.90
  -3   1 -18  147.79   17.40
  -3   1 -18  118.89   19.20
  -5  -1 -18  133.39   20.30
  -5  -1 -18  171.08   22.60
  -5  -1 -18  221.98   25.70
  -5   1 -18  183.08   22.30
  -7  -1 -18   73.69   18.90
  -7  -1 -18   82.99   19.60
  -7   1 -18   73.69   18.20
  -9  -1 -18   26.20   20.50
  -9  -1 -18   18.00   18.90
 -11  -1 -18   28.20   22.70
 -11   1 -18   26.10   21.70
 -13  -1 -18   49.30   25.30
 -13  -1 -18   89.19   28.40
 -13   1 -18   36.90   25.70
  26  -2 -18   94.69   23.90
  26  -2 -18  103.59   29.90
 -26   2  18  128.39   26.50
 -24  -2  18   28.50   15.90
  24  -2 -18   -2.30   16.40
 -24   2  18   -0.10   23.00
  22  -2 -18  395.86   30.70
 -22  -2  18  478.85   31.20
  22  -2 -18  383.16   34.90
 -22   2  18  436.56   36.60
  20  -2 -18  593.94   37.50
  20  -2 -18  555.34   30.50
 -20  -2  18  531.85   33.60
 -20   2  18  509.95   35.70
  20   2 -18  505.55   29.60
  18  -2 -18   55.99   15.60
  18  -2 -18   57.39   12.70
  18  -2 -18   59.59   18.00
  18   2 -18   47.90   10.90
 -16  -2  18   -3.50    8.20
  16  -2 -18    4.90   12.40
 -16  -2  18    7.20   10.60
  16  -2 -18  -15.10   14.90
  16   2 -18   -8.60    7.30
 -16   2  18   -3.40    8.70
  14  -2 -18  115.89   20.00
  14  -2 -18   97.99   16.70
 -14  -2  18   87.19   15.30
  14  -2 -18   69.89   11.30
 -14   2  18   92.79   14.10
  14   2 -18  113.79   12.10
  12  -2 -18  322.37   18.00
  12  -2 -18  298.07   19.70
  12  -2 -18  328.97   27.30
 -12  -2  18  338.27   20.40
  12   2 -18  308.87   15.20
 -12   2  18  336.47   17.40
 -10  -2  18   -1.00    8.10
  10  -2 -18   -1.30   13.10
  10  -2 -18   -7.00    7.40
  10   2 -18    6.80    6.00
 -10   2  18   -8.20    7.10
  -8  -2  18 1181.78   39.20
   8  -2 -18 1236.08   49.40
   8  -2 -18 1178.18   38.10
   8  -2 -18 1120.69   39.60
   8   2 -18 1212.38   36.40
   8   2 -18 1206.08   35.10
   8   2 -18 1072.89   40.50
  -8   2  18 1259.07   37.90
   6  -2 -18  914.41   41.00
   6  -2 -18  933.81   33.80
   6  -2 -18  947.11   33.20
  -6  -2  18  934.41   31.70
   6   2 -18  855.91   33.10
   6   2 -18  974.10   30.70
   6   2 -18  919.11   32.50
   4  -2 -18  155.28   17.30
  -4  -2  18  177.68   12.50
   4  -2 -18  171.28   21.70
   4  -2 -18  163.68   17.10
   4   2 -18  134.19   15.90
   4   2 -18  178.18   14.70
   4   2 -18  168.98   14.90
   2  -2 -18   27.70   11.60
   2  -2 -18   50.39   15.70
  -2  -2  18   13.20    8.40
   2  -2 -18   39.30   11.50
   2   2 -18   18.90    8.40
   2   2 -18   36.40    8.50
   2   2 -18   22.90    9.20
   0  -2 -18   65.09   13.90
   0  -2 -18   96.79   19.30
   0  -2  18  104.89   14.90
   0  -2 -18   81.39   17.40
   0   2 -18   66.99   17.20
  -2  -2 -18   48.30   14.30
  -2  -2 -18   32.00   15.70
  -2  -2 -18   24.30   17.40
  -2   2 -18   38.90   12.80
  -4  -2 -18    2.90   16.30
  -6  -2 -18  219.78   30.60
  -6  -2 -18  256.37   31.10
  -6   2 -18  174.38   28.10
  -8  -2 -18  477.05   40.60
  -8  -2 -18  502.35   37.80
  -8   2 -18  481.35   36.40
 -10  -2 -18  152.18   29.60
 -10  -2 -18  102.89   28.30
 -10   2 -18  116.49   25.50
 -12  -2 -18   97.99   30.60
 -12   2 -18   43.10   26.50
  25  -3 -18  -17.20   30.50
  25  -3 -18   20.60   27.00
 -25  -3  18  -24.00   18.60
  23  -3 -18  -22.90   26.70
 -23  -3  18    3.50   20.70
  23  -3 -18  -28.00   19.60
  21  -3 -18   23.10   24.40
  21  -3 -18   26.60   18.30
 -21  -3  18   10.30   15.40
  19  -3 -18   64.49   17.80
 -19  -3  18   51.59   16.00
  19  -3 -18   64.69   23.70
  17  -3 -18   20.00   21.60
 -17  -3  18   -6.80   11.70
  17  -3 -18   18.70   13.90
  15  -3 -18  264.67   34.50
  15  -3 -18  294.37   25.10
 -15  -3  18  276.77   21.00
  15   3 -18  275.47   24.20
  13  -3 -18  365.86   31.90
 -13  -3  18  395.56   22.60
  13  -3 -18  321.27   24.10
  13   3 -18  348.07   21.70
  11  -3 -18   43.60   12.40
  11  -3 -18   45.50   18.60
  11   3 -18   33.60   11.00
   9  -3 -18   21.50   16.40
   9  -3 -18    0.60   22.20
   9  -3 -18    8.10   10.80
  -9  -3  18   24.40    9.30
   9   3 -18   25.80   11.00
   9   3 -18   28.80   11.90
  -7  -3  18   41.70    9.30
   7  -3 -18   19.10   15.50
   7  -3 -18   32.20   11.90
   7  -3 -18    8.30   17.20
   7   3 -18   36.00   11.10
   7   3 -18   45.70   12.70
   5  -3 -18   10.70   12.30
  -5  -3  18   -1.60    7.70
   5  -3 -18   22.00   19.60
   5   3 -18   19.40   11.20
   5   3 -18   12.60   10.20
   3  -3 -18   12.40   13.00
   3  -3 -18  -22.80   19.50
   3   3 -18   -7.30   11.30
   1  -3 -18  171.28   27.20
   1  -3 -18  107.89   18.00
   1   3 -18  103.29   16.00
  -1  -3 -18  304.27   31.40
  -1  -3 -18  318.17   29.50
  -1   3 -18  321.27   26.60
  -3  -3 -18   52.29   22.90
  -3  -3 -18   80.29   20.90
  -3   3 -18   84.29   19.00
  -5  -3 -18   22.30   21.50
  -5  -3 -18  -38.20   23.90
  -5   3 -18   39.50   18.90
  -7  -3 -18   29.90   24.80
  -7  -3 -18  -11.10   23.90
  -7   3 -18   52.09   21.60
  -9  -3 -18  -13.50   27.20
  -9  -3 -18    8.50   32.00
  -9   3 -18   20.50   25.60
  20  -4 -18   22.90   36.80
  20  -4 -18   16.80   25.70
 -20  -4  18   36.00   25.30
  18  -4 -18   16.50   21.20
 -18  -4  18   25.50   18.20
  18  -4 -18   -0.40   30.90
  16  -4 -18  -15.60   28.80
  16  -4 -18   16.50   19.90
 -16  -4  18   -5.50   13.80
  14  -4 -18  -17.30   27.10
  14  -4 -18    5.00   17.00
 -14  -4  18   12.70   14.90
  12  -4 -18   45.80   28.00
  12  -4 -18   14.80   16.80
 -12  -4  18   43.80   13.00
  10  -4 -18  -14.20   15.40
  10  -4 -18   -9.80   25.20
 -10  -4  18   23.20   11.40
  10   4 -18  -21.30   17.40
   8  -4 -18   24.00   16.70
   8  -4 -18   60.19   27.80
   8   4 -18   18.50   17.00
   6  -4 -18   85.69   20.40
   6  -4 -18  149.99   30.40
   6   4 -18   74.79   18.30
   4  -4 -18  -18.70   18.30
   4  -4 -18  -20.40   25.90
   4   4 -18   15.40   17.10
   2  -4 -18   21.00   24.20
   2  -4 -18  -34.50   19.20
   2   4 -18  -27.00   18.10
   0  -4 -18   11.90   27.20
   0  -4 -18   37.10   21.30
   0   4 -18   37.20   20.70
  -2  -4 -18  -18.10   24.40
  -2  -4 -18   13.60   30.70
  -2   4 -18    4.60   20.10
  -4  -4 -18  -60.49   32.50
  -4  -4 -18  -29.30   26.40
 -28   0  19   -6.10   18.80
 -26   0  19  -10.10   15.50
 -24   0  19    8.20   14.50
  22   0 -19   13.60   13.50
 -22   0  19   -3.90   11.10
 -20   0  19   -8.40   12.60
 -20   0  19   -0.90    6.80
  20   0 -19    4.40   11.00
 -18   0  19   -8.40    5.80
  18   0 -19   -3.20    8.90
  16   0 -19   -6.70    5.90
 -16   0  19    5.60    9.30
  16   0 -19    6.90    7.40
  14   0 -19    2.00    4.60
 -14   0  19    0.50    8.60
  14   0 -19    0.00    5.00
  14   0 -19    4.60   11.30
  12   0 -19   -0.80   10.80
 -12   0  19   11.30    8.50
  10   0 -19   -6.30    9.90
 -10   0  19   -4.20    8.80
   8   0 -19   -0.90    9.80
   6   0 -19   21.30   10.80
   4   0 -19    9.80    5.60
   2   0 -19  -19.00   10.10
   2   0 -19   -6.40    7.30
   0   0 -19   -4.70    9.10
  -2   0 -19    4.30   11.80
  -2   0 -19   12.10   10.40
  -4   0 -19    0.30   13.50
  -4   0 -19   13.50   12.20
  -6   0 -19   29.20   14.80
  -6   0 -19   19.00   14.30
  -8   0 -19   30.40   16.80
  -8   0 -19  -11.00   16.90
 -10   0 -19  -19.00   17.60
 -10   0 -19  -36.40   20.10
 -12   0 -19   18.50   23.20
  29  -1 -19    7.80   20.50
 -29  -1  19   30.50   22.80
 -29   1  19   45.50   24.10
 -27  -1  19   42.60   21.60
  27  -1 -19   45.40   18.40
 -27   1  19   16.30   20.10
  25  -1 -19  -12.40   13.40
 -25  -1  19   27.40   17.60
 -25   1  19    9.50   17.10
 -23  -1  19   26.90   15.00
 -23   1  19   18.30   15.10
  21  -1 -19   22.00   11.30
  21  -1 -19    7.50   18.50
 -21  -1  19   29.70   13.30
  21   1 -19   20.50    9.70
 -21   1  19   23.30   14.30
 -19  -1  19   38.70   12.60
  19  -1 -19   39.50   14.90
  19  -1 -19   53.79   11.40
 -19  -1  19   33.70    8.50
  19  -1 -19   50.29   27.50
  19   1 -19   37.30    9.00
 -19   1  19   43.40   24.70
  17  -1 -19   25.80   12.10
  17  -1 -19   18.10    8.30
 -17  -1  19   11.70    9.90
  17  -1 -19   25.70   15.40
  17   1 -19   11.00    6.60
 -17   1  19   23.70   13.00
 -17   1  19   19.40    7.20
 -15  -1  19    1.50    8.90
  15  -1 -19    3.80    6.90
  15  -1 -19   16.90    9.60
  15  -1 -19   13.60   12.90
  15   1 -19   -5.40    4.90
 -15   1  19    5.60    5.60
 -15   1  19   -1.10   10.60
  13  -1 -19  127.49   13.10
  13  -1 -19  103.29    9.90
  13  -1 -19  104.69   17.50
 -13  -1  19   75.59   13.80
 -13   1  19   99.79   18.00
 -13   1  19   90.09   10.90
 -11  -1  19  149.99   14.50
  11  -1 -19  128.49   12.10
  11  -1 -19  142.59    9.70
  11  -1 -19  133.39   20.00
   9  -1 -19   40.30   13.10
  -9  -1  19   26.30    9.10
   9  -1 -19   28.80    5.90
   9  -1 -19   39.50    6.70
   9   1 -19   25.60   10.80
   7  -1 -19  254.37   23.00
   7  -1 -19  226.38   12.90
   7  -1 -19  249.88   13.30
  -7  -1  19  232.98   16.80
   7   1 -19  237.68   21.50
   7   1 -19  246.88   18.10
   5  -1 -19  129.49   18.70
   5  -1 -19  113.09   11.00
   5  -1 -19   84.89   12.00
   5   1 -19  132.99   15.00
   5   1 -19   79.39   13.00
   3  -1 -19   -3.80   12.80
   3  -1 -19   -1.80    7.30
   3  -1 -19    1.30    9.20
   3   1 -19   -3.50    9.40
   3   1 -19  -13.00   10.40
   1  -1 -19   38.60   11.00
   1  -1 -19   40.90   10.00
  -1  -1  19   24.40   11.00
   1   1 -19   38.10    9.00
   1   1 -19   45.00   11.20
   1   1 -19   15.60   11.30
  -1  -1 -19   23.60   14.80
  -1  -1 -19   29.10   13.30
   1  -1  19   30.40    8.80
  -1   1 -19   40.00   12.20
  -1   1 -19   33.00   10.70
  -1   1 -19   36.20   10.60
  -3  -1 -19   32.40   14.10
  -3  -1 -19    0.20   11.80
  -3   1 -19   -0.70   11.60
  -3   1 -19   -4.60   11.70
  -5  -1 -19   29.50   15.80
  -5  -1 -19   -9.50   16.90
  -5   1 -19   31.30   14.70
  -5   1 -19  -13.30   11.30
  -7  -1 -19   71.39   19.00
  -7   1 -19   62.09   18.30
  -9  -1 -19   28.20   22.30
  -9  -1 -19   28.80   20.20
  -9   1 -19    5.00   19.40
 -11  -1 -19    6.40   23.30
 -11  -1 -19   33.50   24.80
 -11   1 -19   27.30   23.10
  26  -2 -19  -42.40   26.80
 -26  -2  19   43.40   20.90
  26  -2 -19   13.50   21.30
 -26   2  19   19.00   26.20
 -24  -2  19   31.00   16.60
  24  -2 -19    6.60   16.40
  24  -2 -19  -22.80   23.50
 -24   2  19   21.90   22.20
 -22  -2  19  166.28   24.90
  22  -2 -19  119.59   25.50
  22  -2 -19  114.49   18.40
 -22   2  19  157.08   30.10
  20  -2 -19  311.37   25.00
 -20  -2  19  362.36   27.20
  20  -2 -19  344.07   33.40
  20   2 -19  287.47   23.20
 -20   2  19  314.77   32.40
  18  -2 -19  129.59   22.90
  18  -2 -19  134.69   24.10
  18  -2 -19   91.69   14.40
 -18  -2  19  121.59   19.60
  18   2 -19   96.49   15.00
 -18   2  19   85.09   20.70
  16  -2 -19   11.70   16.50
  16  -2 -19   25.20   11.00
 -16  -2  19   34.10   12.90
  16   2 -19   29.90    8.10
 -14  -2  19  131.49   17.00
  14  -2 -19  132.39   23.30
 -14   2  19   98.49   13.80
  14   2 -19  104.69   12.00
  12  -2 -19   76.59   12.40
 -12  -2  19   69.29   12.40
  12  -2 -19   69.19   15.20
  12   2 -19   74.59   10.40
 -12   2  19   67.69   10.70
 -10  -2  19    0.30    7.80
  10  -2 -19   13.60   15.90
  10  -2 -19   -6.90    9.30
  10  -2 -19  -13.30    7.10
 -10   2  19  -13.40    8.20
  10   2 -19  -10.70    5.90
   8  -2 -19  265.57   27.10
   8  -2 -19  245.98   16.50
   8  -2 -19  222.18   21.10
  -8  -2  19  236.48   16.40
   8   2 -19  197.88   18.70
   8   2 -19  239.78   14.40
   6  -2 -19  251.07   18.00
  -6  -2  19  266.07   16.40
   6  -2 -19  257.37   26.60
   6   2 -19  249.38   18.30
   6   2 -19  263.77   15.20
   6   2 -19  221.48   19.10
   4  -2 -19   34.70   16.20
   4  -2 -19   34.90   10.50
   4  -2 -19   35.30   14.80
   4   2 -19   23.80   10.00
   4   2 -19   33.40    8.50
   2  -2 -19  234.08   27.20
  -2  -2  19  175.18   16.20
   2  -2 -19  244.88   20.70
   2   2 -19  216.58   14.90
   2   2 -19  219.08   24.90
   0  -2 -19  234.38   26.30
   0  -2  19  239.78   19.60
   0  -2 -19  227.48   23.80
   0  -2 -19  203.18   22.00
   0   2 -19  209.48   19.10
  -2  -2 -19   99.49   19.00
  -2  -2 -19  122.59   23.80
  -2   2 -19  152.08   20.70
  -4  -2 -19  -22.70   20.70
  -4  -2 -19  -22.20   15.10
  -4   2 -19  -18.60   14.90
  -6  -2 -19  -13.00   18.90
  -6  -2 -19  -11.90   22.70
  -6   2 -19    4.70   17.70
  -8  -2 -19   36.00   24.40
  -8  -2 -19   -6.20   22.70
  -8   2 -19   30.00   19.60
 -10  -2 -19   73.09   29.70
 -10  -2 -19    7.30   27.60
 -10   2 -19   40.90   23.80
  23  -3 -19    1.70   20.00
 -23  -3  19   38.80   18.70
  23  -3 -19   22.70   28.30
  21  -3 -19   99.19   21.60
 -21  -3  19   95.49   19.30
  21  -3 -19   60.79   25.80
 -19  -3  19   32.20   14.00
  19  -3 -19   76.99   25.40
  19  -3 -19   37.60   16.50
  17  -3 -19   12.30   14.80
  17  -3 -19   18.10   22.20
 -17  -3  19   33.60   13.30
  15  -3 -19  164.88   28.00
  15  -3 -19  195.98   22.80
 -15  -3  19  223.88   21.40
  15   3 -19  145.39   21.60
  13  -3 -19  353.36   24.70
  13  -3 -19  389.86   33.00
 -13  -3  19  398.76   24.60
  13   3 -19  373.86   22.20
  11  -3 -19   53.29   20.50
 -11  -3  19   85.39   12.60
  11  -3 -19   75.59   13.80
  11   3 -19  118.79   16.00
  -9  -3  19   39.70   10.20
   9  -3 -19   52.79   12.80
   9  -3 -19   26.10   22.20
   9   3 -19   55.99   13.40
   9   3 -19   39.80   11.10
  -7  -3  19  316.17   18.40
   7  -3 -19  345.27   34.10
   7  -3 -19  342.97   24.40
   7   3 -19  315.87   23.10
   7   3 -19  304.97   21.60
  -5  -3  19  142.49   16.60
   5  -3 -19  152.48   21.10
   5  -3 -19  201.08   31.40
   5   3 -19  167.98   19.00
   3  -3 -19   30.50   15.30
   3  -3 -19    8.40   23.90
   3   3 -19   25.60   13.20
   1  -3 -19    8.20   15.20
   1  -3 -19   47.30   22.50
   1   3 -19   13.90   13.80
  -1  -3 -19   70.79   19.90
  -1  -3 -19   55.49   25.20
  -1   3 -19   45.70   16.40
  -3  -3 -19   27.00   21.80
  -3  -3 -19   32.60   26.90
  -3   3 -19    8.80   16.90
  -5  -3 -19  -13.00   26.90
  -5  -3 -19   41.90   24.80
  -5   3 -19   58.39   22.10
  -7  -3 -19  139.39   30.00
  -7   3 -19  144.19   26.00
  18  -4 -19   81.09   34.60
 -18  -4  19   47.90   16.30
  18  -4 -19   89.89   23.80
 -16  -4  19   15.80   16.10
  16  -4 -19    3.00   19.40
  16  -4 -19  -15.90   31.20
 -14  -4  19  175.58   21.30
  14  -4 -19  167.78   34.40
  14  -4 -19  119.39   21.30
 -12  -4  19  147.49   21.00
  12  -4 -19  105.19   31.30
  10  -4 -19    5.80   16.60
  10  -4 -19    2.50   26.50
  10   4 -19    3.60   18.50
   8  -4 -19   25.40   17.20
   8  -4 -19   51.99   28.80
   6  -4 -19  142.39   21.50
   6  -4 -19   96.89   29.10
   4  -4 -19   45.60   27.00
   4  -4 -19   31.30   21.10
   4   4 -19   75.29   19.20
   2  -4 -19   22.50   30.50
   2  -4 -19   17.20   22.10
   2   4 -19   -1.30   19.40
   0  -4 -19  321.37   39.40
   0  -4 -19  238.28   43.30
   0   4 -19  242.28   35.50
  -2  -4 -19  128.29   28.60
  -2  -4 -19  141.09   34.30
  -2   4 -19   68.39   22.80
 -28   0  20  440.46   39.40
 -26   0  20  394.86   34.70
 -24   0  20    5.60   15.80
 -22   0  20   64.09   14.50
  22   0 -20   94.79   16.10
  20   0 -20   81.49   13.80
 -20   0  20   49.60   21.90
  18   0 -20  280.67   18.20
 -18   0  20  291.87   23.00
  16   0 -20  127.99   10.30
  16   0 -20  133.29   11.70
 -16   0  20  143.39   17.40
  14   0 -20 2079.19   68.29
 -14   0  20 2075.79   66.69
 -12   0  20 1856.61   60.59
  12   0 -20 1834.92   60.89
  10   0 -20   10.80   10.60
 -10   0  20   -9.00    8.60
   8   0 -20  779.72   34.10
   6   0 -20  447.36   25.90
   4   0 -20    1.90   11.50
   4   0 -20   11.60    5.40
   4   0 -20    9.90    6.10
   2   0 -20  111.89   18.70
   2   0 -20   88.49   12.70
   2   0 -20   98.79   11.70
   0   0 -20  934.61   37.50
   0   0 -20  922.81   33.20
  -2   0 -20  804.82   35.00
  -2   0 -20  802.82   32.60
  -4   0 -20   39.40   16.20
  -4   0 -20   66.99   15.40
  -6   0 -20  673.63   35.90
  -6   0 -20  650.73   34.90
  -8   0 -20  340.47   30.20
  -8   0 -20  414.76   33.80
 -10   0 -20   -8.90   19.80
 -12   0 -20  -33.70   22.70
 -27  -1  20   11.50   19.60
  27  -1 -20   -4.30   16.60
 -27   1  20   30.20   20.30
  25  -1 -20  -15.10   13.90
 -25  -1  20   26.90   15.90
 -25   1  20   -3.80   16.60
  23  -1 -20  119.69   26.00
  23  -1 -20  128.79   17.70
 -23  -1  20  143.89   24.00
 -23   1  20  158.88   25.00
  21  -1 -20  886.31   40.90
  21  -1 -20  805.62   33.50
  21  -1 -20  784.92   45.30
 -21  -1  20  786.12   40.20
  21   1 -20  730.13   30.20
 -21   1  20  795.22   41.50
  19  -1 -20  836.62   44.20
  19  -1 -20  853.11   32.60
 -19  -1  20  835.72   38.50
  19  -1 -20  918.01   38.10
 -19   1  20  821.12   42.40
  19   1 -20  837.22   30.20
  17  -1 -20   -7.70   14.30
 -17  -1  20    5.40    9.70
  17  -1 -20    4.50   11.30
  17  -1 -20    8.10   12.00
 -17   1  20    6.10    9.30
 -17   1  20   20.30   13.10
  17   1 -20   -7.10    5.80
  15  -1 -20  264.17   25.30
  15  -1 -20  236.98   13.80
  15  -1 -20  253.37   17.80
 -15  -1  20  215.18   19.00
  15   1 -20  233.88   11.00
 -15   1  20  244.48   23.30
  13  -1 -20   10.90    5.80
 -13  -1  20    2.10    9.40
  13  -1 -20   -0.80   13.30
  13  -1 -20    7.20    8.10
 -13   1  20    2.10   11.30
  11  -1 -20    3.60    5.30
 -11  -1  20   15.40    9.70
  11  -1 -20   14.00   13.80
  11  -1 -20   -3.90    6.80
  11   1 -20   -6.60   10.90
  -9  -1  20  173.58   16.50
   9  -1 -20  171.78   21.50
   9  -1 -20  149.69   11.10
   9  -1 -20  141.29   10.90
   9   1 -20  142.69   17.10
   7  -1 -20 1266.47   36.90
   7  -1 -20 1323.37   49.50
   7  -1 -20 1268.67   37.80
   7   1 -20 1260.87   43.80
   5  -1 -20 1102.59   34.00
   5  -1 -20 1138.89   35.90
   5  -1 -20 1159.88   45.40
   5   1 -20 1147.89   39.40
   5   1 -20  993.60   38.90
   3  -1 -20   -4.10   14.20
   3  -1 -20   15.10    9.50
   3  -1 -20   -5.60    7.90
   3   1 -20  -13.30   12.00
   3   1 -20  -11.40   10.00
   1  -1 -20  492.85   24.00
   1  -1 -20  565.14   30.90
   1  -1 -20  534.75   26.90
   1   1 -20  553.94   22.30
   1   1 -20  506.75   24.90
   1   1 -20  428.96   25.30
  -1  -1 -20  405.66   25.10
   1  -1  20  431.66   23.90
  -1  -1 -20  468.15   29.40
  -1  -1 -20  495.55   28.70
  -1   1 -20  445.96   23.30
  -1   1 -20  510.45   25.50
  -3  -1 -20   83.89   16.80
  -3  -1 -20    3.20   16.80
  -3   1 -20   48.20   13.80
  -3   1 -20   45.50   12.40
  -5  -1 -20   41.30   16.80
  -5  -1 -20  -23.80   18.00
  -5   1 -20   -9.40   13.80
  -7  -1 -20  213.38   29.20
  -7  -1 -20  176.78   28.50
  -7   1 -20  196.58   29.00
  -9  -1 -20  313.67   35.90
  -9   1 -20  248.58   34.40
 -11  -1 -20   30.20   25.00
 -11  -1 -20  -14.30   24.80
 -11   1 -20   30.00   23.60
 -26  -2  20  188.08   32.30
  26  -2 -20  143.59   24.90
  26  -2 -20  124.89   33.40
 -26   2  20  167.98   33.40
  24  -2 -20  -11.30   15.90
 -24  -2  20   33.30   17.50
  24  -2 -20   -5.70   19.20
 -24   2  20    3.20   21.50
  22  -2 -20   74.59   22.10
 -22  -2  20   83.89   19.60
  22  -2 -20   59.39   16.40
 -22   2  20   44.90   18.50
  20  -2 -20    4.20   13.70
  20  -2 -20   49.00   21.30
 -20  -2  20  -10.50   13.90
  20   2 -20   -6.70   10.20
 -20   2  20   -2.20   17.90
  18  -2 -20    2.30   12.10
 -18  -2  20   -9.50   12.00
 -18   2  20   -0.40   14.50
  18   2 -20    2.60    9.20
  16  -2 -20   82.99   15.00
  16  -2 -20   64.39   19.70
 -16  -2  20   89.59   15.70
  16  -2 -20   84.69   13.00
  16   2 -20   87.79   12.90
  14  -2 -20  708.33   31.50
  14  -2 -20  765.42   29.70
 -14  -2  20  762.82   33.70
  14   2 -20  741.53   25.70
 -14   2  20  785.52   29.00
  12  -2 -20  511.15   33.50
 -12  -2  20  485.65   25.50
  12  -2 -20  492.15   24.40
  12   2 -20  532.35   19.50
 -12   2  20  536.25   22.80
  10  -2 -20   63.99   18.60
  10  -2 -20   64.19   11.00
  10  -2 -20   65.79   11.50
 -10  -2  20   67.49   11.30
 -10   2  20   59.59   10.70
   8  -2 -20  262.47   19.60
   8  -2 -20  300.47   19.50
  -8  -2  20  274.97   18.00
   8  -2 -20  243.28   26.90
   8   2 -20  257.17   24.30
   8   2 -20  280.87   15.40
   8   2 -20  215.38   20.10
   6  -2 -20  357.36   30.40
   6  -2 -20  305.37   20.50
   6   2 -20  334.87   17.30
   6   2 -20  322.27   20.50
   6   2 -20  357.66   23.20
   4  -2 -20  -12.10   16.80
   4  -2 -20   18.00   10.70
   4  -2 -20    6.90   10.70
   2  -2 -20   25.60   18.50
   2  -2 -20    7.10   12.60
   2   2 -20   11.00    9.60
   2   2 -20   -2.70    9.30
   0  -2 -20  232.98   26.40
   0  -2 -20  284.67   32.70
   0  -2 -20  261.67   26.50
   0   2 -20  238.78   20.60
  -2  -2 -20  344.67   33.90
  -2  -2 -20  402.66   31.70
  -2   2 -20  393.96   26.70
  -4  -2 -20   -0.50   20.80
  -4  -2 -20   11.00   17.90
  -4   2 -20    3.30   15.20
  -6  -2 -20  209.98   32.80
  -6  -2 -20  201.98   36.50
  -6   2 -20  197.48   24.50
  -8  -2 -20  216.88   38.90
  -8   2 -20  143.59   26.50
 -10  -2 -20   10.10   28.80
 -10  -2 -20   87.89   29.80
  23  -3 -20    9.10   23.60
 -23  -3  20   55.89   18.10
  23  -3 -20   10.40   29.00
  21  -3 -20  134.19   28.80
  21  -3 -20  147.69   21.80
  19  -3 -20  273.97   37.40
 -19  -3  20  247.88   29.70
  17  -3 -20   20.60   15.60
 -17  -3  20   20.00   14.70
  17  -3 -20   17.30   23.40
  15  -3 -20  102.99   28.50
 -15  -3  20  154.38   21.20
  15  -3 -20  107.39   17.20
 -13  -3  20   54.99   12.90
  13  -3 -20   46.60   13.60
  13  -3 -20   24.90   21.70
  13   3 -20   34.30   11.70
  11  -3 -20   -6.40   11.00
  11  -3 -20   -3.80   19.30
  11   3 -20  -14.70    9.90
   9  -3 -20   -1.60   11.40
  -9  -3  20    4.00    9.90
   9  -3 -20  -15.00   20.90
   9   3 -20    2.90   11.20
   9   3 -20   -7.60   11.50
   7  -3 -20  278.47   34.20
   7  -3 -20  240.98   23.10
  -7  -3  20  220.08   16.70
   7   3 -20  195.18   19.80
   7   3 -20  231.08   21.70
   5  -3 -20  351.56   28.10
   5  -3 -20  380.26   37.60
   5   3 -20  388.26   24.50
   3  -3 -20    2.40   14.70
   3  -3 -20  -19.40   22.20
   3   3 -20   -3.60   12.90
   1  -3 -20  168.18   26.80
   1  -3 -20  178.58   33.50
   1   3 -20  155.08   24.20
  -1  -3 -20   85.99   25.90
  -1  -3 -20  117.09   22.80
  -1   3 -20  150.48   25.90
  -3  -3 -20   -8.60   23.50
  -3  -3 -20   -9.60   22.80
  -3   3 -20  -25.80   17.50
  -5  -3 -20  -28.70   25.00
  -5  -3 -20   -4.20   28.00
  -5   3 -20    7.80   21.10
  -7  -3 -20   16.30   27.40
  -7  -3 -20   19.80   29.50
  -7   3 -20   28.30   23.80
  18  -4 -20   44.30   35.50
  18  -4 -20    8.40   21.00
 -18  -4  20    3.70   15.60
  16  -4 -20    9.20   19.90
 -16  -4  20   52.39   16.90
  14  -4 -20   66.39   20.40
  14  -4 -20   82.09   32.50
 -14  -4  20  119.19   21.80
  12  -4 -20   49.00   31.30
  12  -4 -20  -32.70   17.20
  10  -4 -20   11.10   28.10
  10  -4 -20  -32.50   18.00
  10   4 -20  -31.40   17.70
   8  -4 -20   35.10   19.30
   8  -4 -20   50.69   31.00
   8   4 -20   17.70   18.60
   6  -4 -20  -10.60   20.10
   6  -4 -20  -11.30   29.90
   6   4 -20   36.40   18.90
   4  -4 -20   57.69   30.20
   4   4 -20   37.10   18.00
   2  -4 -20   12.50   22.20
   2  -4 -20   14.00   30.10
   2   4 -20  -12.30   20.20
   0  -4 -20   -4.00   27.50
   0  -4 -20   14.90   23.00
   0   4 -20   16.50   22.70
 -28   0  21    3.50   18.80
 -26   0  21   26.50   18.60
 -24   0  21    1.40   15.50
 -22   0  21   10.40   13.60
  22   0 -21   -5.90   12.80
 -20   0  21    7.80   11.20
  20   0 -21  -15.30   10.30
  18   0 -21    0.70    8.30
 -18   0  21   -8.00   11.00
 -16   0  21   -0.30    9.80
  16   0 -21    0.90    5.10
  16   0 -21    0.80   13.90
  16   0 -21   -0.90    5.60
  14   0 -21  -16.90   11.40
 -14   0  21   22.40   10.30
  12   0 -21   -0.10   11.70
 -12   0  21   17.70   10.80
  10   0 -21  -19.00   11.20
   8   0 -21   23.90   12.00
   6   0 -21    6.80   12.30
   4   0 -21   -3.50    6.00
   4   0 -21   -7.80   11.70
   4   0 -21   -9.70    6.00
   2   0 -21    0.90    7.70
   2   0 -21    5.30    8.40
   2   0 -21   11.40   13.80
   0   0 -21   -6.50   13.50
   0   0 -21    7.10   10.40
  -2   0 -21  -12.30   14.40
  -2   0 -21    9.00   11.90
  -4   0 -21    3.50   13.20
  -4   0 -21  -21.40   16.40
  -6   0 -21    2.20   16.80
  -6   0 -21    7.90   16.90
  -8   0 -21   12.60   19.10
 -10   0 -21  -36.30   20.40
  27  -1 -21   10.00   19.50
 -27  -1  21   13.30   20.30
 -27   1  21   -4.30   21.10
 -25  -1  21    4.30   17.80
  25  -1 -21    0.80   25.00
  25  -1 -21   -7.50   15.70
 -25   1  21    6.60   18.50
  23  -1 -21  -19.60   12.30
 -23  -1  21   -5.10   15.00
  23  -1 -21  -19.60   20.60
 -23   1  21   26.70   16.10
  21  -1 -21   49.30   17.70
 -21  -1  21   27.10   12.90
  21  -1 -21   54.69   21.30
  21  -1 -21   35.60   11.30
  21   1 -21   30.70    9.90
 -21   1  21   33.60   15.60
  19  -1 -21   42.30   17.90
  19  -1 -21   34.60   10.50
 -19  -1  21   20.10   14.70
  19   1 -21   30.20    8.40
 -19   1  21   28.00   15.50
  17  -1 -21    2.60    7.80
 -17  -1  21   -1.70   10.50
  17  -1 -21   12.10   12.00
  17   1 -21   -0.30    5.70
  15  -1 -21  157.38   12.20
 -15  -1  21  124.79   17.40
  15  -1 -21  187.18   16.50
  15  -1 -21  133.49   22.40
 -15   1  21  161.68   21.70
 -13  -1  21   37.70   11.80
  13  -1 -21   19.50   15.90
  13  -1 -21   28.00    6.30
  13  -1 -21   31.60    8.40
 -11  -1  21   -4.70    9.30
  11  -1 -21    9.00    7.10
  11  -1 -21   -1.50    5.80
  11  -1 -21   12.80   14.40
  11   1 -21    4.50   11.10
  -9  -1  21    4.40    9.40
   9  -1 -21   10.90    6.30
   9  -1 -21    0.10   13.80
   9  -1 -21   -9.90    6.00
   9   1 -21   -2.10   11.50
   7  -1 -21   -5.40    7.60
   7  -1 -21   22.60    6.90
   7  -1 -21   16.40   14.30
   7   1 -21    5.90   11.70
   5  -1 -21    0.30    8.90
   5  -1 -21   -0.80    7.40
   5  -1 -21   18.00   14.10
   5   1 -21   15.90   11.40
   3  -1 -21    5.20   15.20
   3  -1 -21   13.80   10.70
   3  -1 -21   12.70    8.80
   3   1 -21  -19.40   13.10
   3   1 -21   11.90   11.50
   3   1 -21   19.70    7.80
   1  -1 -21   38.70   11.30
   1  -1 -21   50.19   17.80
   1  -1 -21   55.29   14.30
   1   1 -21   50.59   12.50
   1   1 -21   57.49   11.10
  -1  -1 -21  137.69   22.20
  -1  -1 -21   87.39   14.10
  -1   1 -21   95.59   17.40
  -3  -1 -21   21.70   16.60
  -3  -1 -21  -29.30   16.80
  -3   1 -21    6.90   12.90
  -5  -1 -21    3.00   20.10
  -5  -1 -21    9.40   17.30
  -5   1 -21  -20.60   15.90
  -7  -1 -21   97.09   33.80
  -7  -1 -21    3.30   20.70
  -7   1 -21   15.70   18.50
  -9  -1 -21  -10.90   24.70
  -9  -1 -21   33.50   23.40
  -9   1 -21   55.39   23.00
  26  -2 -21   48.40   27.40
 -26  -2  21   76.59   23.80
  26  -2 -21   31.20   18.90
 -26   2  21   44.70   25.40
  24  -2 -21   10.10   17.10
  24  -2 -21   24.00   25.40
 -24  -2  21  -19.60   16.40
 -24   2  21  -19.60   22.60
  22  -2 -21  110.19   19.30
 -22  -2  21   97.09   22.30
  22  -2 -21   95.89   25.70
 -22   2  21   95.19   25.30
  20  -2 -21  206.38   23.50
  20  -2 -21  220.48   32.90
 -20  -2  21  242.68   26.30
  20   2 -21  206.38   17.90
 -20   2  21  176.18   30.40
  18  -2 -21   81.79   14.20
 -18  -2  21   84.99   15.50
  18  -2 -21   56.09   22.20
  18   2 -21   64.89   10.70
  16  -2 -21    8.40    9.90
  16  -2 -21   22.10   13.30
  16  -2 -21    9.50   18.20
  16   2 -21    2.70    7.40
  14  -2 -21   16.40   12.50
 -14  -2  21   12.90   11.20
  14  -2 -21    4.10    8.40
  14   2 -21    6.50    7.50
  12  -2 -21   16.30    8.80
  12  -2 -21   38.00   11.10
 -12  -2  21   11.70   10.80
 -12   2  21   21.50   10.50
  12   2 -21    3.10    6.30
 -10  -2  21    5.50    9.30
  10  -2 -21   -5.70    8.50
  10  -2 -21    2.10    9.80
  10  -2 -21   -1.50   20.20
  10   2 -21   18.30   12.20
   8  -2 -21  105.49   20.60
   8  -2 -21   94.79   15.60
  -8  -2  21  116.69   15.70
   8  -2 -21   98.69   16.90
   8   2 -21  110.69   11.50
   8   2 -21   92.59   16.50
   6  -2 -21  445.96   23.30
   6  -2 -21  432.76   33.80
   6  -2 -21  343.37   22.40
   6   2 -21  347.87   22.20
   4  -2 -21  152.18   19.10
   4  -2 -21  109.59   26.00
   4  -2 -21  114.79   16.50
   4   2 -21  106.19   17.50
   4   2 -21  117.29   15.20
   2  -2 -21  -18.10   11.60
   2  -2 -21   14.60   14.00
   2   2 -21   -1.00    9.80
   0  -2 -21   10.80   15.50
   0  -2 -21   27.80   19.70
   0   2 -21   16.10   12.70
  -2  -2 -21  -14.70   17.20
  -2  -2 -21   11.50   21.30
  -2   2 -21   31.00   15.10
  -4  -2 -21   -6.80   19.70
  -4  -2 -21  -26.00   20.90
  -4   2 -21    4.40   16.80
  -6  -2 -21   16.40   25.60
  -6  -2 -21   41.70   25.10
  -6   2 -21   48.40   21.50
  -8  -2 -21  129.29   28.50
  -8   2 -21   64.59   25.00
 -23  -3  21   14.50   20.00
  23  -3 -21  -12.50   29.10
  23  -3 -21  -17.90   20.00
 -21  -3  21   62.29   19.40
  21  -3 -21   18.30   19.50
  21  -3 -21   48.20   26.50
  19  -3 -21   37.10   26.60
 -19  -3  21   21.80   17.70
  19  -3 -21   16.10   18.60
  17  -3 -21  -14.60   25.50
 -17  -3  21    4.40   18.40
  17  -3 -21   12.00   14.70
  15  -3 -21  198.28   37.00
 -15  -3  21  143.49   21.80
  15  -3 -21  179.88   21.40
  13  -3 -21  374.66   39.70
  13  -3 -21  352.16   25.90
 -13  -3  21  318.87   24.70
  13   3 -21  408.66   23.10
  11  -3 -21  104.99   24.60
  11  -3 -21  112.79   20.40
 -11  -3  21  130.99   17.60
  11   3 -21   76.39   13.00
   9  -3 -21   11.30   12.90
  -9  -3  21   16.90   10.80
   9  -3 -21    5.70   22.30
   9   3 -21   14.60   12.30
   7  -3 -21   71.39   25.60
   7  -3 -21   41.10   14.80
   7   3 -21   24.50   12.70
   5  -3 -21   23.90   22.80
   5  -3 -21   38.90   15.80
   3  -3 -21    8.00   16.90
   3  -3 -21   -8.30   22.30
   1  -3 -21  259.47   36.70
   1  -3 -21  174.18   30.50
   1   3 -21  173.48   25.00
  -1  -3 -21  271.37   39.70
  -1  -3 -21  356.66   37.10
  -1   3 -21  338.27   30.10
  -3  -3 -21   20.80   27.10
  -3  -3 -21   28.00   23.90
  -3   3 -21   31.80   19.20
  -5  -3 -21   10.90   28.10
  -5  -3 -21  -21.50   30.30
  -5   3 -21   -9.80   21.70
  16  -4 -21  -58.69   32.60
  16  -4 -21   -5.60   19.80
 -16  -4  21   26.80   22.10
  14  -4 -21   -4.60   31.10
  14  -4 -21    8.10   18.30
  12  -4 -21  -26.20   29.20
  12  -4 -21   -7.40   18.20
  10  -4 -21  -10.80   16.60
  10  -4 -21    4.40   32.70
  10   4 -21   -8.90   20.80
   8  -4 -21  190.98   30.70
   8  -4 -21  157.28   35.60
   6  -4 -21  258.07   35.10
   6  -4 -21  183.38   36.00
   6   4 -21  183.68   30.90
   4  -4 -21   36.90   22.60
   4  -4 -21   39.80   30.90
   4   4 -21   52.39   21.30
   2  -4 -21   33.60   24.60
   2  -4 -21    6.70   31.80
   2   4 -21   -5.10   21.00
 -28   0  22  149.29   31.50
 -26   0  22   82.29   23.20
 -24   0  22   10.10   17.80
 -22   0  22  229.18   24.60
  22   0 -22  219.18   21.70
  20   0 -22  630.04   27.70
  20   0 -22  661.63   26.60
 -20   0  22  633.14   35.10
  18   0 -22  133.79   12.00
  18   0 -22  140.99   13.30
  16   0 -22  161.18   23.20
 -16   0  22  177.88   20.00
  14   0 -22 1280.27   49.50
 -14   0  22 1283.57   48.80
  12   0 -22  601.64   31.60
 -12   0  22  589.84   30.70
  10   0 -22  -13.90   12.40
   8   0 -22   39.80   14.60
   6   0 -22  160.58   21.00
   4   0 -22  139.79   21.90
   4   0 -22  156.98   11.20
   4   0 -22  172.88   11.00
   2   0 -22  140.89   13.60
   2   0 -22  131.49   20.50
   2   0 -22  173.58   21.60
   0   0 -22 1160.28   39.00
   0   0 -22 1137.49   44.20
  -2   0 -22  684.23   30.90
  -2   0 -22  638.94   34.60
  -4   0 -22   10.60   15.00
  -4   0 -22  -18.40   17.50
  -6   0 -22   20.80   18.00
  -6   0 -22   60.49   21.00
  -8   0 -22  -15.50   20.30
 -27  -1  22  246.28   29.80
  27  -1 -22  287.07   48.50
  27  -1 -22  282.87   33.10
 -27   1  22  279.87   39.30
  25  -1 -22  120.99   28.30
 -25  -1  22   99.19   21.80
  25  -1 -22  116.19   21.50
 -25   1  22  106.99   22.70
 -23  -1  22  125.19   21.00
  23  -1 -22  133.89   21.00
  23  -1 -22  135.19   29.60
 -23   1  22  151.28   26.00
  21  -1 -22  612.54   29.40
 -21  -1  22  588.64   35.50
  21  -1 -22  660.23   35.80
  21  -1 -22  642.04   41.70
 -21   1  22  586.44   38.80
  21   1 -22  586.54   25.80
 -19  -1  22  242.88   34.20
  19  -1 -22  279.47   30.30
  19  -1 -22  276.57   19.50
  19  -1 -22  350.26   26.10
 -19   1  22  310.87   28.70
  19   1 -22  249.38   15.30
  17  -1 -22   44.70   18.10
 -17  -1  22   41.50   13.70
  17  -1 -22   56.69   13.00
  17  -1 -22   37.80    8.80
 -17   1  22   43.40   16.80
 -15  -1  22   28.20   12.00
  15  -1 -22   -1.30   15.00
  15  -1 -22   22.60   10.20
 -15   1  22    2.60   13.30
  13  -1 -22  465.45   32.30
 -13  -1  22  493.15   26.60
  13  -1 -22  450.25   17.30
  13  -1 -22  491.55   19.50
  13   1 -22  484.85   29.80
 -11  -1  22  222.68   19.40
  11  -1 -22  259.97   26.00
  11  -1 -22  224.08   11.90
  11   1 -22  248.98   20.50
   9  -1 -22  224.58   13.60
  -9  -1  22  271.07   20.70
   9  -1 -22  272.27   25.80
   9   1 -22  244.18   22.30
   7  -1 -22 1233.48   36.30
   7  -1 -22 1316.77   50.29
   7  -1 -22 1219.48   38.10
   7   1 -22 1271.37   45.20
   5  -1 -22  624.24   34.20
   5  -1 -22  581.74   27.70
   5  -1 -22  579.94   22.80
   5   1 -22  596.64   29.00
   3  -1 -22    8.50   11.50
   3  -1 -22   -2.30    9.30
   3  -1 -22    0.40   16.70
   3   1 -22   -6.40   12.20
   1  -1 -22   15.00   14.20
   1  -1 -22  -10.50   17.00
   1  -1 -22   17.50   11.50
   1   1 -22   14.50   12.40
   1   1 -22    6.20   10.30
  -1  -1 -22  100.99   20.30
  -1  -1 -22   63.29   13.30
  -1  -1 -22   96.19   17.30
  -1   1 -22  111.99   18.90
  -1   1 -22   61.79   13.60
  -3  -1 -22   53.79   20.10
  -3  -1 -22   88.29   19.10
  -3   1 -22   69.59   16.60
  -5  -1 -22   56.69   20.70
  -5  -1 -22   87.09   26.60
  -5   1 -22   23.20   17.20
  -7  -1 -22  405.96   37.10
  -7  -1 -22  360.66   38.50
  -7   1 -22  253.97   34.20
  -9  -1 -22  293.57   37.80
  -9  -1 -22  203.88   37.40
  -9   1 -22  246.58   39.40
  26  -2 -22   85.59   29.20
  26  -2 -22   40.40   22.70
 -26  -2  22   28.40   22.60
 -26   2  22   66.59   28.80
  24  -2 -22   -4.10   17.80
 -24  -2  22    8.20   17.60
  24  -2 -22   45.80   27.90
 -24   2  22  -12.20   22.80
  22  -2 -22   90.89   27.30
  22  -2 -22   48.30   19.10
 -22   2  22   39.40   24.00
  20  -2 -22  214.48   31.40
 -20  -2  22  250.87   29.80
  20  -2 -22  249.28   23.60
  20   2 -22  208.18   18.30
  18  -2 -22   99.59   23.70
  18  -2 -22   74.29   14.10
  18   2 -22  104.39   14.30
 -16  -2  22  106.69   20.20
  16  -2 -22  132.29   21.20
  16  -2 -22  120.99   16.50
  16   2 -22  118.79   13.20
  14  -2 -22  798.12   31.30
  14  -2 -22  765.42   32.90
  14  -2 -22  849.22   45.10
 -14  -2  22  829.32   36.00
  14   2 -22  824.62   26.10
  12  -2 -22  327.97   29.70
  12  -2 -22  321.57   21.10
  12  -2 -22  313.07   19.40
 -12  -2  22  300.67   21.50
 -10  -2  22    9.20   10.30
  10  -2 -22  -30.60   18.10
  10  -2 -22    2.10    9.70
  10  -2 -22    8.10   10.30
  10   2 -22   -5.90   12.70
   8  -2 -22   -8.30   10.20
  -8  -2  22   -0.10   10.00
   8  -2 -22   11.10   11.00
   8  -2 -22    2.80   19.50
   8   2 -22  -17.70   12.60
   6  -2 -22  133.59   18.60
   6  -2 -22  228.58   30.00
   6  -2 -22  158.98   19.60
   6   2 -22  188.08   14.00
   6   2 -22  230.18   19.90
   4  -2 -22  141.99   18.70
   4  -2 -22  144.49   27.80
   4  -2 -22  145.49   21.30
   4   2 -22  108.89   15.50
   4   2 -22   87.49   14.80
   2  -2 -22   72.09   16.90
   2  -2 -22   28.70   20.50
   2   2 -22   90.09   16.40
   0  -2 -22  522.25   34.90
   0  -2 -22  536.35   38.30
   0   2 -22  476.15   28.00
  -2  -2 -22  279.67   33.40
  -2   2 -22  295.27   27.80
  -4  -2 -22  -40.00   23.10
  -4   2 -22   11.30   18.10
  -6  -2 -22   46.20   28.50
  -6  -2 -22   -0.40   25.50
  -6   2 -22   -3.40   21.10
  23  -3 -22  -23.80   30.20
  23  -3 -22    1.40   22.50
  21  -3 -22  102.39   23.80
 -21  -3  22   80.59   21.30
  19  -3 -22  103.09   29.60
  19  -3 -22   79.19   20.30
  17  -3 -22  -12.40   14.40
  17  -3 -22  -45.80   26.50
  15  -3 -22  -33.40   25.40
  15  -3 -22   -9.60   13.80
  13  -3 -22   23.00   25.60
  13  -3 -22   50.39   14.30
 -13  -3  22   25.80   14.40
  13   3 -22   30.40   12.10
 -11  -3  22   45.40   12.90
  11  -3 -22  -23.90   21.90
  11  -3 -22    1.10   13.30
  11   3 -22   41.30   12.30
   9  -3 -22   33.50   14.70
   9  -3 -22   60.69   24.60
  -9  -3  22   57.99   17.00
   9   3 -22   60.39   13.70
   7  -3 -22  166.38   26.40
   7  -3 -22  225.18   36.10
   7   3 -22  150.28   19.90
   5  -3 -22  168.98   27.70
   5  -3 -22  149.88   27.30
   5   3 -22  220.28   22.60
   3  -3 -22   11.40   26.20
   3  -3 -22    7.70   18.50
   3   3 -22    0.10   15.00
   1  -3 -22   59.99   28.00
   1  -3 -22   22.50   21.90
   1   3 -22   13.60   15.70
  -1  -3 -22   48.30   23.20
  -1  -3 -22  -32.10   25.20
  -1   3 -22   11.40   18.80
  -3  -3 -22  -49.90   27.20
  -3  -3 -22  -24.90   24.60
  -3   3 -22   24.20   22.00
  14  -4 -22    8.00   19.20
  14  -4 -22   79.99   36.50
  12  -4 -22  -15.80   17.10
  12  -4 -22  -27.80   31.50
  10  -4 -22   -2.30   32.10
  10  -4 -22  -15.10   19.50
  10   4 -22  -25.20   19.40
   8  -4 -22   12.70   30.20
   8  -4 -22   24.10   21.00
   6  -4 -22    1.10   33.20
   6  -4 -22   22.90   21.40
   6   4 -22   22.20   21.90
   4  -4 -22   -2.40   23.00
   4  -4 -22   22.50   31.40
   4   4 -22   48.30   21.20
 -28   0  23  -32.80   20.40
 -26   0  23  -11.70   17.20
 -24   0  23   13.10   16.80
  24   0 -23   -1.80   12.40
 -22   0  23    5.30   14.60
  22   0 -23   -7.80   10.40
  22   0 -23   -9.60   11.80
 -20   0  23   18.30   14.30
  20   0 -23   -9.70    8.50
  20   0 -23   21.60   20.20
  20   0 -23   -0.20    9.60
  18   0 -23   -4.00    6.10
 -18   0  23   -1.20   12.40
 -16   0  23    9.50   12.50
  14   0 -23   -4.30   13.60
 -14   0  23   22.10   12.10
 -12   0  23  -15.90   11.40
  12   0 -23  -14.50   13.50
  10   0 -23   -0.60   12.50
   8   0 -23   -0.30   15.00
   6   0 -23   -8.00   13.60
   4   0 -23    2.90   14.70
   2   0 -23   -2.30    8.70
   2   0 -23   -6.30    9.30
   2   0 -23   24.70   15.60
   0   0 -23   28.50   16.10
   0   0 -23   22.20   11.60
   0   0 -23   20.10   11.90
  -2   0 -23   13.20   14.00
  -2   0 -23  -28.90   16.70
  -4   0 -23   24.10   16.00
  -6   0 -23  -13.10   18.60
  -8   0 -23   -0.50   20.80
  27  -1 -23   -6.10   17.00
  27  -1 -23   12.20   32.60
 -27   1  23   16.00   23.50
  25  -1 -23    5.50   15.50
  25  -1 -23  -29.70   28.40
 -25  -1  23  -31.20   16.30
 -25   1  23    7.30   20.90
  23  -1 -23    9.10   24.20
 -23  -1  23   15.20   15.90
  23  -1 -23   -1.70   13.00
 -23   1  23   14.20   19.10
 -21  -1  23  125.99   22.00
  21  -1 -23   84.09   13.30
  21  -1 -23   94.79   19.50
  21  -1 -23   88.19   23.50
 -21   1  23  150.08   28.20
  21   1 -23   55.29   10.70
  19  -1 -23   90.09   15.30
  19  -1 -23   74.59   20.50
  19  -1 -23  102.59   17.30
 -19  -1  23   70.09   15.80
 -19   1  23   75.49   18.60
  19   1 -23   65.49   10.80
  17  -1 -23   24.50   12.30
 -17  -1  23    7.50   12.00
  17  -1 -23    8.10    7.80
  17  -1 -23   31.10   17.60
 -17   1  23   24.90   16.20
  15  -1 -23    3.10   16.90
  15  -1 -23   34.30   10.20
 -15  -1  23   16.20   12.60
  15  -1 -23    6.80    6.20
  15   1 -23   31.60   16.30
  13  -1 -23   44.00   17.20
 -13  -1  23   33.80   12.60
  13   1 -23   27.60   14.10
 -11  -1  23   27.30   11.80
  11  -1 -23    6.90   15.90
  11   1 -23   13.10   13.80
   9  -1 -23   -5.90   16.10
   9   1 -23  -10.30   13.20
   7  -1 -23   44.70    7.90
   7  -1 -23   21.70   16.90
   7   1 -23   45.00   14.50
   5  -1 -23   37.40   18.20
   5  -1 -23   17.10   11.40
   5  -1 -23   60.59    9.60
   5   1 -23   35.10   14.00
   3  -1 -23  -10.00   12.50
   3  -1 -23   -4.80   10.00
   3  -1 -23   21.80   17.40
   3   1 -23    1.30   13.70
   3   1 -23   -0.90    7.70
   1  -1 -23   36.80   12.10
   1  -1 -23   61.69   21.20
   1  -1 -23   70.09   15.50
   1   1 -23   48.80   11.80
  -1  -1 -23   84.99   20.90
  -1  -1 -23   67.69   17.60
  -1   1 -23  115.59   20.30
  -3  -1 -23   14.40   18.20
  -3  -1 -23  -33.40   26.20
  -3   1 -23   53.39   17.10
  -5  -1 -23  -11.20   22.70
  -5  -1 -23    2.80   20.00
  -5   1 -23   14.10   19.10
  -7  -1 -23   30.30   23.50
  -7  -1 -23   44.30   26.10
 -24  -2  23   25.50   19.10
  24  -2 -23    8.90   25.70
  24  -2 -23  -10.00   19.00
 -24   2  23  -16.90   23.70
  22  -2 -23   -2.50   15.40
  22  -2 -23   -9.40   22.10
 -22  -2  23    2.50   17.20
 -22   2  23   -7.30   20.80
 -20  -2  23   -6.20   14.70
  20  -2 -23   24.00   13.10
  20  -2 -23    4.40   24.20
  20   2 -23   41.00   11.10
  18  -2 -23   16.80   11.50
  18  -2 -23    3.60   21.80
 -18  -2  23   13.90   18.00
 -16  -2  23   77.79   16.10
  16  -2 -23  125.49   24.20
  16  -2 -23   72.69   15.00
  16  -2 -23   70.69   12.20
  16   2 -23   70.49   11.60
  14  -2 -23  207.08   17.30
  14  -2 -23  210.08   32.40
 -14  -2  23  213.68   20.70
  14  -2 -23  166.68   20.30
  12  -2 -23  220.58   18.00
  12  -2 -23  208.58   19.60
 -12  -2  23  176.58   19.90
  12  -2 -23  259.97   31.80
  12   2 -23  232.18   24.00
 -10  -2  23   22.20   11.50
  10  -2 -23   -6.90   10.50
  10  -2 -23   -0.80   11.20
  10  -2 -23    4.20   18.60
  10   2 -23   11.70   13.30
   8  -2 -23   38.30   21.50
   8  -2 -23   82.29   14.00
   8  -2 -23   79.69   13.50
   8   2 -23   58.39   15.60
   6  -2 -23   83.59   15.50
   6  -2 -23   58.59   22.50
   6  -2 -23   56.49   13.00
   6   2 -23   72.29   12.00
   6   2 -23   98.39   19.20
   4  -2 -23   51.29   15.60
   4  -2 -23   38.70   15.90
   4  -2 -23   56.39   21.80
   4   2 -23   30.20   10.90
   2  -2 -23   -8.30   17.10
   2  -2 -23   -4.00   22.90
   2   2 -23   19.60   11.50
   0  -2 -23  112.39   24.50
   0  -2 -23   32.00   18.90
   0   2 -23   67.99   15.20
  -2  -2 -23   80.09   24.60
  -2   2 -23   61.69   18.40
  -4  -2 -23  -35.20   25.50
  -4  -2 -23   -8.00   26.20
  -4   2 -23    7.10   19.60
  21  -3 -23  132.79   24.10
 -21  -3  23  174.48   29.30
 -19  -3  23  219.98   30.50
  19  -3 -23  240.48   44.80
  19  -3 -23  196.18   29.30
  17  -3 -23   12.10   14.70
 -17  -3  23   -9.70   15.20
  17  -3 -23  -30.90   28.20
  15  -3 -23   87.69   30.00
  15  -3 -23   37.00   15.40
 -15  -3  23   59.39   15.70
  13  -3 -23   78.09   15.40
 -13  -3  23   74.29   16.20
  13  -3 -23   42.30   28.50
  13   3 -23   71.39   12.70
  11  -3 -23    5.50   23.00
  11  -3 -23   13.10   14.10
 -11  -3  23   12.80   13.80
   9  -3 -23   27.60   25.30
   9  -3 -23   63.89   17.50
   9   3 -23   60.09   15.30
   7  -3 -23  137.59   21.10
   7   3 -23  164.28   21.60
   5  -3 -23   81.99   20.60
   5  -3 -23   94.39   29.10
   5   3 -23   95.89   16.80
   3  -3 -23   26.90   29.10
   3  -3 -23   -2.80   21.00
   3   3 -23  -14.60   14.80
   1  -3 -23  130.09   29.20
   1  -3 -23   60.59   25.20
   1   3 -23   90.59   19.80
  -1  -3 -23   66.79   27.70
  -1  -3 -23   88.89   27.80
  -1   3 -23   85.89   20.60
  12  -4 -23   90.69   21.40
  12  -4 -23  125.09   38.70
  10  -4 -23   31.50   33.50
  10  -4 -23   18.90   21.90
  10   4 -23    6.60   20.60
   8  -4 -23   35.80   24.10
   8  -4 -23   83.89   36.20
   8   4 -23   -6.40   20.90
 -26   0  24  101.49   23.80
  26   0 -24   91.79   18.30
  24   0 -24   -4.90   13.30
 -24   0  24   17.40   17.00
  22   0 -24  495.45   25.60
  22   0 -24  553.34   40.80
  22   0 -24  492.05   24.70
 -22   0  24  488.15   34.30
 -20   0  24  997.60   47.90
  20   0 -24  989.00   32.20
  20   0 -24 1030.30   52.99
  20   0 -24 1036.60   31.90
 -18   0  24  293.07   27.80
  18   0 -24  296.47   31.30
 -14   0  24   23.60   14.00
  14   0 -24   24.60   16.30
  12   0 -24   10.20   15.00
  10   0 -24   40.50   15.80
   8   0 -24  540.95   31.60
   6   0 -24 1362.26   51.99
   4   0 -24  150.48   24.50
   2   0 -24  110.49   20.40
   2   0 -24   95.79   16.10
   2   0 -24  134.39   14.70
   0   0 -24  296.17   27.30
   0   0 -24  290.77   20.80
   0   0 -24  278.47   22.60
  -2   0 -24   18.80   17.90
  -2   0 -24   28.40   15.40
  -4   0 -24  -15.80   15.80
  -6   0 -24   61.69   22.10
  27  -1 -24  289.77   44.10
  25  -1 -24   82.59   19.90
  25  -1 -24   78.19   28.30
 -25  -1  24  119.39   24.50
 -25   1  24   71.79   24.70
  23  -1 -24  -22.20   20.20
  23  -1 -24   17.50   13.80
 -23  -1  24   29.60   16.30
 -23   1  24    4.40   17.30
  21  -1 -24  -22.10   14.70
  21  -1 -24   31.20   21.30
  21  -1 -24    5.80   11.50
 -21   1  24   25.10   19.30
  21   1 -24   -8.70    8.30
  19  -1 -24   26.90   19.60
 -19  -1  24    8.00   13.30
  19  -1 -24   12.90   15.20
  19  -1 -24   24.60   10.10
 -19   1  24   40.30   16.20
 -17  -1  24   -6.80   19.40
  17  -1 -24  -25.40   17.90
  17  -1 -24   18.20   12.20
  17  -1 -24   -1.00    6.90
 -17   1  24  -19.30   15.00
 -15  -1  24  604.84   31.80
  15  -1 -24  594.84   38.40
  15   1 -24  600.34   35.50
 -13  -1  24 1090.39   43.50
  13  -1 -24 1112.29   55.49
  13   1 -24 1070.89   44.60
 -11  -1  24  422.96   27.70
  11  -1 -24  481.95   49.30
  11   1 -24  421.36   27.80
   9  -1 -24   44.60   18.90
   9   1 -24   72.29   15.90
   7  -1 -24  311.97   17.30
   7  -1 -24  269.37   14.90
   7  -1 -24  279.97   28.10
   7   1 -24  283.17   25.60
   5  -1 -24   19.30    9.30
   5  -1 -24   -4.80   18.20
   5  -1 -24   49.90   12.70
   5   1 -24    0.10   14.60
   3  -1 -24   -6.20   13.20
   3  -1 -24   -7.80   10.90
   3  -1 -24   40.80   19.50
   3   1 -24   -6.60    8.10
   3   1 -24   34.10   14.70
   1  -1 -24  193.08   27.40
   1  -1 -24  142.59   19.00
   1  -1 -24  191.48   23.90
   1   1 -24  150.38   19.50
  -1  -1 -24  545.95   33.60
  -1   1 -24  469.65   29.00
  -3  -1 -24  219.28   30.70
  -3   1 -24  240.38   29.40
  -5  -1 -24   34.60   21.90
  -5  -1 -24   14.10   25.50
  -5   1 -24   44.10   21.40
 -24  -2  24  -22.50   20.10
  24  -2 -24   15.90   30.30
  24  -2 -24   -5.80   19.20
 -22  -2  24  114.39   20.30
  22  -2 -24  151.78   24.90
  22  -2 -24   97.49   31.50
 -20  -2  24  479.55   35.70
  20  -2 -24  478.45   43.90
  20  -2 -24  514.35   31.30
  20   2 -24  477.85   23.00
  18  -2 -24   79.49   14.00
 -18  -2  24   85.89   18.50
  18  -2 -24  116.69   25.20
  18   2 -24   93.29   13.60
 -16  -2  24   25.30   13.90
  16  -2 -24   18.30   14.60
  16  -2 -24   18.90   21.00
  16  -2 -24    1.10    9.90
 -14  -2  24   17.50   13.30
  14  -2 -24   25.40   10.90
  14  -2 -24  -14.50   12.30
  14  -2 -24    7.90   22.60
  12  -2 -24    4.70   11.80
 -12  -2  24   -1.10   12.00
  12  -2 -24    6.70   10.80
  12  -2 -24   -4.40   21.70
  12   2 -24   -2.10   15.80
  10  -2 -24  -17.70   10.90
  10  -2 -24  -31.50   21.70
  10  -2 -24   -9.10   11.10
 -10  -2  24   19.10   13.10
  10   2 -24    5.80   15.80
   8  -2 -24  246.68   33.50
   8  -2 -24  200.38   21.60
   8  -2 -24  233.58   20.50
   8   2 -24  224.08   22.10
   6  -2 -24  515.35   29.40
   6  -2 -24  483.35   37.80
   6  -2 -24  407.46   25.40
   4  -2 -24  131.39   20.40
   4   2 -24  137.59   16.10
   2  -2 -24   14.50   17.60
   2  -2 -24   44.90   24.10
   2   2 -24   27.60   12.70
   0  -2 -24  180.98   31.70
   0  -2 -24  154.38   28.20
   0   2 -24  164.78   24.10
  -2  -2 -24  -15.50   26.60
  -2  -2 -24   22.40   25.00
  -2   2 -24   49.80   18.20
  -4  -2 -24   -2.40   27.20
  -4  -2 -24  -14.80   27.20
  -4   2 -24   37.00   21.60
  21  -3 -24   47.30   32.70
  19  -3 -24   42.60   21.00
  19  -3 -24  -39.00   32.10
 -19  -3  24  -14.50   16.30
  17  -3 -24  -20.50   31.10
  17  -3 -24    2.30   18.30
 -17  -3  24  -14.60   14.50
 -15  -3  24  100.49   19.50
  15  -3 -24   99.99   33.00
  13  -3 -24  184.18   24.50
 -13  -3  24  239.28   24.20
  13  -3 -24  201.28   35.70
  11  -3 -24   36.20   27.60
  11  -3 -24   32.90   15.90
   9  -3 -24   11.90   16.70
   9  -3 -24    9.80   26.10
   9   3 -24   12.30   13.90
   7  -3 -24   83.69   19.90
   7   3 -24   76.79   14.90
   5  -3 -24  -42.00   28.00
   5  -3 -24  -20.50   19.40
   3  -3 -24    2.50   28.90
   3  -3 -24    1.50   22.60
   3   3 -24  -11.80   15.60
   1  -3 -24    9.10   26.60
   1  -3 -24    8.90   25.00
   1   3 -24   22.40   17.90
 -26   0  25   24.20   21.20
  26   0 -25   -3.60   16.50
 -24   0  25  -15.00   17.30
  24   0 -25   43.10   26.40
  24   0 -25  -15.00   12.50
  22   0 -25   -4.60   22.70
  22   0 -25   18.00   10.20
 -22   0  25  -12.50   17.10
  22   0 -25  -14.30   10.10
  20   0 -25   -3.40   21.20
 -20   0  25    7.50   16.70
 -18   0  25   13.20   15.70
  18   0 -25   18.00   18.80
  16   0 -25  -22.90   16.40
 -16   0  25    5.30   14.50
 -14   0  25   -8.90   15.20
  12   0 -25   -6.90   15.90
  10   0 -25   44.30   17.30
   8   0 -25   -9.10   17.50
   6   0 -25   -2.90   16.60
   4   0 -25   -9.40   17.70
   2   0 -25   -1.30   10.50
   2   0 -25    7.60   10.00
   0   0 -25    0.40   12.20
   0   0 -25  -17.60   13.90
   0   0 -25   31.30   18.90
  -2   0 -25    2.00   24.30
  -2   0 -25    8.10   16.10
  -4   0 -25  -22.00   18.70
 -25  -1  25   35.30   19.60
  25  -1 -25   16.70   16.10
  25  -1 -25   -8.10   27.80
 -25   1  25  -14.10   22.30
  23  -1 -25    1.90   26.00
  23  -1 -25  -16.30   13.20
  23   1 -25  -11.90   10.40
 -23   1  25   -0.50   22.00
  21  -1 -25    9.60   11.70
  21  -1 -25   17.30   14.40
  21  -1 -25   30.20   20.80
 -21  -1  25   15.00   15.90
 -21   1  25   41.40   18.30
  21   1 -25   24.60    9.00
 -19  -1  25   39.80   18.20
  19  -1 -25   47.40   13.20
  19  -1 -25   46.20    9.10
  19  -1 -25   74.19   24.10
 -19   1  25   66.29   20.20
  17  -1 -25   -0.30   18.60
 -17  -1  25   39.20   15.80
  17  -1 -25    9.90    6.70
  17   1 -25   14.20   19.10
  15  -1 -25   20.20   19.50
 -15  -1  25   16.60   14.10
  13  -1 -25   76.59   19.30
 -13  -1  25   43.00   14.10
  13   1 -25   46.00   17.00
  11  -1 -25    8.60   18.80
  11   1 -25    3.20   15.10
   9  -1 -25  -27.70   22.40
   9   1 -25   54.89   17.40
   7   1 -25  123.09   24.20
   5  -1 -25   25.10    9.60
   5  -1 -25   16.70   11.60
   5   1 -25   24.40   16.70
   3  -1 -25   -4.60   11.20
   3  -1 -25    9.80   14.20
   3   1 -25   24.00   16.50
   3   1 -25   -5.80    8.30
   1  -1 -25   33.50   16.40
   1  -1 -25    5.10   21.90
   1   1 -25   25.00   13.10
  -1  -1 -25   -7.60   22.80
  -1  -1 -25   46.40   19.20
  -1   1 -25    5.00   15.90
  -3  -1 -25  -24.00   24.70
  -3  -1 -25   25.20   20.50
  -3   1 -25   63.09   19.00
  24  -2 -25  -25.40   19.50
 -24  -2  25  -20.60   21.10
 -24   2  25   -1.40   27.60
  22  -2 -25   -2.70   27.60
  22  -2 -25  -24.90   15.30
 -22  -2  25   -2.20   17.50
 -20  -2  25   38.80   19.00
  20  -2 -25   69.09   14.90
  20  -2 -25   52.69   27.90
  20   2 -25   72.39   13.70
  18  -2 -25   84.39   27.50
  18  -2 -25   17.70   12.30
 -18  -2  25   24.10   15.10
 -16  -2  25   15.50   14.10
  16  -2 -25    3.30   10.70
  16  -2 -25   -2.80   17.10
  16  -2 -25   43.30   25.70
  14  -2 -25  170.88   21.70
  14  -2 -25  229.18   19.40
 -14  -2  25  239.38   23.40
  14  -2 -25  253.97   36.20
  14   2 -25  231.38   28.70
  12  -2 -25  121.19   18.80
  12  -2 -25  121.39   18.80
  12  -2 -25   89.29   27.10
 -12  -2  25  150.28   20.90
  12   2 -25  126.79   23.40
  10  -2 -25   -5.40   24.30
  10  -2 -25  -15.50   11.40
  10  -2 -25   11.90   12.70
  10   2 -25  -15.20   15.60
   8  -2 -25   -4.30   14.00
   8  -2 -25   12.20   12.60
   8  -2 -25   -0.30   23.00
   6  -2 -25   19.20   16.30
   6  -2 -25   25.20   25.00
   4  -2 -25   42.10   25.80
   4  -2 -25  -22.20   17.70
   4   2 -25   -2.30   10.50
   2  -2 -25   22.90   24.80
   2  -2 -25   34.50   21.30
   2   2 -25   40.70   13.50
   0  -2 -25  115.29   26.10
   0  -2 -25  136.89   30.10
  -2  -2 -25  143.49   30.40
  -2  -2 -25   86.09   29.70
  -2   2 -25   88.09   20.40
  19  -3 -25   75.39   33.10
 -19  -3  25   62.79   20.40
  19  -3 -25   61.59   19.10
 -17  -3  25   32.40   16.40
  17  -3 -25   75.39   35.00
 -15  -3  25   22.70   15.80
  15  -3 -25  -12.50   27.80
  15  -3 -25    6.60   14.60
  13  -3 -25   47.10   32.30
  13  -3 -25   22.00   15.20
  11  -3 -25  -24.30   15.80
  11  -3 -25   37.00   31.20
   9  -3 -25  105.29   31.10
   7  -3 -25  346.97   35.90
   7  -3 -25  324.77   45.10
   7   3 -25  214.88   23.20
   5  -3 -25    4.60   33.10
   5  -3 -25   83.19   24.10
   5   3 -25   81.59   16.40
   3  -3 -25   36.40   29.20
   3  -3 -25   15.80   25.40
   3   3 -25  -22.10   16.00
  26   0 -26  261.87   31.10
  26   0 -26  378.86   50.19
 -24   0  26    3.20   20.00
  24   0 -26   18.90   12.60
  24   0 -26   14.50   27.30
  22   0 -26  185.18   36.00
 -22   0  26  257.67   30.50
 -20   0  26  368.76   33.50
  20   0 -26  311.27   34.40
 -18   0  26   61.79   18.20
  18   0 -26   18.70   18.80
  16   0 -26   72.99   20.70
  14   0 -26  314.97   32.70
  12   0 -26  568.24   38.40
  10   0 -26   27.10   20.10
   8   0 -26  264.57   29.10
   6   0 -26  674.13   38.40
   4   0 -26  170.68   28.50
   2   0 -26   22.30   19.70
   2   0 -26   12.00   11.10
   0   0 -26    6.90   20.10
  -2   0 -26   46.80   19.60
  25  -1 -26  -16.00   29.40
  25  -1 -26  -29.20   18.20
 -25  -1  26  -26.70   19.90
 -25   1  26   25.20   24.90
 -23  -1  26   10.50   18.50
  23  -1 -26   28.10   27.00
  23  -1 -26   -4.20   13.60
 -23   1  26   11.40   24.30
 -21  -1  26  320.37   31.30
  21  -1 -26  310.07   20.80
  21  -1 -26  301.37   25.20
  21  -1 -26  390.36   41.00
 -21   1  26  386.16   37.50
 -19  -1  26  398.16   31.40
  19  -1 -26  402.26   18.60
  19  -1 -26  348.67   40.00
 -19   1  26  297.77   36.40
  19   1 -26  410.46   36.10
 -17  -1  26    3.20   15.50
  17  -1 -26  -18.20   21.40
  17   1 -26  -29.40   18.10
 -15  -1  26  356.06   36.40
  15  -1 -26  399.26   34.70
  15   1 -26  397.86   46.50
 -13  -1  26  427.16   30.50
  13  -1 -26  507.55   36.60
  13   1 -26  447.86   33.30
  11  -1 -26   83.39   23.00
  11   1 -26   34.70   18.50
   9  -1 -26    4.60   20.90
   9   1 -26   -4.70   17.90
   7   1 -26   62.59   18.90
   5  -1 -26  243.98   18.00
   5  -1 -26  288.27   32.70
   5  -1 -26  288.57   19.70
   5   1 -26  183.08   25.60
   3  -1 -26   -5.80   12.10
   3  -1 -26   26.50   14.90
   1  -1 -26  357.56   29.80
   1  -1 -26  345.77   36.40
   1   1 -26  297.67   22.40
  -1  -1 -26  500.25   33.60
  -1  -1 -26  392.26   38.10
  -1   1 -26  355.86   30.50
 -22  -2  26   63.89   21.40
  22  -2 -26   50.89   32.70
  22  -2 -26   96.29   18.50
 -20  -2  26  104.89   21.00
  20  -2 -26  106.19   16.80
  18  -2 -26   81.79   28.70
 -18  -2  26   64.59   17.00
  16  -2 -26    1.60   11.60
  16  -2 -26   16.00   25.00
  14  -2 -26   67.69   28.30
 -14  -2  26   90.39   17.60
  14  -2 -26  126.49   19.90
  14  -2 -26   83.39   15.10
  14   2 -26   89.39   20.80
  12  -2 -26  196.08   21.70
  12  -2 -26  160.18   19.90
  12  -2 -26  165.88   31.10
 -12  -2  26  176.48   24.70
  12   2 -26  143.19   22.70
  10  -2 -26    6.00   23.30
  10  -2 -26   -5.20   14.90
  10  -2 -26    2.20   12.20
  10   2 -26  -10.20   18.80
   8  -2 -26  208.38   26.80
   8  -2 -26  256.57   35.50
   6  -2 -26  376.06   39.80
   6  -2 -26  291.47   31.90
   4  -2 -26   35.00   20.10
   4  -2 -26   34.00   29.00
   4   2 -26   59.39   11.90
   2  -2 -26   17.50   25.40
   2  -2 -26    4.80   24.20
   2   2 -26   -5.90   13.00
   0  -2 -26  -32.50   26.80
   0  -2 -26    8.90   25.00
   0   2 -26  -16.20   16.90
  17  -3 -26   -9.60   18.10
  17  -3 -26  -28.70   31.70
 -17  -3  26   -1.70   17.40
  15  -3 -26   21.90   32.30
  13  -3 -26  175.78   27.50
  13  -3 -26  141.59   36.50
  11  -3 -26    1.80   18.20
  11  -3 -26   46.20   32.20
   9  -3 -26   37.90   19.80
   9  -3 -26  -24.10   31.00
   7  -3 -26   62.39   33.40
   7  -3 -26  -26.10   22.20
   7   3 -26   31.60   15.20
 -24   0  27    1.30   22.10
  24   0 -27   11.00   11.70
  22   0 -27  -40.70   21.70
 -22   0  27   -0.60   19.00
 -20   0  27   34.00   18.60
  20   0 -27  -24.00   20.80
 -18   0  27  -12.30   17.00
  18   0 -27   11.50   21.60
  16   0 -27   -1.20   19.40
 -16   0  27   -0.60   17.10
  14   0 -27   -7.00   18.30
  12   0 -27   75.29   21.80
  10   0 -27    8.00   25.90
   8   0 -27  -16.30   19.50
   6   0 -27  -13.20   20.80
   4   0 -27   35.90   21.90
   2   0 -27   -3.50   13.00
   2   0 -27   22.80   20.10
   0   0 -27  -11.30   15.70
  23  -1 -27   20.50   27.00
 -23  -1  27    6.10   21.00
 -23   1  27   11.90   22.80
  21  -1 -27   -1.00   10.20
 -21  -1  27   -8.70   19.70
  21  -1 -27  -22.00   27.30
  21   1 -27   12.80   22.90
 -21   1  27  -24.70   21.40
  19  -1 -27  -34.20   23.80
 -19  -1  27   -0.60   18.20
  17  -1 -27   17.70   22.10
 -17  -1  27   25.50   16.90
  17   1 -27   -3.20   19.50
  15  -1 -27   60.49   23.80
 -15  -1  27   49.30   17.40
  15   1 -27   27.30   20.80
  13  -1 -27   51.59   24.70
  13   1 -27   38.90   19.90
  11  -1 -27   21.60   23.10
  11   1 -27   48.50   19.50
   9   1 -27    4.50   19.50
   7   1 -27  -22.30   17.20
   5  -1 -27   75.59   25.50
   5  -1 -27   12.80   11.90
   5  -1 -27    7.70   11.00
   3  -1 -27  -35.20   25.50
   3  -1 -27    7.00   14.60
   1  -1 -27   51.29   23.50
   1  -1 -27   42.30   17.90
   1   1 -27   17.70   13.70
  20  -2 -27   84.59   17.40
 -20  -2  27  138.59   23.70
  20  -2 -27  153.38   34.70
  18  -2 -27   75.49   29.90
  18  -2 -27   14.20   12.70
 -18  -2  27    8.00   16.20
  18   2 -27   46.80   22.60
 -16  -2  27  -18.40   15.80
  16  -2 -27   -6.20   29.50
  16  -2 -27   -2.80   12.50
  16   2 -27    1.30   20.70
  14  -2 -27   19.00   28.70
  14  -2 -27   20.20   12.90
  14  -2 -27    9.30   14.40
 -14  -2  27   53.09   18.50
  14   2 -27   -2.10   19.70
  12  -2 -27  -13.20   12.90
  12  -2 -27   73.49   28.10
  12  -2 -27   16.50   13.10
  10  -2 -27    6.50   14.30
  10  -2 -27   -2.60   26.40
  10  -2 -27   -5.80   15.80
   8  -2 -27   46.00   28.10
   8  -2 -27   26.20   18.70
   6  -2 -27   80.99   21.20
   4  -2 -27   -4.80   27.10
   4  -2 -27   38.40   23.50
   2  -2 -27   55.09   29.10
   2  -2 -27   17.10   25.90
   2   2 -27   30.00   15.00
 -22   0  28   50.79   21.80
  22   0 -28  -11.00   23.70
  20   0 -28   23.90   24.20
 -20   0  28   32.90   21.80
  18   0 -28   26.70   22.40
 -18   0  28   48.00   20.50
  16   0 -28    3.10   21.90
  14   0 -28  780.42   44.30
  12   0 -28  714.13   42.70
  10   0 -28   56.69   22.90
   6   0 -28   -8.80   26.20
   4   0 -28    6.30   23.00
   2   0 -28    8.90   13.00
 -21  -1  28  325.97   35.00
  21  -1 -28  324.97   43.50
  21   1 -28  285.47   39.70
 -19  -1  28  387.66   33.90
  19  -1 -28  365.06   41.10
  19   1 -28  330.57   37.10
 -17  -1  28   37.80   19.20
  17   1 -28   20.90   21.20
 -15  -1  28   12.10   16.70
  15  -1 -28   54.59   25.50
  15   1 -28    3.80   20.90
  13  -1 -28   90.89   27.30
  11  -1 -28  -14.20   23.20
  11   1 -28  101.99   23.20
   9  -1 -28    8.30   25.30
   9   1 -28   72.09   20.60
   7  -1 -28  439.16   41.30
   5  -1 -28  387.06   39.60
   3  -1 -28   60.49   27.50
 -18  -2  28   12.70   18.80
  18  -2 -28   -5.40   13.40
  18  -2 -28   83.19   33.40
  18   2 -28    1.20   25.70
 -16  -2  28   25.60   19.70
  16  -2 -28   10.50   14.00
  16  -2 -28  -10.70   30.20
  16   2 -28  -24.70   21.20
  14  -2 -28  391.86   26.60
 -14  -2  28  349.37   35.20
  14  -2 -28  315.77   45.20
  14   2 -28  334.17   35.60
  12  -2 -28  254.57   25.90
  12  -2 -28  278.47   41.20
  10  -2 -28   39.40   30.70
  10  -2 -28  -30.20   16.00
   8  -2 -28   33.30   19.40
   8  -2 -28   62.69   30.00
   6  -2 -28   60.59   31.20
   6  -2 -28   19.40   22.80
 -22   0  29   19.70   23.20
  22   0 -29   57.69   28.00
 -20   0  29   17.50   25.20
  20   0 -29   43.80   26.40
  14   0 -29   57.79   25.10
  12   0 -29   47.10   25.30
  10   0 -29  -25.00   22.40
   8   0 -29  -26.20   22.80
   6   0 -29   30.20   25.00
   4   0 -29    9.70   40.60
  21   1 -29  -21.90   27.30
  19  -1 -29   29.90   27.40
 -19  -1  29   14.10   20.90
  19   1 -29   43.70   23.90
  17  -1 -29   42.10   27.60
 -17  -1  29   -6.60   19.80
  17   1 -29  -19.40   23.00
  15  -1 -29   24.40   27.40
  15   1 -29    9.40   24.00
  13  -1 -29   68.29   28.10
  13   1 -29   55.39   23.00
  11  -1 -29  -39.40   24.90
  11   1 -29   11.20   27.50
   9  -1 -29  -12.40   25.20
   9   1 -29  -20.00   29.40
   7  -1 -29   -1.00   26.30
   5  -1 -29    3.80   26.70
  14  -2 -29   36.80   16.30
  14  -2 -29   37.60   31.70
  12  -2 -29   76.49   32.00
  10  -2 -29  -57.49   30.60
  10  -2 -29   -9.40   18.50
  18   0 -30   51.99   29.10
  16   0 -30   96.89   27.80
  14   0 -30  214.08   39.70
  12   0 -30  133.79   29.30
  10   0 -30  -22.10   24.70
   8   0 -30   24.50   26.90
  17  -1 -30   28.50   30.20
 -17  -1  30  -10.20   21.50
  17   1 -30   -0.20   24.30
  15  -1 -30   36.00   31.50
  15   1 -30   13.00   26.20
  13  -1 -30  181.68   33.20
  11  -1 -30  102.99   31.50
   9  -1 -30  -11.90   29.40
  14   0 -31   11.30   31.30
   0   0   0    0.00    0.00
_computing_structure_solution     'SHELXT 2014/5 (Sheldrick, 2014)'
;
_shelx_hkl_checksum     24405
_shelx_res_file
;
TITL 180320A-15_a.res in C2/c
    180320A-15_a.res
    created by SHELXL-2018/3 at 19:14:31 on 28-Oct-2019
CELL  0.71073  24.2920   4.8348  24.8761   90.000  116.272   90.000
ZERR   8.000   0.0018   0.0004   0.0016    0.000    0.002    0.000
LATT 7
SYMM -X, Y, 1/2-Z
SFAC C  H  N  I
UNIT 112  72  8  16
L.S. 10
ACTA
BOND $H
FMAP 2
PLAN 5
size 0.3 0.25 0.25
conf
htab
TEMP 23.000
WGHT    0.018700   28.971498
FVAR       0.15126
I1    4    0.709898    0.950883    0.570597    11.00000    0.04107    0.05207 =
         0.03266   -0.00216    0.02128    0.00573
I2    4    0.852247    0.961313    0.566111    11.00000    0.03318    0.05823 =
         0.03640   -0.00590    0.01389   -0.00480
N1    3    0.641715    0.192730    0.627561    11.00000    0.03384    0.04591 =
         0.03703   -0.00379    0.01910    0.00036
C1    1    0.643995    0.145328    0.683627    11.00000    0.03399    0.03555 =
         0.03347   -0.00490    0.01622   -0.00480
C2    1    0.684867   -0.054764    0.719291    11.00000    0.04246    0.04274 =
         0.04604    0.00116    0.01824    0.00094
AFIX  43
H2    2    0.708323   -0.152775    0.704671    11.00000   -1.20000
AFIX   0
C3    1    0.691045   -0.109347    0.775474    11.00000    0.05963    0.04913 =
         0.04114    0.01122    0.01274   -0.00008
AFIX  43
H3    2    0.719345   -0.239978    0.799494    11.00000   -1.20000
AFIX   0
C4    1    0.654684    0.031933    0.796490    11.00000    0.06701    0.06649 =
         0.02726   -0.00088    0.01939   -0.01456
AFIX  43
H4    2    0.658318   -0.006933    0.834537    11.00000   -1.20000
AFIX   0
C5    1    0.614059    0.225338    0.762292    11.00000    0.04844    0.05321 =
         0.04059   -0.00844    0.02572   -0.00996
AFIX  43
H5    2    0.590382    0.318582    0.777344    11.00000   -1.20000
AFIX   0
C6    1    0.606977    0.287985    0.704370    11.00000    0.03062    0.03832 =
         0.03021   -0.00720    0.01403   -0.00774
C7    1    0.563977    0.490066    0.665017    11.00000    0.03216    0.03375 =
         0.04099   -0.00777    0.02019   -0.00614
C8    1    0.524000    0.646392    0.680096    11.00000    0.04539    0.05347 =
         0.04902   -0.00531    0.02590   -0.00207
AFIX  43
H8    2    0.524161    0.622630    0.717264    11.00000   -1.20000
AFIX   0
C9    1    0.485299    0.831348    0.640601    11.00000    0.03067    0.05051 =
         0.08052   -0.01493    0.02451   -0.00269
AFIX  43
H9    2    0.459174    0.933001    0.651309    11.00000   -1.20000
AFIX   0
C10   1    0.483358    0.874136    0.584644    11.00000    0.03765    0.03958 =
         0.07006    0.00498    0.01872    0.00567
AFIX  43
H10   2    0.456128    1.001451    0.558148    11.00000   -1.20000
AFIX   0
C11   1    0.521877    0.727099    0.569107    11.00000    0.04204    0.04853 =
         0.03894   -0.00299    0.01155   -0.01187
AFIX  43
H11   2    0.521208    0.755053    0.531834    11.00000   -1.20000
AFIX   0
C12   1    0.562749    0.532883    0.609075    11.00000    0.03040    0.03552 =
         0.03313   -0.00134    0.01006   -0.00267
C13   1    0.603500    0.377934    0.594131    11.00000    0.04583    0.05218 =
         0.02990   -0.00237    0.02269   -0.00501
AFIX  43
H13   2    0.602707    0.412409    0.557015    11.00000   -1.20000
AFIX   0
C14   1    0.760346    0.823280    0.524449    11.00000    0.04525    0.04444 =
         0.04317    0.00322    0.02817    0.00692
HKLF 4
REM  180320A-15_a.res in C2/c
REM wR2 = 0.0780, GooF = S = 1.031, Restrained GooF = 1.031 for all data
REM R1 = 0.0429 for 1782 Fo > 4sig(Fo) and 0.0829 for all 2635 data
REM 154 parameters refined using 0 restraints
END
WGHT      0.0131     21.4785
REM No hydrogen bonds found for HTAB generation
REM Highest difference peak  1.078,  deepest hole -0.615,  1-sigma level  0.153
Q1    1   0.5718  0.9479  0.5784  11.00000  0.05    1.08
Q2    1   0.6713  0.8937  0.5419  11.00000  0.05    0.86
Q3    1   0.4965  0.4714  0.5624  11.00000  0.05    0.75
Q4    1   0.7588  0.9492  0.6175  11.00000  0.05    0.72
Q5    1   0.8174  0.9692  0.5243  11.00000  0.05    0.62
;
_shelx_res_checksum     18336
data_2
_audit_creation_method     'SHELXL-2018/3'
_chemical_name_systematic
;
Tetraiodoethylene--benzo[<i>f</i>]quinoline (1/2)
;
_chemical_name_common     ?
_chemical_formula_moiety     '0.5 (C2 I4) , (C13 H9 N)'
_chemical_formula_sum     'C14 H9 I2 N'
_chemical_formula_iupac     '0.5C2 I4 , C13 H9 N'
_chemical_formula_weight     445.02
_chemical_melting_point     ?
_space_group_crystal_system     triclinic
_space_group_name_H-M_alt     'P -1'
_space_group_name_Hall     '-P 1'
loop_
    _space_group_symop_operation_xyz
    'x, y, z'
    '-x, -y, -z'
_cell_length_a     7.3179(4)
_cell_length_b     8.1089(5)
_cell_length_c     11.3252(7)
_cell_angle_alpha     97.050(2)
_cell_angle_beta     92.059(2)
_cell_angle_gamma     95.579(2)
_cell_volume     663.02(7)
_cell_formula_units_Z     2
_cell_measurement_reflns_used     4699
_cell_measurement_theta_min     2.80
_cell_measurement_theta_max     26.38
_cell_measurement_temperature     296(2)
_exptl_crystal_description     block
_exptl_crystal_colour     yellow
_exptl_crystal_size_max     0.350
_exptl_crystal_size_mid     0.320
_exptl_crystal_size_min     0.300
_exptl_crystal_density_diffrn     2.229
_exptl_crystal_density_meas     ?
_exptl_crystal_density_method     ?
_exptl_crystal_F_000     412
_exptl_absorpt_coefficient_mu     4.720
_exptl_absorpt_correction_type     multi-scan
_exptl_absorpt_process_details
;
(<i>SADABS</i>; Bruker, 2012)
;
_exptl_absorpt_correction_T_min     0.6379
_exptl_absorpt_correction_T_max     0.7454
_diffrn_ambient_temperature     296(2)
_diffrn_source     'sealed tube'
_diffrn_radiation_type     MoK\a
_diffrn_radiation_wavelength     0.71073
_diffrn_measurement_device_type     'Bruker APEXII CCD'
_diffrn_measurement_method     '\f and \w scans'
_diffrn_detector_area_resol_mean     ?
_diffrn_reflns_number     8567
_diffrn_reflns_av_R_equivalents     0.0256
_diffrn_reflns_av_unetI/netI     0.0285
_diffrn_reflns_theta_min     2.544
_diffrn_reflns_theta_max     26.379
_diffrn_reflns_theta_full     25.242
_diffrn_measured_fraction_theta_max     0.997
_diffrn_measured_fraction_theta_full     0.998
_diffrn_reflns_limit_h_min     -9
_diffrn_reflns_limit_h_max     9
_diffrn_reflns_limit_k_min     -10
_diffrn_reflns_limit_k_max     10
_diffrn_reflns_limit_l_min     -14
_diffrn_reflns_limit_l_max     14
_refine_special_details     ?
_reflns_number_total     2701
_reflns_number_gt     2099
_reflns_threshold_expression     'I > 2\s(I)'
_refine_ls_structure_factor_coef     Fsqd
_refine_ls_matrix_type     full
_refine_ls_R_factor_all     0.0441
_refine_ls_R_factor_gt     0.0276
_refine_ls_wR_factor_gt     0.0523
_refine_ls_wR_factor_ref     0.0578
_refine_ls_goodness_of_fit_ref     1.082
_refine_ls_restrained_S_all     1.082
_refine_ls_number_reflns     2701
_refine_ls_number_parameters     154
_refine_ls_number_restraints     0
_refine_ls_hydrogen_treatment     constr
_refine_ls_weighting_scheme     calc
_refine_ls_weighting_details
              'w=1/[\s^2^(Fo^2^)+(0.0189P)^2^+0.7413P] where P=(Fo^2^+2Fc^2^)/3'
_atom_sites_solution_hydrogens     geom
_atom_sites_solution_primary     ?
_atom_sites_solution_secondary     ?
_refine_ls_shift/su_max     0.001
_refine_ls_shift/su_mean     0.000
_refine_diff_density_max     0.800
_refine_diff_density_min     -0.738
_refine_ls_extinction_method     none
_refine_ls_extinction_coef     .
loop_
    _atom_type_symbol
    _atom_type_description
    _atom_type_scat_dispersion_real
    _atom_type_scat_dispersion_imag
    _atom_type_scat_source
    'C' 'C' 0.0033 0.0016
                         'International Tables Vol C Tables 4.2.6.8 and 6.1.1.4'
    'H' 'H' 0.0000 0.0000
                         'International Tables Vol C Tables 4.2.6.8 and 6.1.1.4'
    'N' 'N' 0.0061 0.0033
                         'International Tables Vol C Tables 4.2.6.8 and 6.1.1.4'
    'I' 'I' -0.4742 1.8119
                         'International Tables Vol C Tables 4.2.6.8 and 6.1.1.4'
_computing_data_collection
;
APEX2 (Bruker, 2012)
;
_computing_cell_refinement
;
SAINT (Bruker, 2012)
;
_computing_data_reduction
;
SAINT (Bruker, 2012)
;
_computing_structure_solution
;
SHELXS97 (Sheldrick, 2008)
;
_computing_structure_refinement
;
<i>SHELXL2018/3</i> (Sheldrick, 2015)
;
_computing_molecular_graphics
;
SHELXTL (Sheldrick, 2008),
DIAMOND (Brandenburg, 2005),
;
_computing_publication_material
;
publCIF (Westrip, 2010)
;
loop_
    _atom_site_type_symbol
    _atom_site_label
    _atom_site_fract_x
    _atom_site_fract_y
    _atom_site_fract_z
    _atom_site_U_iso_or_equiv
    _atom_site_adp_type
    _atom_site_calc_flag
    _atom_site_occupancy
    _atom_site_disorder_assembly
    _atom_site_disorder_group
    I I1 0.20988(4) 0.45307(3) 0.82595(2) 0.04767(10) Uani d 1 . .
    I I2 -0.08934(4) 0.75374(3) 0.91391(3) 0.05167(11) Uani d 1 . .
    N N1 0.4565(5) 0.3596(5) 0.6400(3) 0.0518(9) Uani d 1 . .
    C C1 0.6267(7) 0.4270(6) 0.6615(4) 0.0597(13) Uani d 1 . .
    H H1 0.655445 0.495377 0.733212 0.072 Uiso calc 1 . .
    C C2 0.7655(7) 0.4022(6) 0.5841(5) 0.0613(13) Uani d 1 . .
    H H2 0.883874 0.453358 0.603495 0.074 Uiso calc 1 . .
    C C3 0.7274(6) 0.3026(6) 0.4794(5) 0.0541(12) Uani d 1 . .
    H H3 0.819507 0.286190 0.425958 0.065 Uiso calc 1 . .
    C C4 0.5492(5) 0.2240(5) 0.4514(4) 0.0399(10) Uani d 1 . .
    C C5 0.4171(5) 0.2587(5) 0.5350(4) 0.0389(9) Uani d 1 . .
    C C6 0.2327(6) 0.1869(5) 0.5119(4) 0.0470(11) Uani d 1 . .
    H H6 0.144788 0.211154 0.566982 0.056 Uiso calc 1 . .
    C C7 0.1844(6) 0.0845(5) 0.4114(4) 0.0471(11) Uani d 1 . .
    H H7 0.062732 0.038787 0.398340 0.057 Uiso calc 1 . .
    C C8 0.3128(6) 0.0431(5) 0.3238(4) 0.0424(10) Uani d 1 . .
    C C9 0.4960(6) 0.1144(5) 0.3424(4) 0.0418(10) Uani d 1 . .
    C C10 0.6199(7) 0.0731(6) 0.2544(4) 0.0561(12) Uani d 1 . .
    H H10 0.741510 0.119847 0.264207 0.067 Uiso calc 1 . .
    C C11 0.5643(9) -0.0348(7) 0.1546(5) 0.0730(16) Uani d 1 . .
    H H11 0.648615 -0.060734 0.097457 0.088 Uiso calc 1 . .
    C C12 0.3842(9) -0.1063(7) 0.1373(4) 0.0716(16) Uani d 1 . .
    H H12 0.347907 -0.180218 0.069304 0.086 Uiso calc 1 . .
    C C13 0.2612(7) -0.0676(6) 0.2203(4) 0.0555(12) Uani d 1 . .
    H H13 0.140145 -0.115380 0.208420 0.067 Uiso calc 1 . .
    C C14 0.0238(6) 0.5360(5) 0.9536(4) 0.0449(10) Uani d 1 . .
loop_
    _atom_site_aniso_label
    _atom_site_aniso_U_11
    _atom_site_aniso_U_22
    _atom_site_aniso_U_33
    _atom_site_aniso_U_12
    _atom_site_aniso_U_13
    _atom_site_aniso_U_23
    I1 0.0579(2) 0.04585(18) 0.04064(16) 0.01385(14) 0.01030(14) 0.00193(12)
    I2 0.0700(2) 0.04158(18) 0.04756(18) 0.02041(15) 0.00980(15) 0.00849(13)
    N1 0.058(3) 0.051(2) 0.049(2) 0.0117(19) 0.003(2) 0.0083(18)
    C1 0.068(3) 0.052(3) 0.058(3) 0.007(3) -0.016(3) 0.006(2)
    C2 0.042(3) 0.067(3) 0.076(4) -0.002(2) -0.010(3) 0.024(3)
    C3 0.039(3) 0.055(3) 0.073(3) 0.006(2) 0.013(2) 0.026(3)
    C4 0.036(2) 0.041(2) 0.049(2) 0.0109(18) 0.008(2) 0.0221(19)
    C5 0.041(2) 0.036(2) 0.043(2) 0.0108(18) 0.0065(19) 0.0135(18)
    C6 0.042(2) 0.054(3) 0.048(3) 0.008(2) 0.015(2) 0.009(2)
    C7 0.036(2) 0.051(3) 0.056(3) 0.003(2) 0.006(2) 0.016(2)
    C8 0.051(3) 0.036(2) 0.044(2) 0.0087(19) 0.006(2) 0.0144(18)
    C9 0.046(2) 0.042(2) 0.044(2) 0.0161(19) 0.014(2) 0.0199(19)
    C10 0.059(3) 0.066(3) 0.052(3) 0.023(2) 0.021(2) 0.022(2)
[truncated: 257,724 more chars]
