# Supplementary material for: Structural and luminescent properties of co-crystals of tetra­iodo­ethyl­ene with two aza­phenanthrenes
Source: Acta Crystallogr E Crystallogr Commun. 2020 Feb 25;76(Pt 3):438–42. doi: 10.1107/S2056989020002182 (PMC7057388; doi:10.1107/S2056989020002182)
Supplement: Supplementary file 2 [file e-76-00438-1sup4.hkl]

data_1                                                                          
_shelx_title ' 180320A-15_a.res in C2/c'                                        
_shelx_refln_list_code          4                                               
_shelx_F_calc_maximum      645.58                                               
_exptl_crystal_F_000      1648.00                                               
_reflns_d_resolution_high  0.8016                                               
                                                                                
loop_                                                                           
 _space_group_symop_operation_xyz                                               
 'x, y, z'                                                                      
 '-x, y, -z+1/2'                                                                
 'x+1/2, y+1/2, z'                                                              
 '-x+1/2, y+1/2, -z+1/2'                                                        
 '-x, -y, -z'                                                                   
 'x, -y, z-1/2'                                                                 
 '-x+1/2, -y+1/2, -z'                                                           
 'x+1/2, -y+1/2, z-1/2'                                                         
                                                                                
_cell_length_a    24.2920                                                       
_cell_length_b     4.8348                                                       
_cell_length_c    24.8761                                                       
_cell_angle_alpha  90.000                                                       
_cell_angle_beta  116.272                                                       
_cell_angle_gamma  90.000                                                       
                                                                                
_shelx_F_squared_multiplier     1.000                                           
                                                                                
loop_                                                                           
 _refln_index_h                                                                 
 _refln_index_k                                                                 
 _refln_index_l                                                                 
 _refln_F_squared_calc                                                          
 _refln_F_squared_meas                                                          
 _refln_F_squared_sigma                                                         
 _refln_observed_status                                                         
   4   0   0      21721.02      22790.78       353.37 o                         
   6   0   0     107893.23     114375.50      1908.07 o                         
   8   0   0       4361.21       3965.84       177.62 o                         
  10   0   0       2666.56       2967.94       239.90 o                         
  12   0   0      38001.43      37779.26       685.98 o                         
  14   0   0     138275.16     135339.95      2213.67 o                         
  16   0   0      48231.98      46918.55      1142.87 o                         
  18   0   0       5717.69       4186.52       537.83 o                         
  20   0   0      30026.53      27883.25       970.46 o                         
  22   0   0       9976.40       9703.00      1907.67 o                         
  24   0   0       5053.12       4958.32       783.40 o                         
  26   0   0        972.72        218.54       957.22 o                         
   1   1   0      16715.50      17106.59       172.25 o                         
   3   1   0       1012.35       1255.42        57.60 o                         
   5   1   0     194007.56     200425.34      1694.99 o                         
   7   1   0     211389.09     213234.66      2261.32 o                         
   9   1   0      98437.29      99035.12       981.55 o                         
  11   1   0       9597.00       9436.07       218.59 o                         
  13   1   0      44066.12      43878.93       613.30 o                         
  15   1   0       4728.02       4999.02       257.91 o                         
  17   1   0         16.56        293.33       216.11 o                         
  19   1   0       3178.64       3587.73       332.00 o                         
  21   1   0      23811.47      25443.88       808.88 o                         
  23   1   0      15433.99      17614.00       814.82 o                         
  25   1   0        912.35        -69.93       983.45 o                         
   0   2   0     186029.66     188546.45      1969.47 o                         
   2   2   0      77118.31      75940.59       615.13 o                         
   4   2   0       6271.51       6384.22       125.46 o                         
   6   2   0      19985.34      20237.54       276.15 o                         
   8   2   0      11476.83      12217.91       216.29 o                         
  10   2   0       6333.08       6598.34       186.25 o                         
  12   2   0      10233.83       9621.90       287.18 o                         
  14   2   0      73128.89      70308.52       838.24 o                         
  16   2   0      18428.56      17241.35       403.45 o                         
  18   2   0        436.32        677.69       267.80 o                         
  20   2   0      12229.21      11740.37       665.48 o                         
  22   2   0       1901.16       3843.47       643.60 o                         
   1   3   0       6509.06       7228.19       179.45 o                         
   3   3   0       2067.36       2126.22       122.13 o                         
   5   3   0      11791.48      11917.62       235.46 o                         
   7   3   0      52633.04      51970.51       729.79 o                         
   9   3   0      23570.85      23208.49       464.90 o                         
  11   3   0       2355.72       2085.03       173.11 o                         
  13   3   0      11073.82      10991.33       400.15 o                         
  15   3   0        819.40        599.06       292.88 o                         
  17   3   0        544.15        164.18       356.91 o                         
  19   3   0        391.19       -323.01       328.47 o                         
  21   3   0       5450.70       7123.56      1300.12 o                         
  23   3   0       3844.63       2351.10      1324.38 o                         
   0   4   0      10400.91      10987.79       500.16 o                         
   2   4   0       2480.54       2336.68       206.89 o                         
   4   4   0       1615.64       1605.98       232.23 o                         
   6   4   0        360.97       1117.59       181.06 o                         
   8   4   0         36.29        542.37       213.94 o                         
  10   4   0       1775.02        871.82       289.55 o                         
  12   4   0        266.13        668.52       366.74 o                         
  14   4   0       4306.37       4351.57       416.52 o                         
  16   4   0       1471.74        946.51       612.99 o                         
  18   4   0        247.63        117.75       829.50 o                         
  20   4   0        594.70        581.33      1451.13 o                         
   1   5   0        522.30       1454.79       313.98 o                         
   3   5   0        170.63        -79.30       294.90 o                         
   5   5   0         40.63       -344.74       344.74 o                         
   7   5   0         35.00        801.92       353.80 o                         
   9   5   0        496.21        116.59       771.46 o                         
  11   5   0          1.78        605.67       721.43 o                         
  13   5   0         76.04       -778.56      1333.12 o                         
  15   5   0         20.89       -581.33      1267.56 o                         
   0   6   0         13.74      -1381.20      1381.20 o                         
   2   6   0        121.84        467.68      1162.66 o                         
 -27   1   1        151.37       1265.07       760.29 o                         
 -25   1   1          6.34       -699.34       974.71 o                         
 -23   1   1       1169.96       2033.60       427.41 o                         
 -21   1   1       3661.04       4187.85       444.96 o                         
 -19   1   1        499.39        444.58       248.54 o                         
 -17   1   1          2.07       -160.09       258.35 o                         
 -15   1   1       2298.36       2494.80       195.69 o                         
 -13   1   1       1824.77       2159.49       158.25 o                         
 -11   1   1        872.98       1000.60       110.37 o                         
  -9   1   1         12.35         40.72        82.93 o                         
  -7   1   1      20675.54      21770.56       302.49 o                         
  -5   1   1      39184.80      40061.63       394.19 o                         
  -3   1   1      60888.50      62388.68       631.49 o                         
  -1   1   1      26887.79      27582.66       258.81 o                         
   1   1   1      16923.34      17500.47       172.22 o                         
   3   1   1       1189.75       1149.75        55.37 o                         
   5   1   1      57779.67      61429.13       650.48 o                         
   7   1   1       2591.25       2342.69       111.17 o                         
   9   1   1        512.30        446.80        79.63 o                         
  11   1   1       2940.73       3336.28       179.60 o                         
  13   1   1       8506.08       9146.94       295.34 o                         
  15   1   1       5353.86       5767.09       269.28 o                         
  17   1   1        191.92        198.29       223.14 o                         
  19   1   1       1839.73       2267.35       336.48 o                         
  21   1   1        129.73        249.44       388.07 o                         
  23   1   1         43.02        941.49       631.45 o                         
  25   1   1         25.64        231.66      1097.09 o                         
 -26   2   1       1686.48       3649.25      1197.62 o                         
 -24   2   1         29.93       -630.20       630.20 o                         
 -22   2   1       3552.69       3960.58       566.18 o                         
 -20   2   1       1292.32       1373.51       367.51 o                         
 -18   2   1       1404.48        881.51       250.81 o                         
 -16   2   1         16.63         45.91       171.61 o                         
 -14   2   1      14258.55      13754.13       406.59 o                         
 -12   2   1      13221.86      13014.41       261.00 o                         
 -10   2   1       4449.56       4723.95       172.02 o                         
  -8   2   1      42808.71      42897.76       459.23 o                         
  -6   2   1      20819.47      21585.89       261.95 o                         
  -4   2   1       7414.43       7381.99       142.54 o                         
  -2   2   1       1127.38       1535.07        80.69 o                         
   0   2   1      20029.74      20845.14       233.64 o                         
   2   2   1      19708.56      19057.50       265.67 o                         
   4   2   1       1799.33       2012.19        94.96 o                         
   6   2   1      32117.75      32492.81       387.95 o                         
   8   2   1      70116.75      69878.41       673.46 o                         
  10   2   1       4790.54       4938.86       176.82 o                         
  12   2   1       2818.65       3123.23       187.06 o                         
  14   2   1       1757.01       1869.22       175.78 o                         
  16   2   1       1229.83       1199.46       206.97 o                         
  18   2   1       1548.37       1272.52       416.95 o                         
  20   2   1       8179.67       9489.99       840.37 o                         
  22   2   1       6405.91       9807.39      1132.12 o                         
 -23   3   1        617.36        297.22      1245.70 o                         
 -21   3   1       7045.52       5902.47      1199.60 o                         
 -19   3   1       6602.22       5924.59       421.22 o                         
 -17   3   1       1319.22        877.61       318.44 o                         
 -15   3   1      10055.23      10373.06       513.98 o                         
 -13   3   1       7827.30       8143.24       311.41 o                         
 -11   3   1         19.82        327.57       243.69 o                         
  -9   3   1       4623.49       4815.37       280.06 o                         
  -7   3   1      23426.62      24115.13       333.43 o                         
  -5   3   1      23188.32      23183.05       303.24 o                         
  -3   3   1       2074.65       1867.04       119.05 o                         
  -1   3   1      42881.50      42400.12       433.64 o                         
   1   3   1      53819.41      54178.35       538.91 o                         
   3   3   1       5906.32       5764.92       204.70 o                         
   5   3   1         81.16        119.81        99.02 o                         
   7   3   1       4026.35       4514.64       199.85 o                         
   9   3   1       3911.94       4240.30       245.16 o                         
  11   3   1       2264.07       2082.17       202.59 o                         
  13   3   1      42196.19      40404.74       641.26 o                         
  15   3   1      16350.84      15839.71       629.94 o                         
  17   3   1        211.29        287.70       349.83 o                         
  19   3   1       1793.60       1534.80       500.83 o                         
  21   3   1        161.75        803.81      1962.31 o                         
  23   3   1          8.87       -729.94      1228.22 o                         
 -20   4   1        766.44       2726.99      1341.86 o                         
 -18   4   1        148.13       1045.47       833.77 o                         
 -16   4   1       1505.07        825.69       567.20 o                         
 -14   4   1       8109.55       7101.29       541.11 o                         
 -12   4   1       9495.70       8985.07       518.46 o                         
 -10   4   1       2382.95       2080.76       314.29 o                         
  -8   4   1      16455.04      16431.96       430.83 o                         
  -6   4   1      12629.89      13065.60       366.09 o                         
  -4   4   1       1309.09        962.08       184.21 o                         
  -2   4   1       1811.66       1794.93       190.09 o                         
   0   4   1       9912.56      10905.90       505.25 o                         
   2   4   1       7119.39       6182.60       273.44 o                         
   4   4   1       3850.79       3799.01       215.82 o                         
   6   4   1      34523.08      33215.32       583.03 o                         
   8   4   1      19883.54      18996.91       432.94 o                         
  10   4   1       2003.69       1452.42       291.20 o                         
  12   4   1        278.54         35.61       305.60 o                         
  14   4   1        303.01        255.36       553.28 o                         
  16   4   1        122.56        930.87      1350.38 o                         
  18   4   1        911.00        685.48       897.90 o                         
 -15   5   1       3708.87       1368.09      1656.57 o                         
 -13   5   1       2395.04       2757.59      1167.03 o                         
 -11   5   1        407.65        222.92       720.13 o                         
  -9   5   1         93.60        226.43       422.60 o                         
  -7   5   1       6765.60       7751.94       550.24 o                         
  -5   5   1       3996.78       3373.44       362.66 o                         
  -3   5   1         42.86       -183.94       318.17 o                         
  -1   5   1      14675.15      16421.83       875.00 o                         
   1   5   1       9775.92       9517.28       693.58 o                         
   3   5   1        636.25       1160.09       337.71 o                         
   5   5   1         24.13       -325.88       325.88 o                         
   7   5   1        526.52        908.52       385.25 o                         
   9   5   1        907.32        -77.35      1062.12 o                         
  11   5   1        541.62       -753.96       753.96 o                         
  13   5   1       5752.37       3985.81      1376.83 o                         
  -2   6   1         30.74        483.88       888.36 o                         
   0   6   1        760.15        780.35      1016.23 o                         
   2   6   1       1099.39        860.41       950.17 o                         
 -26   0   2         86.85       -336.56       865.44 o                         
 -24   0   2       1326.92        704.31       867.62 o                         
 -22   0   2      31927.44      32001.54      2447.48 o                         
 -20   0   2      54356.62      53904.84      1280.59 o                         
 -18   0   2       4987.97       4614.48       432.21 o                         
 -16   0   2      26395.76      26099.52       741.04 o                         
 -14   0   2      11331.36      10392.97       364.82 o                         
 -12   0   2        520.92        734.72       182.44 o                         
 -10   0   2         88.44         99.47       118.00 o                         
  -8   0   2     158755.47     167267.22      2483.15 o                         
  -6   0   2     253992.50     276475.75      3432.28 o                         
  -4   0   2       3417.65       2802.88       233.84 o                         
   2   0   2      79781.09      80199.91      3131.52 o                         
   4   0   2       4138.61       3594.03       169.39 o                         
   6   0   2      81276.42      81289.90      1424.41 o                         
   8   0   2     198940.28     206592.88      3989.96 o                         
  10   0   2      23189.78      23163.58       569.13 o                         
  12   0   2      45051.29      43574.36       772.03 o                         
  14   0   2     142996.89     137674.77      1991.69 o                         
  16   0   2      21796.84      21851.88       735.84 o                         
  18   0   2        754.45        402.32       395.90 o                         
  20   0   2         45.55       -453.67       453.67 o                         
  22   0   2       5035.43       5083.72       730.50 o                         
  24   0   2        846.17       1241.58       895.81 o                         
  26   0   2       1822.67        629.41      1088.35 o                         
 -27   1   2      10679.73      13141.31      1266.89 o                         
 -25   1   2        239.63       -507.02       935.37 o                         
 -23   1   2       4517.74       5088.50       489.26 o                         
 -21   1   2       4605.00       5593.11       464.45 o                         
 -19   1   2       6996.64       6395.22       378.49 o                         
 -17   1   2       1899.82       1986.14       235.90 o                         
 -15   1   2      80610.80      79724.20      1042.69 o                         
 -13   1   2     154233.30     155915.00      1738.22 o                         
 -11   1   2       6944.81       6450.61       208.30 o                         
  -9   1   2      79744.36      81806.00       877.80 o                         
  -7   1   2     116612.05     122498.78      1140.96 o                         
  -5   1   2       7625.12       8594.34       133.04 o                         
  -3   1   2        212.39        197.69        41.03 o                         
  -1   1   2      99754.67     101669.64       783.98 o                         
   1   1   2     281970.34     285048.19      2345.24 o                         
   3   1   2     159937.38     165907.78      1321.51 o                         
   5   1   2     159833.89     166246.81      1499.99 o                         
   7   1   2     162607.28     167855.17      1542.78 o                         
   9   1   2      27294.22      26650.37       380.63 o                         
  11   1   2        487.61        510.22       105.41 o                         
  13   1   2       8413.85       8454.06       322.75 o                         
  15   1   2      32418.16      32343.73       550.84 o                         
  17   1   2       6349.49       6229.52       562.69 o                         
  19   1   2      24983.45      24769.16       984.56 o                         
  21   1   2      30654.55      31801.10      1099.27 o                         
  23   1   2       7041.56       7842.42       837.67 o                         
  25   1   2        309.44       1101.46      1075.24 o                         
 -26   2   2       1627.23       1717.76      1158.28 o                         
 -24   2   2        459.49       -402.18       607.53 o                         
 -22   2   2      17455.55      16799.04      1694.73 o                         
 -20   2   2      31627.75      31906.02      1307.52 o                         
 -18   2   2        136.80         33.69       230.21 o                         
 -16   2   2      16483.59      15901.77       401.72 o                         
 -14   2   2       3921.82       4101.01       241.53 o                         
 -12   2   2        125.04         -6.29       113.50 o                         
 -10   2   2        266.29         79.57       122.79 o                         
  -8   2   2      73196.34      71378.80       789.47 o                         
  -6   2   2     141450.97     144489.45      1216.42 o                         
  -4   2   2      12001.80      12131.92       174.25 o                         
  -2   2   2      60855.12      60426.24       506.79 o                         
   0   2   2      81218.72      80842.39       647.80 o                         
   2   2   2       2019.78       1759.31        84.88 o                         
   4   2   2       8079.75       8836.14       147.09 o                         
   6   2   2      48965.62      48733.69       487.72 o                         
   8   2   2      99871.21     100079.95      1084.63 o                         
  10   2   2       1313.40       1534.61       119.28 o                         
  12   2   2      28742.58      27543.39       416.63 o                         
  14   2   2      56720.68      54949.89       683.30 o                         
  16   2   2       7591.96       6912.98       348.58 o                         
  18   2   2        783.10        666.49       797.83 o                         
  20   2   2         62.39        106.70       497.77 o                         
  22   2   2       2771.37       4869.00       696.88 o                         
  24   2   2       1249.12        738.68      1250.07 o                         
 -23   3   2       1161.03       3190.31      1368.09 o                         
 -21   3   2         23.64        241.47       415.21 o                         
 -19   3   2        500.96        188.18       307.09 o                         
 -17   3   2         87.25       -294.49       294.49 o                         
 -15   3   2      18205.17      17727.25       486.23 o                         
 -13   3   2       8514.20       9077.76       348.96 o                         
 -11   3   2       4960.58       5028.18       314.71 o                         
  -9   3   2      16193.68      16158.35       318.55 o                         
  -7   3   2      13958.25      14837.67       264.97 o                         
  -5   3   2        288.40        481.83       104.46 o                         
  -3   3   2        124.59        173.39        97.71 o                         
  -1   3   2      10864.71      11027.38       220.76 o                         
   1   3   2      32348.97      31945.77       398.74 o                         
   3   3   2       4637.90       4679.82       173.06 o                         
   5   3   2      11868.78      11927.81       277.83 o                         
   7   3   2      33506.84      33612.95       446.15 o                         
   9   3   2       3479.67       3738.16       241.61 o                         
  11   3   2       2525.24       2410.38       204.85 o                         
  13   3   2        261.75        655.10       222.76 o                         
  15   3   2       6735.33       7392.57       680.25 o                         
  17   3   2       2849.39       2353.57       351.25 o                         
  19   3   2       1035.42       1215.66       604.75 o                         
  21   3   2       5855.94       9545.14      1494.84 o                         
 -20   4   2       2210.20       4186.87      1354.97 o                         
 -18   4   2        134.83        102.81       737.08 o                         
 -16   4   2       1463.58       1086.70       435.54 o                         
 -14   4   2        867.61        942.17       353.19 o                         
 -12   4   2        145.49        113.92       656.12 o                         
 -10   4   2        131.69          0.84       263.20 o                         
  -8   4   2       3740.46       4219.36       271.11 o                         
  -6   4   2      15105.20      15439.60       401.07 o                         
  -4   4   2        150.07        -16.35       185.52 o                         
  -2   4   2       4291.59       4511.33       260.01 o                         
   0   4   2       4128.95       5297.46       297.59 o                         
   2   4   2         81.83        190.88       231.29 o                         
   4   4   2        623.47        704.12       164.97 o                         
   6   4   2       1010.11       1504.57       191.69 o                         
   8   4   2       3398.12       3296.09       318.99 o                         
  10   4   2       1615.85       1433.86       453.54 o                         
  12   4   2       1125.25        855.89       426.39 o                         
  14   4   2       4235.37       4210.04       580.36 o                         
  16   4   2       1042.85       2950.26       806.65 o                         
  18   4   2       1755.44       1788.84      1074.36 o                         
 -15   5   2        369.67       1805.18      1193.25 o                         
 -13   5   2        195.16       -139.87       987.82 o                         
 -11   5   2          1.82       -576.47       589.66 o                         
  -9   5   2        818.68       1112.41       400.16 o                         
  -7   5   2        711.47       1132.51       432.73 o                         
  -5   5   2        747.77        578.81       345.80 o                         
  -3   5   2          5.02       -303.93       303.93 o                         
  -1   5   2         49.93        232.58       435.25 o                         
   1   5   2        523.74        761.94       488.97 o                         
   3   5   2        178.10        -81.37       338.65 o                         
   5   5   2        286.22        375.13       348.07 o                         
   7   5   2        404.04       1139.84       466.61 o                         
   9   5   2         67.58        220.87       726.09 o                         
  11   5   2        233.87         96.16      1171.40 o                         
  13   5   2        116.13       -183.58      1328.75 o                         
  -2   6   2         16.26       1543.94       679.13 o                         
   0   6   2          8.84         87.59      1573.52 o                         
 -27   1   3        568.39        553.94       703.06 o                         
 -25   1   3        155.54       -843.58       843.58 o                         
 -23   1   3          7.34       -345.38       356.84 o                         
 -21   1   3      10113.43      10721.74       562.72 o                         
 -19   1   3       3751.18       4384.07       349.21 o                         
 -17   1   3        111.11        -79.09       174.79 o                         
 -15   1   3        445.63        420.53       163.45 o                         
 -13   1   3       1842.18       2408.48       175.27 o                         
 -11   1   3       1179.35       1238.36       121.02 o                         
  -9   1   3       5074.74       5090.88       144.85 o                         
  -7   1   3       7546.89       7769.79       145.64 o                         
  -5   1   3      18161.05      18561.80       207.58 o                         
  -3   1   3       8584.06       8393.52       116.02 o                         
  -1   1   3       5953.41       6161.42        92.98 o                         
   1   1   3      32345.39      33210.77       304.41 o                         
   3   1   3       7542.01       7636.73       149.38 o                         
   5   1   3       2657.07       2522.91        87.76 o                         
   7   1   3      15452.37      15454.41       251.09 o                         
   9   1   3      21569.60      21340.40       318.85 o                         
  11   1   3        842.37        986.58       123.32 o                         
  13   1   3       5425.35       5638.81       245.78 o                         
  15   1   3       1563.38       1890.33       204.96 o                         
  17   1   3         48.85        321.09       280.83 o                         
  19   1   3        138.12        239.45       400.89 o                         
  21   1   3       1808.64       2425.74       436.96 o                         
  23   1   3        540.37        985.07       549.90 o                         
  25   1   3         20.60        -78.68      1123.32 o                         
 -26   2   3        934.32        466.83       707.13 o                         
 -24   2   3         60.59        375.69       770.66 o                         
 -22   2   3        920.37       1730.78       411.71 o                         
 -20   2   3       2735.87       3353.83       369.11 o                         
 -18   2   3        577.42        710.96       239.40 o                         
 -16   2   3      19245.74      19170.07       442.68 o                         
 -14   2   3      27556.93      27670.34       429.08 o                         
 -12   2   3      14173.10      14145.25       265.34 o                         
 -10   2   3        250.21        251.71        90.27 o                         
  -8   2   3       2144.45       2729.65       134.24 o                         
  -6   2   3         59.51        556.38        66.22 o                         
  -4   2   3          0.65        110.91        55.29 o                         
  -2   2   3      15894.18      16225.15       207.21 o                         
   0   2   3      85500.32      85378.75       789.41 o                         
   2   2   3      11265.67      10328.87       160.74 o                         
   4   2   3        110.68         33.83        54.64 o                         
   6   2   3      15882.24      15913.56       265.35 o                         
   8   2   3       1362.87       1838.69       119.42 o                         
  10   2   3       1404.83       1462.45       128.52 o                         
  12   2   3       2809.87       2964.91       181.34 o                         
  14   2   3      14085.48      13437.01       387.70 o                         
  16   2   3       2997.84       2793.13       264.93 o                         
  18   2   3        524.38        101.10       340.38 o                         
  20   2   3       5179.43       3515.53       586.40 o                         
  22   2   3       1944.17       3091.11       723.84 o                         
  24   2   3         73.49       1481.73      1354.97 o                         
 -23   3   3       3234.06       2370.03       860.85 o                         
 -21   3   3       9898.76       9963.76       700.63 o                         
 -19   3   3       5785.82       6320.26       439.49 o                         
 -17   3   3         68.29        -69.30       297.19 o                         
 -15   3   3        224.94        730.60       228.63 o                         
 -13   3   3         86.80         -0.81       180.14 o                         
 -11   3   3         16.53        248.73       152.47 o                         
  -9   3   3      13279.45      12642.17       313.01 o                         
  -7   3   3      56450.20      56032.36       552.80 o                         
  -5   3   3      31514.46      31715.58       365.94 o                         
  -3   3   3       1737.41       1593.88       113.31 o                         
  -1   3   3      10365.00      10565.38       202.88 o                         
   1   3   3          6.40        236.85        90.64 o                         
   3   3   3         29.75        -11.78        98.61 o                         
   5   3   3      12971.23      12906.64       256.36 o                         
   7   3   3      39065.99      38511.74       489.32 o                         
   9   3   3       9462.07       8998.50       265.82 o                         
  11   3   3         97.93         96.16       156.83 o                         
  13   3   3       7581.46       7454.34       380.96 o                         
  15   3   3       5683.73       4968.06       533.98 o                         
  17   3   3        174.36         -9.11       433.13 o                         
  19   3   3        529.45        748.24       641.64 o                         
  21   3   3       3357.92       2896.95      1317.60 o                         
 -20   4   3       2026.62       2495.34      1215.11 o                         
 -18   4   3        512.05        845.94       716.09 o                         
 -16   4   3       4645.18       3502.21       549.49 o                         
 -14   4   3      22509.75      21710.56       703.81 o                         
 -12   4   3      10724.55      10266.03       743.81 o                         
 -10   4   3         21.57       -259.02       259.02 o                         
  -8   4   3       4915.68       4824.86       391.95 o                         
  -6   4   3        157.81        612.29       189.91 o                         
  -4   4   3        728.29        178.80       195.94 o                         
  -2   4   3       8603.75       8165.09       298.56 o                         
   0   4   3      36120.54      35912.51       502.55 o                         
   2   4   3      18577.75      18461.46       381.92 o                         
   4   4   3        705.07        358.66       189.37 o                         
   6   4   3       9778.29       9942.58       336.62 o                         
   8   4   3       3216.70       3058.98       376.08 o                         
  10   4   3         18.03        -66.93       321.12 o                         
  12   4   3       2215.59       1353.17       475.62 o                         
  14   4   3       9120.89      11503.71       905.78 o                         
  16   4   3       8844.47      11016.88      1662.29 o                         
  18   4   3        573.71        259.03       913.43 o                         
 -15   5   3         17.46       1975.64      1193.25 o                         
 -13   5   3        818.04       -196.74       768.67 o                         
 -11   5   3          3.13       -226.45       546.44 o                         
  -9   5   3       5221.79       4806.68       465.32 o                         
  -7   5   3      15848.12      17028.67       718.97 o                         
  -5   5   3       3791.79       4893.96       692.20 o                         
  -3   5   3         57.45         70.68       478.84 o                         
  -1   5   3        736.93        451.92       328.98 o                         
   1   5   3        103.29        749.76       376.62 o                         
   3   5   3          0.01        135.83       327.44 o                         
   5   5   3       2459.59       2493.73       699.52 o                         
   7   5   3      10923.09      10746.15       915.50 o                         
   9   5   3       4198.18       2508.75      1385.35 o                         
  11   5   3        313.54       -824.52       824.52 o                         
  13   5   3       2818.94       1869.19      2469.33 o                         
  -2   6   3       1403.36       1573.52      1188.88 o                         
 -28   0   4      10828.35      11979.28      1639.08 o                         
 -26   0   4      19777.25      17564.84      1507.95 o                         
 -24   0   4       3775.00       4588.99      1088.35 o                         
 -22   0   4      36177.02      36186.19      2043.17 o                         
 -20   0   4      25295.69      25681.18       845.97 o                         
 -18   0   4        475.95        470.86       282.93 o                         
 -16   0   4       1208.54       1175.05       254.52 o                         
 -14   0   4      94453.44      92537.94      1394.51 o                         
 -12   0   4      84098.41      86987.75      1285.38 o                         
 -10   0   4      17826.27      18742.15       454.53 o                         
  -8   0   4     361670.75     393934.88      7480.65 o                         
  -6   0   4     261185.80     280506.09      4067.39 o                         
  -4   0   4      25865.60      26441.46       377.70 o                         
   0   0   4      21952.47      20216.09       415.69 o                         
   2   0   4      11169.27      11016.11       226.99 o                         
   4   0   4       7920.54       8158.42       353.29 o                         
   6   0   4     262104.66     268178.44      4028.00 o                         
   8   0   4     241442.83     240947.36      3092.99 o                         
  10   0   4       4179.43       3833.83       238.37 o                         
  12   0   4      26529.98      25654.24      1028.21 o                         
  14   0   4       1681.58        961.71       398.55 o                         
  16   0   4       2351.27       2623.73       460.87 o                         
  18   0   4        190.40       -283.32       428.28 o                         
  20   0   4      19622.65      19659.40      1076.12 o                         
  22   0   4      28445.97      29338.39      1442.75 o                         
  24   0   4        739.06       1254.11       824.89 o                         
 -27   1   4       1370.71        999.37       695.70 o                         
 -25   1   4        415.08       1416.17       786.76 o                         
 -23   1   4       3053.39       2848.47       424.71 o                         
 -21   1   4      28068.53      28560.12       904.67 o                         
 -19   1   4      23796.61      24194.02       586.20 o                         
 -17   1   4       2399.80       2684.35       233.28 o                         
 -15   1   4     116567.74     113881.46      1275.40 o                         
 -13   1   4      99619.67      98305.62      1087.05 o                         
 -11   1   4       2001.59       2079.54       127.16 o                         
  -9   1   4        428.00        712.10        75.99 o                         
  -7   1   4      22698.72      22974.48       267.80 o                         
  -5   1   4      82081.74      84630.01       647.87 o                         
  -3   1   4      25332.20      25227.17       240.28 o                         
  -1   1   4     409514.00     415729.62      3574.12 o                         
   1   1   4     288843.12     293051.16      2415.04 o                         
   3   1   4       7598.14       6886.29       199.31 o                         
   5   1   4      14262.23      14138.78       216.60 o                         
   7   1   4       8844.62       9523.77       194.31 o                         
   9   1   4      22898.45      22969.59       337.16 o                         
  11   1   4         13.14         39.77       115.43 o                         
  13   1   4      62268.23      61080.55       793.34 o                         
  15   1   4      69167.69      67603.58      1678.21 o                         
  17   1   4       7318.76       7669.96       606.23 o                         
  19   1   4       9103.83       8526.30       571.70 o                         
  21   1   4       7064.54       5943.40       599.73 o                         
  23   1   4         15.46        246.63       705.17 o                         
 -26   2   4       4213.10       4968.04       728.13 o                         
 -24   2   4       1027.99       1060.60       535.58 o                         
 -22   2   4      11619.71      12423.50      1003.14 o                         
 -20   2   4       8722.67      10571.74       984.66 o                         
 -18   2   4       2119.67       2410.51       254.69 o                         
 -16   2   4        219.64        134.63       177.66 o                         
 -14   2   4      18032.49      18675.17       366.87 o                         
 -12   2   4      26738.07      26253.74       376.34 o                         
 -10   2   4       5068.80       5053.03       156.05 o                         
  -8   2   4     122910.49     122155.23      1059.94 o                         
  -6   2   4     134200.56     134783.30      1038.90 o                         
  -4   2   4       6924.97       6899.63       144.37 o                         
  -2   2   4       6245.52       6016.92       122.02 o                         
   0   2   4       6505.03       6869.31       127.04 o                         
   2   2   4      14232.92      13181.45       199.16 o                         
   4   2   4       3756.69       3888.59       115.26 o                         
   6   2   4      43772.68      40543.77       465.78 o                         
   8   2   4     107689.31     105476.44      1076.57 o                         
  10   2   4       5656.55       5740.41       207.92 o                         
  12   2   4       7207.13       7043.97       356.34 o                         
  14   2   4       4200.55       3999.23       269.94 o                         
  16   2   4        793.35        264.85       241.12 o                         
  18   2   4        146.60        262.92       473.82 o                         
  20   2   4       7190.81       8189.22      1571.11 o                         
  22   2   4      13821.78      17783.18      1411.82 o                         
 -23   3   4        465.85       -144.80       583.57 o                         
 -21   3   4       6085.87       4871.43       839.14 o                         
 -19   3   4       5514.01       5026.89       460.10 o                         
 -17   3   4       1375.18        591.53       328.71 o                         
 -15   3   4      30189.42      29473.89       582.82 o                         
 -13   3   4      11288.22      12583.55       383.28 o                         
 -11   3   4        948.40       1100.93       180.93 o                         
  -9   3   4        428.51        374.31       127.00 o                         
  -7   3   4       7412.31       7832.25       206.86 o                         
  -5   3   4      14918.61      15017.12       243.05 o                         
  -3   3   4         72.75        -12.18        91.25 o                         
  -1   3   4      65427.14      65170.70       654.91 o                         
   1   3   4      31437.91      30293.01       374.55 o                         
   3   3   4        744.10        452.52        99.82 o                         
   5   3   4       8595.39       8759.16       230.96 o                         
   7   3   4        272.91        497.66       115.32 o                         
   9   3   4       5596.54       5011.91       211.26 o                         
  11   3   4        122.58         13.42       197.47 o                         
  13   3   4      18719.70      17684.14       675.13 o                         
  15   3   4      15823.66      18001.90       790.11 o                         
  17   3   4       1767.74       2444.14       866.51 o                         
  19   3   4       1419.81        806.82      1564.56 o                         
  21   3   4       1176.24       1007.16      1030.71 o                         
 -20   4   4        478.49       1913.75       822.95 o                         
 -18   4   4        330.78        570.82       541.92 o                         
 -16   4   4          0.45        688.31       565.01 o                         
 -14   4   4        614.34       1162.28       372.75 o                         
 -12   4   4       1503.75       1232.08       316.62 o                         
 -10   4   4       3511.65       3255.02       291.06 o                         
  -8   4   4       1146.91       1481.73       215.61 o                         
  -6   4   4       7168.43       7724.54       333.72 o                         
  -4   4   4         62.55        194.38       177.06 o                         
  -2   4   4        664.82        679.21       182.14 o                         
   0   4   4         18.12        562.42       175.94 o                         
   2   4   4       2820.23       3140.86       208.77 o                         
   4   4   4        104.77       -169.26       183.77 o                         
   6   4   4       4390.29       4698.58       271.59 o                         
   8   4   4       5507.18       5640.87       557.35 o                         
  10   4   4        638.04        -34.91       377.19 o                         
  12   4   4        735.78        186.56       533.32 o                         
  14   4   4        123.75        150.63       589.30 o                         
  16   4   4         60.11         98.91       685.65 o                         
  18   4   4        212.57        257.84       966.44 o                         
 -15   5   4        643.86        804.24      1105.83 o                         
 -13   5   4          6.15       -220.73       748.29 o                         
 -11   5   4        339.26       -517.32       517.32 o                         
  -9   5   4        137.96        -76.95       834.66 o                         
  -7   5   4        162.24        985.05       367.87 o                         
  -5   5   4        306.07        562.86       349.87 o                         
  -3   5   4        569.92       -207.80       327.41 o                         
  -1   5   4        821.54        602.55       328.48 o                         
   1   5   4        777.15        203.05       475.81 o                         
   3   5   4          2.53        191.70       442.27 o                         
   5   5   4        189.31        133.05       486.41 o                         
   7   5   4          0.70       -109.62       595.72 o                         
   9   5   4        526.84        394.54      1209.66 o                         
  11   5   4        265.16         91.52      1138.62 o                         
  13   5   4          1.23       1538.55      1407.42 o                         
 -27   1   5       1297.39       1529.28       670.30 o                         
 -25   1   5          4.88        926.63       708.08 o                         
 -23   1   5        367.45       -427.48       576.10 o                         
 -21   1   5        146.45        489.80       281.14 o                         
 -19   1   5        101.54        171.89       203.11 o                         
 -17   1   5       3148.85       2838.68       232.90 o                         
 -15   1   5       7228.86       6943.70       264.46 o                         
 -13   1   5      15782.85      16277.90       317.13 o                         
 -11   1   5        513.08        489.80        88.60 o                         
  -9   1   5        537.84        690.59        81.29 o                         
  -7   1   5       7385.83       7426.56       140.16 o                         
  -5   1   5       6118.08       6266.44        99.99 o                         
  -3   1   5       2949.58       2816.69        68.97 o                         
  -1   1   5       2062.15       2033.51        60.22 o                         
   1   1   5       7745.45       7446.85       148.80 o                         
   3   1   5         32.13         31.88        63.84 o                         
   5   1   5      18492.43      19053.60       278.55 o                         
   7   1   5      11361.29      10495.04       198.83 o                         
   9   1   5       3198.95       3166.70       149.75 o                         
  11   1   5          7.76       -119.82       119.82 o                         
  13   1   5        581.76        676.20       226.29 o                         
  15   1   5          5.39        478.64       473.16 o                         
  17   1   5         15.26        -36.76       300.04 o                         
  19   1   5        749.97        193.58       366.14 o                         
  21   1   5       1643.95       2374.31       578.72 o                         
  23   1   5        525.64       -171.92       861.90 o                         
 -26   2   5         68.04       -331.61       610.49 o                         
 -24   2   5        118.74        203.61       496.62 o                         
 -22   2   5       4299.67       4371.54       443.96 o                         
 -20   2   5      11232.90      11478.54       624.53 o                         
 -18   2   5       6643.18       6772.67       367.67 o                         
 -16   2   5       4662.06       4855.84       275.95 o                         
 -14   2   5       9857.83      10199.97       272.70 o                         
 -12   2   5       1598.93       1780.74       142.14 o                         
 -10   2   5        858.65        772.72        93.23 o                         
  -8   2   5      23011.03      23091.76       281.69 o                         
  -6   2   5      40084.48      40448.78       370.07 o                         
  -4   2   5       8646.70       8985.24       157.27 o                         
  -2   2   5      31139.01      31278.59       323.38 o                         
   0   2   5      75510.15      76526.14       623.25 o                         
   2   2   5      20655.49      21178.37       231.79 o                         
   4   2   5        196.18         82.75       104.89 o                         
   6   2   5       1340.20       1466.53       134.48 o                         
   8   2   5      11843.55      11069.78       243.08 o                         
  10   2   5       1348.79       1416.68       152.97 o                         
  12   2   5       9580.43       9103.22       280.26 o                         
  14   2   5      17197.42      15499.63       446.58 o                         
  16   2   5       2782.91       2358.95       380.05 o                         
  18   2   5        175.95       -238.80       332.90 o                         
  20   2   5        967.17        948.09       723.47 o                         
  22   2   5        266.68       1874.35       855.40 o                         
 -25   3   5       1244.84        344.68       913.10 o                         
 -23   3   5        606.02        551.19       655.12 o                         
 -21   3   5       1837.93       2497.17       456.69 o                         
 -19   3   5          1.82        115.68       328.16 o                         
 -17   3   5          2.65       -191.83       294.19 o                         
 -15   3   5      12711.43      12983.31       463.87 o                         
 -13   3   5      45731.41      46009.82      1101.35 o                         
 -11   3   5       2744.18       2877.27       214.23 o                         
  -9   3   5      11856.10      11245.19       278.58 o                         
  -7   3   5      32708.29      32430.47       398.74 o                         
  -5   3   5       7208.60       7534.78       191.88 o                         
  -3   3   5       4086.49       4487.69       171.07 o                         
  -1   3   5       9661.17       9597.61       206.19 o                         
   1   3   5      24188.18      23957.56       313.62 o                         
   3   3   5       1669.43       1524.16       129.16 o                         
   5   3   5      18735.54      18264.46       333.04 o                         
   7   3   5      40838.47      41025.77       705.36 o                         
   9   3   5      10822.65      10563.79       617.98 o                         
  11   3   5       1267.11       1064.45       290.72 o                         
  13   3   5        451.27        473.17       306.61 o                         
  15   3   5       1244.15       2675.01       504.85 o                         
  17   3   5        318.40        594.35       606.78 o                         
  19   3   5       3757.32       3794.40       736.41 o                         
 -20   4   5       8198.85      11717.03      1827.03 o                         
 -18   4   5       1745.95       1524.77       564.09 o                         
 -16   4   5       2445.93        671.22       503.14 o                         
 -14   4   5       5097.45       6083.67       503.98 o                         
 -12   4   5        404.12        203.11       289.18 o                         
 -10   4   5       2923.10       2450.60       285.28 o                         
  -8   4   5      12844.44      13022.42       389.45 o                         
  -6   4   5      19667.74      19442.48       427.08 o                         
  -4   4   5       1777.15       1678.83       220.28 o                         
  -2   4   5      10229.79       9993.03       352.03 o                         
   0   4   5      26871.27      25932.50       433.99 o                         
   2   4   5       5251.01       5069.66       250.59 o                         
   4   4   5        210.86        -25.35       154.71 o                         
   6   4   5        320.22        282.29       236.47 o                         
   8   4   5       5617.18       6247.70       551.03 o                         
  10   4   5        409.21        100.81       480.04 o                         
  12   4   5       8142.49       8128.70       728.82 o                         
  14   4   5      10306.77      13347.21      1061.22 o                         
  16   4   5       2399.63       2177.08       694.96 o                         
 -15   5   5       3203.89       4221.84      1215.11 o                         
 -13   5   5       5672.77       7571.62       929.66 o                         
 -11   5   5       1901.34       3419.50       698.65 o                         
  -9   5   5       4062.53       4773.96       508.86 o                         
  -7   5   5       7968.06       8479.26       579.29 o                         
  -5   5   5       5438.19       5565.36       517.72 o                         
  -3   5   5         38.40         19.02       366.43 o                         
  -1   5   5       2375.96       2204.53       389.13 o                         
   1   5   5       5489.05       5268.08       432.85 o                         
   3   5   5        718.24        270.49       496.21 o                         
   5   5   5       3072.15       2760.14       697.18 o                         
   7   5   5       9496.66      10455.93       961.63 o                         
   9   5   5       2221.79       2962.27       679.68 o                         
  11   5   5          1.24       -866.97       879.23 o                         
 -28   0   6      15761.66      18841.13      1704.64 o                         
 -26   0   6       6506.12       8260.10      1337.49 o                         
 -22   0   6       1523.85       1611.52       448.83 o                         
 -20   0   6       2880.35       3134.52       390.47 o                         
 -18   0   6       3535.99       3497.97       359.52 o                         
 -16   0   6      41889.03      40687.46       913.52 o                         
 -14   0   6     149065.64     145031.47      2956.00 o                         
 -12   0   6     221807.81     234049.45      3491.25 o                         
 -10   0   6         79.46        141.62       104.41 o                         
  -8   0   6      71290.16      73159.07      1007.13 o                         
  -6   0   6      23554.48      24253.00       445.19 o                         
  -4   0   6      12750.55      12425.24       295.95 o                         
  -2   0   6      23616.02      23564.64       431.52 o                         
   0   0   6     387986.06     395397.59      5213.37 o                         
   2   0   6     222773.64     220302.34      3912.29 o                         
   4   0   6       4787.07       4710.20       210.50 o                         
   6   0   6     169693.48     171237.48      2233.89 o                         
   8   0   6      55563.65      54172.91      1290.60 o                         
  10   0   6       8816.49       9592.47       348.32 o                         
  12   0   6        591.96        639.58       221.54 o                         
  14   0   6      26764.99      25708.93       942.89 o                         
  16   0   6      24644.98      25486.87       995.50 o                         
  18   0   6         74.95       -447.36       447.36 o                         
  20   0   6      24832.80      25125.41      1237.37 o                         
  22   0   6      14877.42      11140.07      2351.10 o                         
  24   0   6        177.27      -1081.58      1081.58 o                         
 -27   1   6       3622.69       3891.13       698.41 o                         
 -25   1   6       1426.46       1291.07       590.22 o                         
 -23   1   6       9512.95      10501.19       824.25 o                         
 -21   1   6      68815.45      68493.42      1058.53 o                         
 -19   1   6      19676.74      18763.80       490.47 o                         
 -17   1   6       2004.19       1975.35       207.44 o                         
 -15   1   6       9100.04       8342.61       295.28 o                         
 -13   1   6        595.24        987.04       135.31 o                         
 -11   1   6       6685.00       7027.95       189.70 o                         
  -9   1   6      60248.23      61434.11       732.13 o                         
  -7   1   6     324384.78     342929.19      2831.62 o                         
  -5   1   6     177325.44     183364.81      1280.19 o                         
  -3   1   6      14119.95      14200.11       167.02 o                         
  -1   1   6     128482.52     130780.84       998.12 o                         
   1   1   6      46575.54      46732.71       486.49 o                         
   3   1   6       1197.01       1340.42       134.66 o                         
   5   1   6      33086.13      32010.47       374.16 o                         
   7   1   6     119834.57     118468.45      1145.54 o                         
   9   1   6      63270.41      60287.16       678.67 o                         
  11   1   6       1709.21       1984.83       179.41 o                         
  13   1   6      63803.43      62197.44      1126.18 o                         
  15   1   6      27930.05      26517.09       687.78 o                         
  17   1   6         27.12         45.78       320.29 o                         
  19   1   6        256.73       -103.83       386.18 o                         
  21   1   6       3452.98       5360.77       648.84 o                         
  23   1   6       5553.13       4264.07       939.74 o                         
 -26   2   6       3347.82       3290.73       655.44 o                         
 -24   2   6        777.07        476.57       495.35 o                         
 -22   2   6       2499.79       2595.86       526.24 o                         
 -20   2   6       6400.89       6598.92       523.94 o                         
 -18   2   6       2815.20       2736.76       242.83 o                         
 -16   2   6      16651.81      16264.10       410.80 o                         
 -14   2   6      95609.62      95459.51      1095.64 o                         
 -12   2   6      37309.48      36296.46       461.16 o                         
 -10   2   6       3657.38       3392.75       141.24 o                         
  -8   2   6      42460.14      42825.07       448.35 o                         
  -6   2   6       1730.86       1949.40       101.25 o                         
  -4   2   6        511.79        715.17        68.51 o                         
  -2   2   6      19326.77      18860.81       226.71 o                         
   0   2   6     114994.49     113694.73       963.33 o                         
   2   2   6      98083.98      98262.00       930.26 o                         
   4   2   6       4573.55       4788.81       189.16 o                         
   6   2   6      57043.88      55874.18       706.14 o                         
   8   2   6      27545.93      26620.71       556.50 o                         
  10   2   6          1.21        -40.31       139.63 o                         
  12   2   6        110.62        250.81       149.76 o                         
  14   2   6      11608.01      11712.03       412.23 o                         
  16   2   6      13311.51      13850.47      1090.89 o                         
  18   2   6         99.57        257.76       684.44 o                         
  20   2   6       7834.46       5917.95       922.25 o                         
  22   2   6       5913.76       7701.56      1490.86 o                         
 -25   3   6        175.58        457.49       807.47 o                         
 -23   3   6       3057.05       1867.63       525.83 o                         
 -21   3   6      10029.92       9330.89       685.74 o                         
 -19   3   6       5108.70       4833.67       423.03 o                         
 -17   3   6        896.76        989.09       294.80 o                         
 -15   3   6       1593.46       2106.20       253.28 o                         
 -13   3   6        208.73        842.74       221.56 o                         
 -11   3   6        320.21        329.44       163.21 o                         
  -9   3   6       7371.83       6705.80       302.65 o                         
  -7   3   6      46616.01      45373.25       551.87 o                         
  -5   3   6      20065.09      19290.01       325.40 o                         
  -3   3   6         73.57         -3.74       100.06 o                         
  -1   3   6      22076.06      21924.49       329.87 o                         
   1   3   6       7579.22       7378.49       202.87 o                         
   3   3   6        999.45        870.26       104.72 o                         
   5   3   6         66.27       -186.86       186.86 o                         
   7   3   6      15125.63      16343.05       489.75 o                         
   9   3   6      10179.64       9546.37       472.62 o                         
  11   3   6        136.64        217.61       304.72 o                         
  13   3   6      11099.97      12481.39       707.00 o                         
  15   3   6       5401.45       6587.73       802.74 o                         
  17   3   6         15.83       -106.16       699.82 o                         
  19   3   6         61.18        161.24       923.35 o                         
 -22   4   6        309.25       1734.98       888.58 o                         
 -20   4   6        102.43        820.00       641.05 o                         
 -18   4   6        309.56        380.02       532.49 o                         
 -16   4   6        995.72       1358.59       736.33 o                         
 -14   4   6       5777.86       4940.57       474.20 o                         
 -12   4   6       4072.18       4152.62       362.27 o                         
 -10   4   6       1634.85       1273.81       252.82 o                         
  -8   4   6       7708.38       9119.31       423.52 o                         
  -6   4   6         52.22        762.54       194.57 o                         
  -4   4   6        308.27        303.14       180.37 o                         
  -2   4   6        112.64        152.35       167.65 o                         
   0   4   6       5704.72       5810.30       264.88 o                         
   2   4   6       5588.76       4924.98       322.55 o                         
   4   4   6        206.83        156.00       223.03 o                         
   6   4   6       4793.88       5686.77       561.99 o                         
   8   4   6       1707.20       2723.89       420.19 o                         
  10   4   6        233.84       -461.71       461.71 o                         
  12   4   6        398.68       -577.70       577.70 o                         
  14   4   6        583.95        405.71       674.53 o                         
  16   4   6       2654.01       2800.51      1150.48 o                         
 -15   5   6        267.81       2859.84       817.58 o                         
 -13   5   6          0.66       -661.00       661.00 o                         
 -11   5   6        139.13        186.95       503.04 o                         
  -9   5   6         49.91        -56.84       620.10 o                         
  -7   5   6       1086.19       1420.14       408.06 o                         
  -5   5   6        317.56        349.72       343.72 o                         
  -3   5   6        288.70        237.38       372.35 o                         
  -1   5   6        376.82        374.56       340.52 o                         
   1   5   6          2.98        491.78       394.03 o                         
   3   5   6          1.54       -364.68       569.13 o                         
   5   5   6        225.23        438.81       573.14 o                         
   7   5   6        128.57        301.10       920.11 o                         
   9   5   6        242.30        736.73       820.53 o                         
  11   5   6        260.37        453.26       979.08 o                         
 -29   1   7        499.14       1159.80       746.16 o                         
 -27   1   7        463.85        703.93       608.65 o                         
 -25   1   7        118.67         18.59       498.28 o                         
 -23   1   7          0.65        255.21       341.20 o                         
 -21   1   7        217.05        727.70       251.26 o                         
 -19   1   7       1311.53       1339.68       217.37 o                         
 -17   1   7         34.06       -129.96       158.17 o                         
 -15   1   7      13314.76      12600.65       337.47 o                         
 -13   1   7      20736.69      21209.94       385.15 o                         
 -11   1   7       2944.77       2859.65       151.70 o                         
  -9   1   7       6597.80       7025.90       150.14 o                         
  -7   1   7       9281.52       9788.57       164.88 o                         
  -5   1   7       6830.77       6807.27       108.95 o                         
  -3   1   7         40.07        121.05        34.43 o                         
  -1   1   7      26929.13      26101.95       257.59 o                         
   1   1   7      15238.91      14711.26       177.33 o                         
   3   1   7       1364.25       1246.74        60.39 o                         
   5   1   7       1081.30       1028.81        82.99 o                         
   7   1   7       3147.24       3573.80       149.14 o                         
   9   1   7        279.91        323.95       115.48 o                         
  11   1   7        245.73        115.23       204.84 o                         
  13   1   7       2225.95       2507.41       239.89 o                         
  15   1   7       7029.87       7143.66       394.01 o                         
  17   1   7         40.12        -16.50       339.70 o                         
  19   1   7        684.35        184.44       560.65 o                         
  21   1   7        878.69       2645.38       712.12 o                         
  23   1   7         44.35       2783.82      1315.64 o                         
 -26   2   7       2561.73       2401.49       631.19 o                         
 -24   2   7        360.86       -566.03       566.03 o                         
 -22   2   7       4516.93       5390.40       894.80 o                         
 -20   2   7       9040.12       9717.10       484.94 o                         
 -18   2   7        720.86        708.76       210.80 o                         
 -16   2   7        278.59        192.21       160.87 o                         
 -14   2   7       2408.75       3012.27       190.29 o                         
 -12   2   7       6210.70       6252.02       212.74 o                         
 -10   2   7        303.68        407.88        85.34 o                         
  -8   2   7      49995.85      50937.11       485.44 o                         
  -6   2   7      22116.09      21602.29       251.22 o                         
  -4   2   7       6754.98       6992.78       133.82 o                         
  -2   2   7       1393.63       1325.10        80.90 o                         
   0   2   7         81.26        227.66        59.59 o                         
   2   2   7        588.88        793.28        96.30 o                         
   4   2   7       1957.39       2135.15       158.86 o                         
   6   2   7      29188.06      29385.41       525.50 o                         
   8   2   7      28414.21      27390.65       651.76 o                         
  10   2   7       3633.45       3454.80       366.07 o                         
  12   2   7       3262.32       2999.16       271.49 o                         
  14   2   7       3481.11       3953.91       373.99 o                         
  16   2   7        103.76        120.57       472.56 o                         
  18   2   7        373.35       -136.87      1418.35 o                         
  20   2   7       1815.88       1318.87       879.44 o                         
 -25   3   7        248.11        125.42       578.33 o                         
 -23   3   7        121.13        110.61       492.05 o                         
 -21   3   7       2965.42       2678.52       461.93 o                         
 -19   3   7       5441.13       5136.46       407.64 o                         
 -17   3   7        960.62        701.21       289.65 o                         
 -15   3   7      13527.13      14149.40       460.20 o                         
 -13   3   7      32953.77      33772.69       613.87 o                         
 -11   3   7       3252.83       3701.98       226.55 o                         
  -9   3   7         92.81        190.03       132.29 o                         
  -7   3   7        188.24        426.04       122.98 o                         
  -5   3   7       5395.60       5227.22       195.13 o                         
  -3   3   7       1986.55       1889.46       138.92 o                         
  -1   3   7      35189.37      34283.37       409.56 o                         
   1   3   7      59715.01      58516.32       646.65 o                         
   3   3   7       7364.25       7034.30       279.39 o                         
   5   3   7       4307.55       4404.88       308.09 o                         
   7   3   7       3172.36       3624.63       328.85 o                         
   9   3   7        340.42        385.67       278.60 o                         
  11   3   7         38.18       -391.00       391.00 o                         
  13   3   7       8586.80       8356.02      1137.21 o                         
  15   3   7      10586.23      13140.04      1197.56 o                         
  17   3   7        872.32        475.44       892.87 o                         
  19   3   7       2331.82       1837.78       792.10 o                         
 -22   4   7       6908.19       7068.62      1004.73 o                         
 -20   4   7       4664.52       5783.01       719.45 o                         
 -18   4   7        971.77       1231.11       682.59 o                         
 -16   4   7         13.07        900.84       550.09 o                         
 -14   4   7       1269.80       1311.85       437.14 o                         
 -12   4   7       3690.44       3712.92       393.04 o                         
 -10   4   7        141.77         66.58       248.55 o                         
  -8   4   7      27443.84      28017.36       710.78 o                         
  -6   4   7      34584.37      35318.30       608.43 o                         
  -4   4   7       3663.78       4036.94       270.90 o                         
  -2   4   7        621.26        401.21       182.52 o                         
   0   4   7        180.01        349.68       178.79 o                         
   2   4   7       1857.93       2019.32       214.49 o                         
   4   4   7       1426.96       1310.47       192.49 o                         
   6   4   7      17922.38      17670.12       697.76 o                         
   8   4   7      13192.40      15844.89       831.99 o                         
  10   4   7       1011.13       -160.25       648.43 o                         
  12   4   7       2674.85       2255.69       626.49 o                         
  14   4   7       3291.88       1806.98       895.35 o                         
  16   4   7         43.55       -181.39       896.81 o                         
 -15   5   7       5751.60       7248.13      2058.47 o                         
 -13   5   7       5978.56       6199.14       907.08 o                         
 -11   5   7        740.35        994.70       549.70 o                         
  -9   5   7        315.11        805.52       551.33 o                         
  -7   5   7        652.83        607.95       438.58 o                         
  -5   5   7        756.35        356.75       499.27 o                         
  -3   5   7        841.31       1091.34       689.82 o                         
  -1   5   7      11141.91      10764.74      1384.55 o                         
   1   5   7      15148.74      15793.57      1701.05 o                         
   3   5   7        835.13       1039.56       552.09 o                         
   5   5   7       1375.82       1840.54       714.97 o                         
   7   5   7        752.24       2222.05       868.52 o                         
   9   5   7         29.35        628.13       901.04 o                         
 -28   0   8       3848.64       4772.57      1097.09 o                         
 -26   0   8         70.57       1280.67       677.49 o                         
 -22   0   8      21517.64      22083.05      1629.92 o                         
 -20   0   8      59622.11      57960.58      1259.38 o                         
 -18   0   8      13006.41      12799.82       679.20 o                         
 -16   0   8      92670.02      93715.16      1676.13 o                         
 -14   0   8     125652.91     126238.96      3572.76 o                         
 -12   0   8      18178.79      17221.17       389.86 o                         
 -10   0   8        129.30        163.13        93.70 o                         
  -8   0   8      44667.57      44997.06       667.92 o                         
  -6   0   8     192033.41     197194.36      2452.05 o                         
  -4   0   8      19514.21      18595.98       397.79 o                         
  -2   0   8      88462.90      88521.64      1166.51 o                         
   0   0   8     416767.66     428947.97      6065.13 o                         
   2   0   8      84350.71      82509.39      1316.46 o                         
   4   0   8        645.25       1065.61       157.46 o                         
   6   0   8       5853.72       5949.85       257.97 o                         
   8   0   8      24432.95      24478.92       524.58 o                         
  10   0   8       9076.95       8161.34       432.08 o                         
  12   0   8      23897.67      21814.96      1023.56 o                         
  14   0   8      69114.60      69730.40      1749.66 o                         
  16   0   8      26763.44      28551.05      1152.46 o                         
  18   0   8       1042.56        664.98       556.98 o                         
  20   0   8       5298.33       6768.96      1660.72 o                         
  22   0   8        612.90        542.02      1403.05 o                         
 -29   1   8       7104.22       8061.44      1068.48 o                         
 -27   1   8      18142.55      18846.11      2515.23 o                         
 -25   1   8       3086.23       3196.60       598.81 o                         
 -23   1   8      12286.96      12135.77       812.69 o                         
 -21   1   8      28209.65      27627.16       699.08 o                         
 -19   1   8       5193.99       5313.71       313.00 o                         
 -17   1   8        106.51        188.73       151.14 o                         
 -15   1   8      25297.68      25359.41       504.73 o                         
 -13   1   8      95514.49      94705.68      1124.73 o                         
 -11   1   8      14127.82      13171.07       238.83 o                         
  -9   1   8      55214.21      54088.58       510.74 o                         
  -7   1   8     207488.03     216391.53      1645.27 o                         
  -5   1   8      70912.91      73315.98       594.82 o                         
  -3   1   8        490.37        529.45        43.31 o                         
  -1   1   8         69.03        139.21        42.23 o                         
   1   1   8      46494.12      45506.11       423.57 o                         
   3   1   8      15086.52      14289.97       185.12 o                         
   5   1   8      46042.64      43547.80       542.31 o                         
   7   1   8     180691.84     175675.19      1648.47 o                         
   9   1   8      50606.09      48923.02       733.55 o                         
  11   1   8        622.09        514.03       168.50 o                         
  13   1   8       3467.44       2607.94       257.73 o                         
  15   1   8        222.60        477.15       239.92 o                         
  17   1   8       1836.91       2352.93       402.38 o                         
  19   1   8       2857.43       1921.67       822.69 o                         
  21   1   8      12675.65      17767.61      1094.85 o                         
 -28   2   8       2942.26       3626.72       737.42 o                         
 -26   2   8          1.92       -272.39       665.20 o                         
 -24   2   8        128.87       -152.23       526.83 o                         
 -22   2   8      10165.42       9943.77       703.63 o                         
 -20   2   8      27110.21      27398.86       673.88 o                         
 -18   2   8       4028.67       4217.62       286.77 o                         
 -16   2   8      21762.59      21134.51       433.95 o                         
 -14   2   8      51768.27      50377.75       684.00 o                         
 -12   2   8       8162.95       8035.37       245.23 o                         
 -10   2   8       1623.45       1643.77       109.31 o                         
  -8   2   8       5530.59       5370.89       136.93 o                         
  -6   2   8      58883.86      58081.96       533.15 o                         
  -4   2   8      26023.04      25812.00       284.85 o                         
  -2   2   8      57757.40      56704.20       526.99 o                         
   0   2   8     146694.42     145935.02      1150.74 o                         
   2   2   8      48501.10      46237.40       577.36 o                         
   4   2   8       2055.39       1708.11       175.73 o                         
   6   2   8       1819.14       1625.91       191.67 o                         
   8   2   8       7556.19       8237.90       379.95 o                         
  10   2   8       5576.70       4924.18       350.72 o                         
  12   2   8       7355.52       7060.20       355.00 o                         
  14   2   8      39959.57      40212.57      1105.87 o                         
  16   2   8      12184.77      12169.53       864.85 o                         
  18   2   8        195.77        226.70       979.08 o                         
  20   2   8       3870.00       2639.31       761.31 o                         
 -25   3   8         13.99       -467.42       555.64 o                         
 -23   3   8       3563.57       3502.53       706.27 o                         
 -21   3   8       6317.71       6779.53       767.66 o                         
 -19   3   8        229.25         47.35       331.28 o                         
 -17   3   8         45.67       -300.97       300.97 o                         
 -15   3   8       1255.23       1519.12       220.42 o                         
 -13   3   8      16115.98      16841.34       534.67 o                         
 -11   3   8       3416.23       3165.33       240.20 o                         
  -9   3   8      15311.42      14557.80       353.99 o                         
  -7   3   8      38789.86      37860.30       524.86 o                         
  -5   3   8      10817.38      10607.57       258.08 o                         
  -3   3   8       1140.39       1208.17       133.89 o                         
  -1   3   8       3849.72       3912.68       227.32 o                         
   1   3   8       8689.35       8304.16       225.31 o                         
   3   3   8       4376.19       4509.50       347.94 o                         
   5   3   8       6322.52       6026.57       363.39 o                         
   7   3   8      21348.47      21368.30       583.13 o                         
   9   3   8      11186.03      11778.14       604.41 o                         
  11   3   8        115.42       -233.94       366.92 o                         
  13   3   8       2544.10       2284.10       657.52 o                         
  15   3   8         10.73       -293.43       579.46 o                         
  17   3   8        695.18         37.26       697.24 o                         
  19   3   8        220.93       -561.15       967.01 o                         
 -22   4   8        534.17       2200.52       708.20 o                         
 -20   4   8       1066.64       1422.32       611.95 o                         
 -18   4   8         29.66       -209.77       527.25 o                         
 -16   4   8       1544.52       3047.89       600.76 o                         
 -14   4   8       3515.40       3255.95       490.01 o                         
 -12   4   8          1.25         36.97       373.44 o                         
 -10   4   8        107.34        594.21       271.04 o                         
  -8   4   8          6.65        406.61       230.05 o                         
  -6   4   8       3741.32       4390.86       276.99 o                         
  -4   4   8        963.61        761.37       183.17 o                         
  -2   4   8       2648.44       3011.26       225.42 o                         
   0   4   8       7061.81       6619.92       351.65 o                         
   2   4   8       2038.86       2100.64       219.16 o                         
   4   4   8         13.21       -133.10       438.31 o                         
   6   4   8        146.81       1070.37       432.01 o                         
   8   4   8         68.94       1571.74       625.77 o                         
  10   4   8        850.06       -385.89       553.28 o                         
  12   4   8        217.88         64.71       920.07 o                         
  14   4   8       1773.92        688.46       731.78 o                         
 -15   5   8          3.20        107.44       631.75 o                         
 -13   5   8         68.65       1480.33       572.50 o                         
 -11   5   8         45.86       1172.53       592.24 o                         
  -9   5   8         56.48        361.44       505.76 o                         
  -7   5   8        514.56        683.78       493.29 o                         
  -5   5   8        111.42        245.87       387.44 o                         
  -3   5   8        574.89        622.78       690.19 o                         
  -1   5   8        674.93        943.19       736.29 o                         
   1   5   8        342.24        630.56       541.64 o                         
   3   5   8        286.45       -624.75       762.43 o                         
   5   5   8          0.64        387.41      2270.46 o                         
   7   5   8       1090.10       3183.66       925.68 o                         
   9   5   8        169.61       -532.37       740.71 o                         
 -29   1   9          0.77        -59.15       709.87 o                         
 -27   1   9         94.75        260.14       539.18 o                         
 -25   1   9        328.87        338.93       694.97 o                         
 -23   1   9        293.07        -83.41       753.98 o                         
 -21   1   9       6681.45       7138.98       413.58 o                         
 -19   1   9       1657.20       1942.60       225.22 o                         
 -17   1   9         71.53         42.14       162.17 o                         
 -15   1   9       3588.57       3685.65       247.28 o                         
 -13   1   9        253.59        260.96       100.42 o                         
 -11   1   9       5885.05       6067.36       149.46 o                         
  -9   1   9       2092.86       2039.64        88.18 o                         
  -7   1   9      19956.18      20817.35       225.83 o                         
  -5   1   9      20319.79      20860.72       195.75 o                         
  -3   1   9        295.64        311.16        40.31 o                         
  -1   1   9       9608.08       9174.25       154.83 o                         
   1   1   9      10143.74       9970.52       158.73 o                         
   3   1   9          2.39        -15.30        63.38 o                         
   5   1   9       2859.42       2513.19       146.05 o                         
   7   1   9       1877.92       1950.93       192.88 o                         
   9   1   9       3535.77       3390.06       232.25 o                         
  11   1   9        426.82        493.07       182.31 o                         
  13   1   9       2301.96       1892.35       257.94 o                         
  15   1   9       2967.39       3138.53       369.70 o                         
  17   1   9         53.41         63.62       417.05 o                         
  19   1   9        543.47        647.51       594.30 o                         
  21   1   9         72.03       2337.99       735.38 o                         
 -28   2   9       4819.96       4654.05       734.74 o                         
 -26   2   9       4409.30       4050.08       587.74 o                         
 -24   2   9         25.38        464.17       616.29 o                         
 -22   2   9        810.50       1591.10       408.20 o                         
 -20   2   9         17.63        469.65       248.75 o                         
 -18   2   9         14.37         41.77       178.64 o                         
 -16   2   9       5452.35       5187.76       293.47 o                         
 -14   2   9      30887.14      30582.61       457.54 o                         
 -12   2   9      18983.01      19116.85       332.87 o                         
 -10   2   9       2661.25       2772.38       171.53 o                         
  -8   2   9      17660.48      17274.49       238.09 o                         
  -6   2   9      16859.14      17780.84       233.43 o                         
  -4   2   9          8.10        -62.97        62.97 o                         
  -2   2   9       2602.56       2487.94       104.90 o                         
   0   2   9      23584.22      22732.05       324.73 o                         
   2   2   9      18021.77      16686.86       344.50 o                         
   4   2   9       3767.72       3742.28       290.01 o                         
   6   2   9      20795.18      20211.32       556.19 o                         
   8   2   9      14679.47      14989.78       522.70 o                         
  10   2   9       1120.55        806.46       311.34 o                         
  12   2   9        410.14        461.58       331.62 o                         
  14   2   9        535.78       1249.86       534.07 o                         
  16   2   9       1224.08       1692.23       592.15 o                         
  18   2   9          3.97       1260.89      1036.80 o                         
  20   2   9       3471.51       2903.48       786.55 o                         
 -25   3   9         88.48       -447.67       562.55 o                         
 -23   3   9       3028.20       2622.31       606.56 o                         
 -21   3   9      15331.15      15500.52       847.83 o                         
 -19   3   9      11489.42      11455.22       636.89 o                         
 -17   3   9         78.43       -210.13       265.77 o                         
 -15   3   9       4402.10       5053.09       323.77 o                         
 -13   3   9       1283.22       1594.93       207.15 o                         
 -11   3   9        203.73       -106.13       177.70 o                         
  -9   3   9       8364.19       7868.74       276.05 o                         
  -7   3   9      35453.68      34653.16       454.76 o                         
  -5   3   9      30373.87      29577.44       405.72 o                         
  -3   3   9       2697.77       2320.29       161.82 o                         
  -1   3   9      25281.60      25063.67       373.78 o                         
   1   3   9      12400.32      12564.93       369.34 o                         
   3   3   9        850.35        778.72       237.45 o                         
   5   3   9       1777.23       1838.31       288.63 o                         
   7   3   9      12275.85      12477.48       505.76 o                         
   9   3   9       6125.55       6030.75       512.24 o                         
  11   3   9       1606.84       1391.86       688.54 o                         
  13   3   9      10729.65      12055.89       928.67 o                         
  15   3   9       6223.35       6266.84       734.60 o                         
  17   3   9        161.97       -205.90       721.75 o                         
 -22   4   9        586.36       2114.19       940.18 o                         
 -20   4   9        636.68        892.20       632.96 o                         
 -18   4   9        211.32        737.07       580.67 o                         
 -16   4   9       2899.50       3053.95       935.14 o                         
 -14   4   9      17557.73      18239.71      1533.19 o                         
 -12   4   9      11777.75      12474.78       885.70 o                         
 -10   4   9        182.68        386.23       274.54 o                         
  -8   4   9      10924.46      11336.93       550.83 o                         
  -6   4   9       6586.45       7056.77       338.78 o                         
  -4   4   9        983.04        296.81       224.19 o                         
  -2   4   9       3041.45       2631.89       260.63 o                         
   0   4   9      15501.35      14633.42       405.60 o                         
   2   4   9       9060.04       8998.76       515.50 o                         
   4   4   9        404.20       -178.48       418.44 o                         
   6   4   9      14547.77      16591.63      1049.52 o                         
   8   4   9       8852.49       9204.15       742.46 o                         
  10   4   9        620.54       -431.81       701.23 o                         
  12   4   9         18.21        782.74       667.58 o                         
  14   4   9        862.82        -26.79       768.48 o                         
 -15   5   9       1933.64       1864.45       649.46 o                         
 -13   5   9        557.69       1416.06       600.33 o                         
 -11   5   9         20.45        334.21       476.76 o                         
  -9   5   9       1036.98       1487.99       434.47 o                         
  -7   5   9       6963.52       7291.31       860.97 o                         
  -5   5   9       6224.30       5377.47       786.55 o                         
  -3   5   9        170.78        292.29       791.13 o                         
  -1   5   9       4918.70       6961.96      1846.48 o                         
   1   5   9       3631.43       3235.01       701.62 o                         
   3   5   9        624.21        286.21       954.42 o                         
   5   5   9         53.69        544.49       943.14 o                         
   7   5   9       2599.11       3100.31       735.92 o                         
   9   5   9       2796.29       1762.63       804.47 o                         
 -30   0  10        171.39       1945.04      1079.61 o                         
 -28   0  10       6131.96       8260.10      1569.15 o                         
 -26   0  10       9868.83      13028.29      1267.56 o                         
 -24   0  10        399.50        952.85       638.15 o                         
 -22   0  10      45725.75      45366.95      1130.87 o                         
 -20   0  10      67551.62      64869.79      1645.60 o                         
 -18   0  10       6226.88       4567.14       764.90 o                         
 -16   0  10       4115.97       3783.07       314.53 o                         
 -14   0  10       1638.59       1886.76       222.08 o                         
 -12   0  10      19244.15      19984.87       419.99 o                         
 -10   0  10       6715.46       7209.38       218.59 o                         
  -8   0  10     207672.88     212175.95      4211.81 o                         
  -6   0  10     361465.09     365614.62      6426.45 o                         
  -4   0  10      14519.12      13266.64       350.48 o                         
  -2   0  10      25436.18      24106.29       353.52 o                         
   0   0  10      26404.21      26172.09       563.22 o                         
   2   0  10        378.83        562.11       118.78 o                         
   4   0  10        815.65        924.27       143.90 o                         
   6   0  10      65893.55      62973.07      1134.92 o                         
   8   0  10     115078.53     113309.80      2620.21 o                         
  10   0  10      21399.27      21185.27      1109.03 o                         
  12   0  10      23453.84      22560.47      1252.26 o                         
  14   0  10      29707.64      28632.82      1049.09 o                         
  16   0  10       2358.57       2729.30       567.70 o                         
  18   0  10        742.72        615.77       620.65 o                         
  20   0  10       1775.05       1070.29      1123.32 o                         
 -29   1  10      13673.70       8710.30      1630.34 o                         
 -27   1  10      13327.64      13959.44      1047.25 o                         
 -25   1  10        741.32       1037.91       473.48 o                         
 -23   1  10        476.77        527.67       745.24 o                         
 -21   1  10       2406.49       2380.69       268.58 o                         
 -19   1  10      13857.22      13086.11       443.77 o                         
 -17   1  10       1231.58       1070.99       176.18 o                         
 -15   1  10      99088.92      97502.27      1169.94 o                         
 -13   1  10     196584.00     204607.64      2188.66 o                         
 -11   1  10      18605.25      18202.22       257.20 o                         
  -9   1  10      25275.85      25080.45       270.38 o                         
  -7   1  10      19919.93      20112.46       227.98 o                         
  -5   1  10      14355.93      14162.86       154.16 o                         
  -3   1  10         18.46         41.16        39.15 o                         
  -1   1  10     118331.27     116287.66       960.49 o                         
   1   1  10     183380.88     176426.62      1580.30 o                         
   3   1  10      37408.89      35428.84       465.63 o                         
   5   1  10      30968.48      29796.57       444.17 o                         
   7   1  10      49993.04      48950.73       720.55 o                         
   9   1  10       4558.01       4635.31       255.98 o                         
  11   1  10        350.82        138.57       233.63 o                         
  13   1  10       9244.68       9943.42       600.46 o                         
  15   1  10      26875.80      29031.79      1314.00 o                         
  17   1  10       6146.95       6667.15       612.74 o                         
  19   1  10       5604.54       5039.00       899.24 o                         
 -28   2  10       1094.58        638.10       626.94 o                         
 -26   2  10       3111.09       3020.20       586.69 o                         
 -24   2  10        752.28        808.20       434.52 o                         
 -22   2  10      23294.91      23563.86       865.83 o                         
 -20   2  10      33459.48      33202.15       759.99 o                         
 -18   2  10       3898.05       3579.04       252.32 o                         
 -16   2  10       3366.36       3100.26       196.93 o                         
 -14   2  10         95.99        393.69       131.58 o                         
 -12   2  10       1591.32       1405.07       145.07 o                         
 -10   2  10        264.24        139.20       149.51 o                         
  -8   2  10      79125.62      76715.63       846.98 o                         
  -6   2  10      90480.54      85657.03       793.20 o                         
  -4   2  10      15132.03      13986.70       197.26 o                         
  -2   2  10      21947.74      21308.12       260.10 o                         
   0   2  10      15927.58      15689.35       324.28 o                         
   2   2  10         35.44        234.85       137.33 o                         
   4   2  10         21.88         -4.86       160.95 o                         
   6   2  10      23002.52      21673.95       586.12 o                         
   8   2  10      50343.62      50581.30       996.43 o                         
  10   2  10       5405.07       5674.67       420.35 o                         
  12   2  10       5728.04       5465.19       662.95 o                         
  14   2  10      15029.90      15572.02      1301.00 o                         
  16   2  10       1663.67       1145.50       590.50 o                         
  18   2  10         18.37       1234.25       962.52 o                         
 -25   3  10         45.78       -550.41       550.41 o                         
 -23   3  10        791.33        549.81       467.72 o                         
 -21   3  10        161.75        483.75       405.08 o                         
 -19   3  10       3448.09       3544.29       417.90 o                         
 -17   3  10        475.92        597.77       294.05 o                         
 -15   3  10      26172.18      26318.12       568.42 o                         
 -13   3  10      19775.53      20095.61       435.84 o                         
 -11   3  10        942.05        927.75       183.36 o                         
  -9   3  10       8769.70       8009.85       263.59 o                         
  -7   3  10       4938.03       5114.02       216.20 o                         
  -5   3  10          6.93        234.09       114.48 o                         
  -3   3  10         54.17        126.78       107.77 o                         
  -1   3  10      12762.06      12445.96       275.04 o                         
   1   3  10      40523.66      39608.33       634.12 o                         
   3   3  10       6478.56       5707.19       421.15 o                         
   5   3  10       4488.95       4185.22       369.29 o                         
   7   3  10       9160.08       9510.53       485.53 o                         
   9   3  10        126.34        214.31       419.92 o                         
  11   3  10         41.13       -484.65       484.65 o                         
  13   3  10        760.49       1158.87       619.21 o                         
  15   3  10       5238.49       6110.67       770.18 o                         
  17   3  10       1376.88         52.05       746.38 o                         
 -22   4  10       2808.11       3563.61       957.40 o                         
 -20   4  10       3145.29       3324.18       661.43 o                         
 -18   4  10         21.86        -35.36       578.23 o                         
 -16   4  10       1368.15        990.66       507.03 o                         
 -14   4  10        177.61        437.82       587.40 o                         
 -12   4  10        290.48        761.08       357.85 o                         
 -10   4  10         27.35        346.90       275.20 o                         
  -8   4  10       2945.62       3279.92       343.73 o                         
  -6   4  10       7029.19       7701.13       397.90 o                         
  -4   4  10         83.45       -209.81       275.80 o                         
  -2   4  10       2192.20       2174.30       330.35 o                         
   0   4  10       3117.45       3666.41       293.63 o                         
   2   4  10        472.53        858.52       379.31 o                         
   4   4  10        861.67        187.97       447.23 o                         
   6   4  10        706.93       2005.13       492.87 o                         
   8   4  10       3920.54       4136.92      1695.90 o                         
  10   4  10        890.08        -11.54       625.17 o                         
  12   4  10        430.03       1239.11       726.71 o                         
  14   4  10        951.96      -1289.41      1289.41 o                         
 -15   5  10        270.13         45.12       611.85 o                         
 -13   5  10        112.06       -239.65       692.49 o                         
 -11   5  10          9.94         31.55       597.33 o                         
  -9   5  10        793.66        941.87       507.80 o                         
  -7   5  10        240.82        968.14       704.66 o                         
  -5   5  10         93.03        312.13       396.34 o                         
  -3   5  10        285.51       -673.35       673.35 o                         
  -1   5  10          0.12        152.99       545.76 o                         
   1   5  10         37.37         36.64       810.39 o                         
   3   5  10         41.59       1471.02       803.91 o                         
   5   5  10        125.01       -472.38       658.47 o                         
   7   5  10         44.39        654.77       738.34 o                         
 -29   1  11        420.96       1169.55      2003.83 o                         
 -27   1  11       1973.90       1553.60       625.56 o                         
 -25   1  11        406.88        141.09       464.77 o                         
 -23   1  11         53.25        -61.79       371.96 o                         
 -21   1  11       2496.46       2948.17       328.91 o                         
 -19   1  11        672.90        814.84       210.87 o                         
 -17   1  11          7.98        -16.50       134.54 o                         
 -15   1  11       1022.74        908.96       142.21 o                         
 -13   1  11       3334.89       3780.18       179.96 o                         
 -11   1  11        539.15        689.17        73.60 o                         
  -9   1  11      11945.61      12157.10       181.72 o                         
  -7   1  11       2836.04       2476.85        87.62 o                         
  -5   1  11      12002.19      12498.24       140.03 o                         
  -3   1  11        432.90        614.09        53.42 o                         
  -1   1  11        708.27        732.54        70.51 o                         
   1   1  11        305.55        508.47        75.40 o                         
   3   1  11       1149.42       1072.08       112.40 o                         
   5   1  11       2920.51       3001.69       223.28 o                         
   7   1  11      10209.25      10327.30       305.24 o                         
   9   1  11       4503.63       4460.42       274.33 o                         
  11   1  11          6.59         93.06       324.90 o                         
  13   1  11        413.25        525.59       439.73 o                         
  15   1  11        100.63       1384.70       578.47 o                         
  17   1  11        158.96       -900.40       900.40 o                         
  19   1  11        134.98        324.61       872.88 o                         
 -28   2  11       1486.11       2262.80       708.38 o                         
 -26   2  11        610.63       1061.89       537.47 o                         
 -24   2  11        145.37        507.92       419.12 o                         
 -22   2  11       1518.53       1812.79       476.07 o                         
 -20   2  11       8665.82       8672.85       413.90 o                         
 -18   2  11       4002.48       3979.94       244.65 o                         
 -16   2  11       7370.30       6449.19       325.37 o                         
 -14   2  11      32356.98      32014.59       523.46 o                         
 -12   2  11      11128.13      10626.70       256.08 o                         
 -10   2  11         45.30         34.62       116.56 o                         
  -8   2  11       4764.79       5166.65       161.48 o                         
  -6   2  11       9925.26       9796.88       195.44 o                         
  -4   2  11       3154.27       2591.80       131.35 o                         
  -2   2  11       7562.14       7659.81       223.26 o                         
   0   2  11      39921.40      37892.14       606.88 o                         
   2   2  11      14328.28      14183.89       368.72 o                         
   4   2  11         11.61         57.19       168.12 o                         
   6   2  11       3142.95       3246.52       278.19 o                         
   8   2  11        429.55       1185.90       303.76 o                         
  10   2  11        159.27        596.68       326.60 o                         
  12   2  11       2949.44       3245.98       520.07 o                         
  14   2  11      12118.28      11648.37       984.63 o                         
  16   2  11       2159.32       2287.45       677.66 o                         
  18   2  11         68.59       1177.25      1033.56 o                         
 -25   3  11       2100.26       1411.95       578.70 o                         
 -23   3  11       1544.75       1114.55       502.11 o                         
 -21   3  11       9011.08      10572.82      1217.07 o                         
 -19   3  11       5554.13       3435.08       874.18 o                         
 -17   3  11        778.63       1098.29       303.70 o                         
 -15   3  11       1435.70       2044.75       263.45 o                         
 -13   3  11      11221.50      11991.52       469.45 o                         
 -11   3  11       2837.29       2392.78       192.61 o                         
  -9   3  11      10659.23      10315.37       284.80 o                         
  -7   3  11      40510.18      39312.06       522.63 o                         
  -5   3  11      20625.18      20573.71       338.14 o                         
  -3   3  11        679.01        874.29       124.14 o                         
  -1   3  11        951.97        774.81       120.46 o                         
   1   3  11       2693.00       2579.20       245.30 o                         
   3   3  11        527.07        164.25       276.06 o                         
   5   3  11       6076.76       5581.30       510.49 o                         
   7   3  11      22871.84      24146.32       897.08 o                         
   9   3  11      10291.28       9301.55       771.54 o                         
  11   3  11         10.35       -335.54      1492.66 o                         
  13   3  11       1487.64        961.83       604.78 o                         
  15   3  11        284.76       1696.53       725.20 o                         
 -22   4  11       3259.42       4039.00       753.49 o                         
 -20   4  11       6028.60       7580.46       928.66 o                         
 -18   4  11       1250.15       1432.46       538.34 o                         
 -16   4  11       4473.94       4510.00       649.00 o                         
 -14   4  11      14176.10      16641.40      1077.20 o                         
 -12   4  11       7139.91       7670.31       604.73 o                         
 -10   4  11        200.88       -110.67       281.48 o                         
  -8   4  11        284.78       -174.52       285.16 o                         
  -6   4  11       1945.68       2422.45       339.83 o                         
  -4   4  11        654.60        827.25       233.84 o                         
  -2   4  11       7300.46       6720.05       445.99 o                         
   0   4  11      31974.76      33134.25      1447.75 o                         
   2   4  11       9642.07      10778.89       998.46 o                         
   4   4  11         13.73       -393.22       442.94 o                         
   6   4  11        398.84        412.66       602.09 o                         
   8   4  11         75.74       -328.00       571.25 o                         
  10   4  11        245.95       -636.23       636.23 o                         
  12   4  11       1447.71       2511.92       773.35 o                         
 -15   5  11        546.11       -655.15       655.15 o                         
 -13   5  11       3298.43       3582.20       639.32 o                         
 -11   5  11        343.62        960.61       505.90 o                         
  -9   5  11       3905.80       2580.87       471.61 o                         
  -7   5  11      10951.47      11462.08       702.88 o                         
  -5   5  11       4475.93       4847.21       617.66 o                         
  -3   5  11          2.13       -528.87       528.87 o                         
  -1   5  11        189.17       -275.81       565.64 o                         
   1   5  11        582.88       -130.05       608.61 o                         
   3   5  11        121.34       -155.69       909.30 o                         
   5   5  11       2098.41       1600.47       727.61 o                         
 -30   0  12       2186.85       3111.63      1206.36 o                         
 -28   0  12      20607.49      23526.29      1835.77 o                         
 -26   0  12      25803.67      28757.36      1796.43 o                         
 -24   0  12        256.65       -122.38       572.59 o                         
 -22   0  12      18636.69      18693.90       891.37 o                         
 -20   0  12       7798.32       7327.59       459.71 o                         
 -18   0  12          1.15        316.07       189.78 o                         
 -16   0  12       6954.44       6712.61       354.05 o                         
 -14   0  12      88826.24      90782.45      1495.74 o                         
 -12   0  12      91268.23      93497.76      1492.27 o                         
 -10   0  12          3.21        312.16        89.59 o                         
  -8   0  12     153519.17     154821.53      1979.69 o                         
  -6   0  12     154712.08     154172.75      3408.54 o                         
  -4   0  12      25877.93      28687.43      1062.12 o                         
  -2   0  12      10469.43      11840.01       258.34 o                         
   0   0  12      35564.23      34143.99       527.13 o                         
   2   0  12      62098.15      59111.07      1037.10 o                         
   4   0  12        216.52        275.42       182.59 o                         
   6   0  12      90596.09      88275.96      1525.66 o                         
   8   0  12      81222.72      80633.17      2477.81 o                         
  10   0  12       5720.16       6168.88       749.39 o                         
  12   0  12       1845.20       1865.92       450.45 o                         
  14   0  12        170.27        139.93       527.69 o                         
  16   0  12       4836.15       5412.16       715.93 o                         
  18   0  12        146.56        309.07       911.33 o                         
 -29   1  12       2886.45       4545.28      1114.58 o                         
 -27   1  12        511.37        508.20       549.72 o                         
 -25   1  12        943.35         54.86       437.32 o                         
 -23   1  12       6299.54       5773.06       681.86 o                         
 -21   1  12      53094.98      50801.87       911.03 o                         
 -19   1  12      40446.39      38678.66       649.33 o                         
 -17   1  12       1377.10       1093.08       154.58 o                         
 -15   1  12      61837.89      59759.12       778.29 o                         
 -13   1  12      38111.78      37014.79       532.24 o                         
 -11   1  12        901.79        839.04        75.58 o                         
  -9   1  12      13082.67      14253.16       192.68 o                         
  -7   1  12      82268.86      80844.50       743.27 o                         
  -5   1  12      86416.07      83440.31       688.87 o                         
  -3   1  12       1293.99       1318.57        70.08 o                         
  -1   1  12     150225.62     147537.00      1212.69 o                         
   1   1  12      95424.41      92944.62      1187.09 o                         
   3   1  12       1070.25       1037.86       141.50 o                         
   5   1  12        950.21        961.59       170.63 o                         
   7   1  12       4419.86       4448.95       310.32 o                         
   9   1  12      18406.62      18154.97       455.41 o                         
  11   1  12         46.57        936.04       329.20 o                         
  13   1  12      26362.26      26515.03       838.73 o                         
  15   1  12      25411.15      29043.41      1092.70 o                         
  17   1  12       1988.99       2143.31       907.90 o                         
  19   1  12       1117.27       1259.16      1013.72 o                         
 -28   2  12       9674.48      10704.60       969.32 o                         
 -26   2  12       8309.61       7957.18       734.21 o                         
 -24   2  12        934.04          6.89       438.79 o                         
 -22   2  12      11634.34      11783.28       684.25 o                         
 -20   2  12       3951.35       4529.90       361.14 o                         
 -18   2  12         24.42        -86.61       203.30 o                         
 -16   2  12       2402.19       1934.40       178.28 o                         
 -14   2  12      50406.35      49490.28       660.76 o                         
 -12   2  12      54575.61      55013.78       644.57 o                         
 -10   2  12       1455.14       1479.10       131.78 o                         
  -8   2  12      69760.21      67948.41       675.34 o                         
  -6   2  12      50498.23      49738.39       555.58 o                         
  -4   2  12       2391.15       2173.38       116.48 o                         
  -2   2  12         58.19         -5.81        81.70 o                         
   0   2  12      16939.03      15795.75       371.98 o                         
   2   2  12      23041.67      21919.23       537.48 o                         
   4   2  12        618.05        506.12       189.23 o                         
   6   2  12      26147.85      25493.47       592.88 o                         
   8   2  12      36813.52      37898.07       812.25 o                         
  10   2  12       2219.60       2573.30       446.67 o                         
  12   2  12       2228.59       2643.95       869.81 o                         
  14   2  12         10.16       -550.05       550.05 o                         
  16   2  12       2180.99       5013.74      1193.25 o                         
  18   2  12        125.44       1483.66       753.17 o                         
 -25   3  12         48.76        158.63       949.57 o                         
 -23   3  12        964.40       1171.10       603.93 o                         
 -21   3  12       9083.49       9016.66       661.98 o                         
 -19   3  12       5421.02       5599.41       590.55 o                         
 -17   3  12         51.55       -337.27       337.27 o                         
 -15   3  12      13209.80      13337.06       479.63 o                         
 -13   3  12       7816.53       8054.86       323.89 o                         
 -11   3  12         14.81       -183.45       183.45 o                         
  -9   3  12         36.83       -128.75       149.74 o                         
  -7   3  12      10210.44      10277.55       359.28 o                         
  -5   3  12      15191.70      15105.86       335.72 o                         
  -3   3  12        437.13        256.01       127.75 o                         
  -1   3  12      31785.89      31388.62       635.20 o                         
   1   3  12      24302.57      24773.35       570.43 o                         
   3   3  12        829.58        636.24       238.49 o                         
   5   3  12        512.04        262.52       296.49 o                         
   7   3  12         84.29       1307.25       460.17 o                         
   9   3  12       5168.97       4625.51       736.66 o                         
  11   3  12        590.90       -753.10       877.44 o                         
  13   3  12       4867.81       3506.66       691.26 o                         
  15   3  12       5949.29       6450.18       844.47 o                         
 -22   4  12       1161.58       3034.93      1341.72 o                         
 -20   4  12        431.45       2076.80       610.91 o                         
 -18   4  12          3.99       -282.48       527.09 o                         
 -16   4  12         38.04        237.88       529.97 o                         
 -14   4  12       1688.12       2121.32      1326.34 o                         
 -12   4  12       3430.25       4978.00       874.18 o                         
 -10   4  12        671.44         10.85       379.77 o                         
  -8   4  12       2331.96       3806.44       620.67 o                         
  -6   4  12       4745.38       4847.31       354.44 o                         
  -4   4  12        174.27       -201.27       228.61 o                         
  -2   4  12         38.33        -79.13       410.07 o                         
   0   4  12        168.80        583.13       420.04 o                         
   2   4  12       1372.71       2143.06       486.02 o                         
   4   4  12         69.81       -182.77       466.85 o                         
   6   4  12       1852.46       2978.13       757.17 o                         
   8   4  12       2623.25       3550.92       708.18 o                         
  10   4  12        201.23       -680.88       680.88 o                         
  12   4  12        524.40       2660.17      1036.77 o                         
 -15   5  12       1118.26       2988.48       841.77 o                         
 -13   5  12         85.34        738.42       566.87 o                         
 -11   5  12        516.66       1205.07       466.37 o                         
  -9   5  12         24.72       -762.25       762.25 o                         
  -7   5  12        128.54       -225.78       558.84 o                         
  -5   5  12        157.27        -49.60       613.66 o                         
  -3   5  12         41.30       -565.18       565.18 o                         
  -1   5  12        454.98       1132.03       600.14 o                         
   1   5  12        171.73        610.60       648.86 o                         
   3   5  12          5.83        -45.92       677.59 o                         
   5   5  12        641.84       1574.71       717.02 o                         
 -29   1  13       1185.20       1694.52      1265.15 o                         
 -27   1  13       3032.93       1910.08       878.55 o                         
 -25   1  13        404.27        432.72       633.78 o                         
 -23   1  13          5.53        590.07       550.73 o                         
 -21   1  13         16.40        509.46       207.95 o                         
 -19   1  13        913.30        919.84       219.18 o                         
 -17   1  13         22.61        -41.72       132.55 o                         
 -15   1  13       4490.97       4456.91       219.60 o                         
 -13   1  13      16366.19      16285.74       272.32 o                         
 -11   1  13       4953.61       5261.51       157.60 o                         
  -9   1  13       3809.60       3936.18       110.60 o                         
  -7   1  13       9107.63       9723.70       185.26 o                         
  -5   1  13         26.55         69.38        64.30 o                         
  -3   1  13         76.00        133.54        58.55 o                         
  -1   1  13       8810.38       8577.39       174.68 o                         
   1   1  13      11457.50      11575.38       283.26 o                         
   3   1  13        146.56         38.28       118.50 o                         
   5   1  13       6182.12       5627.03       235.04 o                         
   7   1  13       2941.55       2886.14       255.00 o                         
   9   1  13        540.92       1073.00       273.31 o                         
  11   1  13          9.70        360.16       308.98 o                         
  13   1  13        446.05        820.56       362.45 o                         
  15   1  13        929.87       1417.08       538.09 o                         
  17   1  13        329.33        475.31       742.53 o                         
 -28   2  13        421.21        662.16       619.09 o                         
 -26   2  13        431.28        937.80       597.99 o                         
 -24   2  13          0.94       -417.84       417.84 o                         
 -22   2  13       7342.20       7162.16       790.91 o                         
 -20   2  13      10547.97      11864.34       554.66 o                         
 -18   2  13       4846.55       4421.92       262.73 o                         
 -16   2  13        379.15        418.32       145.51 o                         
 -14   2  13        704.69        828.94       144.45 o                         
 -12   2  13       1099.50       1127.81       139.18 o                         
 -10   2  13       2049.99       1968.40       136.60 o                         
  -8   2  13      25205.88      24849.49       327.73 o                         
  -6   2  13      37403.57      37616.05       453.02 o                         
  -4   2  13       5130.38       5115.20       161.18 o                         
  -2   2  13       2832.89       2797.57       153.56 o                         
   0   2  13      11793.59      11755.34       399.81 o                         
   2   2  13       2196.10       2299.61       208.33 o                         
   4   2  13        549.10        297.71       199.60 o                         
   6   2  13       1778.93       1680.78       264.24 o                         
   8   2  13       6401.96       7991.16       494.62 o                         
  10   2  13        692.14        915.30       448.71 o                         
  12   2  13       1531.91       1947.77       695.59 o                         
  14   2  13       5195.62       4721.26       694.43 o                         
  16   2  13        571.61       2784.13      1132.09 o                         
 -25   3  13       1511.54       1543.69       560.79 o                         
 -23   3  13         47.99       -236.33       454.24 o                         
 -21   3  13          0.08       -189.85       590.51 o                         
 -19   3  13        934.47        471.81       380.46 o                         
 -17   3  13        373.69        622.83       448.66 o                         
 -15   3  13      16397.74      16468.75       773.66 o                         
 -13   3  13      36398.23      35143.50      1223.74 o                         
 -11   3  13       5965.88       5498.39       307.82 o                         
  -9   3  13       2165.30       2288.77       204.35 o                         
  -7   3  13       8031.28       7934.96       308.06 o                         
  -5   3  13        181.68        117.00       144.62 o                         
  -3   3  13       4901.04       4969.02       242.41 o                         
  -1   3  13      11104.63      10776.70       418.38 o                         
   1   3  13      19548.01      18875.64       532.89 o                         
   3   3  13       3009.95       2332.21       286.25 o                         
   5   3  13       4865.35       6166.88      1053.38 o                         
   7   3  13      11314.40      14136.34       954.56 o                         
   9   3  13       2305.62       1627.64       536.44 o                         
  11   3  13        112.46        144.29       598.23 o                         
  13   3  13        591.12        610.79       667.16 o                         
 -22   4  13       4230.10       4431.26       891.70 o                         
 -20   4  13      12057.06      12456.57      1065.98 o                         
 -18   4  13       2785.64       2475.69       581.74 o                         
 -16   4  13        233.36        154.02       482.20 o                         
 -14   4  13        846.72        518.36       823.57 o                         
 -12   4  13        170.65       -129.92       383.39 o                         
 -10   4  13         46.56       -646.89       646.89 o                         
  -8   4  13      14835.79      13309.71      1470.80 o                         
  -6   4  13      25053.55      25679.15       698.46 o                         
  -4   4  13       2140.53       2044.37       415.34 o                         
  -2   4  13       5342.87       4841.99       704.80 o                         
   0   4  13       8012.30       7670.63       687.20 o                         
   2   4  13       2294.06       2583.04       591.18 o                         
   4   4  13         90.52         71.98       495.76 o                         
   6   4  13       3963.74       3963.57       682.95 o                         
   8   4  13       5551.61       6713.87       754.87 o                         
  10   4  13        969.58        171.64       707.97 o                         
 -15   5  13       4332.87       6781.20      1104.66 o                         
 -13   5  13       6622.85       6525.54       962.38 o                         
 -11   5  13       3589.41       5043.48       964.58 o                         
  -9   5  13        797.98        -80.79       497.86 o                         
  -7   5  13       1940.01       1227.04       603.00 o                         
  -5   5  13        695.30        538.14       626.26 o                         
  -3   5  13        159.16        412.25       608.69 o                         
  -1   5  13       3276.12       3741.93       690.40 o                         
   1   5  13       6347.73      10080.06      1287.47 o                         
   3   5  13       1571.70       2859.51       772.34 o                         
 -30   0  14       8600.52       5799.73      1285.04 o                         
 -28   0  14      15497.85      14090.42      1595.37 o                         
 -26   0  14       6945.43       7447.11      1184.51 o                         
 -24   0  14         53.76        -69.93       533.25 o                         
 -22   0  14       1664.68       1799.06       464.75 o                         
 -20   0  14      25442.20      24858.36       728.58 o                         
 -18   0  14      13609.77      13069.46       650.58 o                         
 -16   0  14      39401.58      38841.08       805.36 o                         
 -14   0  14     144872.31     144758.73      2234.30 o                         
 -12   0  14      88509.76      86369.96      1901.29 o                         
 -10   0  14         32.89         41.69       112.88 o                         
  -8   0  14       6389.60       6163.90       358.74 o                         
  -6   0  14      18338.22      19878.50       517.78 o                         
  -4   0  14       2979.76       2521.02       345.08 o                         
  -2   0  14      43438.86      45067.86       628.56 o                         
   0   0  14     177560.45     175159.73      2308.15 o                         
   2   0  14      83858.39      82126.88      1394.33 o                         
   4   0  14         52.71        190.75       528.88 o                         
   6   0  14      35023.59      33160.42       781.30 o                         
   8   0  14       5211.42       4981.96       530.72 o                         
  10   0  14        742.32        644.76       442.86 o                         
  12   0  14        652.58        358.53       469.30 o                         
  14   0  14      15337.21      15408.22       987.18 o                         
  16   0  14      13140.95      17229.13      1149.95 o                         
  18   0  14          8.88        279.74      1219.48 o                         
 -29   1  14       1213.24       1897.37       747.20 o                         
 -27   1  14       9467.49      12078.48       965.66 o                         
 -25   1  14       2743.67       3217.73       568.06 o                         
 -23   1  14       6935.66       7860.79       708.42 o                         
 -21   1  14      62750.22      59693.45       982.82 o                         
 -19   1  14      22910.49      21471.90       537.64 o                         
 -17   1  14         24.84         32.74       121.60 o                         
 -15   1  14         37.65        231.05       122.65 o                         
 -13   1  14      10666.43      11120.33       224.89 o                         
 -11   1  14       9373.02       9467.33       199.63 o                         
  -9   1  14      30289.32      28810.62       353.20 o                         
  -7   1  14     197603.41     204194.09      2127.42 o                         
  -5   1  14     110689.02     110352.57      1191.90 o                         
  -3   1  14        343.16        340.48        76.26 o                         
  -1   1  14      12154.08      12360.01       239.47 o                         
   1   1  14       5037.86       5732.15       352.94 o                         
   3   1  14       3884.65       3921.64       206.56 o                         
   5   1  14      11083.10      10795.69       324.76 o                         
   7   1  14      63846.81      63683.29       935.93 o                         
   9   1  14      30342.27      31766.20      1272.94 o                         
  11   1  14        241.59        676.58       308.10 o                         
  13   1  14      14037.13      14103.19      1008.41 o                         
  15   1  14       5146.32       4682.05       684.42 o                         
  17   1  14        406.82         38.17       779.36 o                         
 -28   2  14       8678.83       8149.01       822.25 o                         
 -26   2  14       3059.92       2439.78       637.07 o                         
 -24   2  14          8.38        158.15       396.94 o                         
 -22   2  14        159.18        197.56       318.94 o                         
 -20   2  14      10130.99       9800.42       557.01 o                         
 -18   2  14       4148.66       4429.66       291.94 o                         
 -16   2  14      16687.91      15977.06       347.68 o                         
 -14   2  14      62443.58      60921.34       725.11 o                         
 -12   2  14      38511.46      38103.32       542.35 o                         
 -10   2  14          3.36        -93.35       105.62 o                         
  -8   2  14       5957.38       5842.52       180.25 o                         
  -6   2  14        784.99        851.74       111.12 o                         
  -4   2  14       4300.83       4130.99       168.70 o                         
  -2   2  14       8609.79       8229.59       250.07 o                         
   0   2  14      65502.84      64763.87      1037.99 o                         
   2   2  14      72680.65      71277.36      1178.58 o                         
   4   2  14        227.05        163.15       215.51 o                         
   6   2  14      17770.94      16598.07       540.87 o                         
   8   2  14       2892.94       2883.59       459.35 o                         
  10   2  14        534.47         -5.00       540.21 o                         
  12   2  14        160.11       -180.75      1032.95 o                         
  14   2  14       6954.54       7912.89       795.40 o                         
  16   2  14       6543.39       5004.52       995.19 o                         
 -25   3  14        191.57        399.37       553.54 o                         
 -23   3  14       3976.40       4566.43       539.54 o                         
 -21   3  14      11661.24      13063.46       829.73 o                         
 -19   3  14       4183.80       5884.65       769.92 o                         
 -17   3  14        373.19        450.93       345.61 o                         
 -15   3  14          8.18        361.26       260.38 o                         
 -13   3  14       1711.93       1442.86       206.33 o                         
 -11   3  14       1887.85       1806.29       192.18 o                         
  -9   3  14       3613.98       3349.43       244.67 o                         
  -7   3  14      29578.11      28756.17       422.14 o                         
  -5   3  14       6309.25       6547.22       348.36 o                         
  -3   3  14          1.83        213.13       128.07 o                         
  -1   3  14       3083.97       3240.10       339.94 o                         
   1   3  14        185.87        787.79       246.11 o                         
   3   3  14         79.61       -284.82       430.58 o                         
   5   3  14       1153.34       1247.69       522.26 o                         
   7   3  14      12049.94      14093.91       899.08 o                         
   9   3  14       4570.64       4233.53       627.79 o                         
  11   3  14        162.49       1114.63       745.82 o                         
  13   3  14       2214.64       3458.62       778.16 o                         
 -22   4  14        108.66       1133.79       649.06 o                         
 -20   4  14        212.76        618.22       680.30 o                         
 -18   4  14         80.36        -69.93       874.18 o                         
 -16   4  14       1483.04         92.80       501.77 o                         
 -14   4  14       4050.22       4294.80      1404.71 o                         
 -12   4  14       2935.88       2903.80       637.04 o                         
 -10   4  14        755.12         53.62       302.58 o                         
  -8   4  14       3782.94       3386.76       373.89 o                         
  -6   4  14        623.58       1126.18       413.61 o                         
  -4   4  14        973.73        615.88       407.61 o                         
  -2   4  14        179.92         70.67       408.84 o                         
   0   4  14       4575.09       5690.70       760.26 o                         
   2   4  14       3111.48       3593.01       552.61 o                         
   4   4  14          0.39        657.17       695.08 o                         
   6   4  14        872.51        227.31       598.70 o                         
   8   4  14        237.10       -669.97       669.97 o                         
  10   4  14         43.50        949.97       766.31 o                         
 -13   5  14        777.20       -176.44       580.18 o                         
 -11   5  14         48.00        534.82       764.57 o                         
  -9   5  14         29.77       -604.22       804.36 o                         
  -7   5  14        469.95        293.12       599.86 o                         
  -5   5  14        154.25        175.95       595.83 o                         
  -3   5  14         59.74        340.70       616.90 o                         
  -1   5  14        281.58        873.66       744.63 o                         
   1   5  14          1.97        614.66       701.30 o                         
 -29   1  15        174.96       1252.98       692.37 o                         
 -27   1  15        396.95       1114.88       574.24 o                         
 -25   1  15        421.58        924.27       498.28 o                         
 -23   1  15        739.60        863.21       427.38 o                         
 -21   1  15       1568.22       1368.97       463.40 o                         
 -19   1  15       3438.57       3581.61       233.68 o                         
 -17   1  15        259.37        279.87       127.81 o                         
 -15   1  15       1909.35       1927.25       167.82 o                         
 -13   1  15       5056.05       5144.40       173.57 o                         
 -11   1  15       1079.59       1157.00       100.28 o                         
  -9   1  15       1251.15       1368.08       115.38 o                         
  -7   1  15       2988.86       2997.51       204.17 o                         
  -5   1  15       4228.45       4007.77       178.70 o                         
  -3   1  15         63.96         31.74        97.59 o                         
  -1   1  15       2601.90       2524.86       155.10 o                         
   1   1  15       6952.38       7102.49       255.67 o                         
   3   1  15       2695.12       2744.94       187.65 o                         
   5   1  15        125.37       -172.60       172.60 o                         
   7   1  15       1063.28       1279.30       240.55 o                         
   9   1  15         11.99        901.30       575.69 o                         
  11   1  15         36.81        602.02       507.15 o                         
  13   1  15       1051.43        690.06       531.20 o                         
  15   1  15       2671.12       2318.22       610.98 o                         
 -28   2  15       3716.01       3534.22       608.89 o                         
 -26   2  15       5895.56       5627.01       587.20 o                         
 -24   2  15         51.04       -138.90       436.29 o                         
 -22   2  15       3017.61       3279.48       396.94 o                         
 -20   2  15       3259.07       3370.13       343.23 o                         
 -18   2  15         71.64         45.83       166.17 o                         
 -16   2  15        748.43       1130.25       169.55 o                         
 -14   2  15       9400.84      10148.06       275.49 o                         
 -12   2  15       9512.23       9800.30       269.08 o                         
 -10   2  15         48.95         55.68       136.62 o                         
  -8   2  15      24453.33      24040.38       378.70 o                         
  -6   2  15      21091.65      21201.67       348.12 o                         
  -4   2  15       5139.24       4954.38       183.42 o                         
  -2   2  15          1.23         72.56       178.42 o                         
   0   2  15       9626.09       9474.45       346.39 o                         
   2   2  15       3332.23       3838.95       310.95 o                         
   4   2  15        443.72        501.78       286.44 o                         
   6   2  15      15868.18      13816.04       906.92 o                         
   8   2  15       9797.18      10696.27       701.21 o                         
  10   2  15        658.25        839.35       503.76 o                         
  12   2  15        363.92       1722.96       775.61 o                         
  14   2  15        189.70       1355.37       711.39 o                         
 -25   3  15          3.18       -522.44       522.44 o                         
 -23   3  15       1010.36        271.23       641.61 o                         
 -21   3  15       8142.57       7839.08       741.71 o                         
 -19   3  15       8699.31       8317.27       699.59 o                         
 -17   3  15        118.33       -190.97       398.73 o                         
 -15   3  15       9088.34      10305.50      1047.60 o                         
 -13   3  15      12495.61      13471.08       414.07 o                         
 -11   3  15       2287.73       2230.46       197.82 o                         
  -9   3  15        896.68        791.47       161.10 o                         
  -7   3  15       4013.85       4166.16       286.02 o                         
  -5   3  15      14716.19      15065.80       550.81 o                         
  -3   3  15         22.84        -70.89       139.52 o                         
  -1   3  15      24771.58      23729.82       584.49 o                         
   1   3  15      25327.05      25837.94      2091.28 o                         
   3   3  15       2459.51       2185.34       784.36 o                         
   5   3  15        226.76         94.74       493.47 o                         
   7   3  15        371.33       1349.31       644.51 o                         
   9   3  15        517.59       -567.18       567.18 o                         
  11   3  15        369.83        -38.47       847.67 o                         
  13   3  15       4336.52       4080.75       828.52 o                         
 -20   4  15       3970.16       5082.67       703.63 o                         
 -18   4  15        916.74       -119.51       822.80 o                         
 -16   4  15       1154.14       1092.56       482.18 o                         
 -14   4  15       5511.31       8072.54       779.01 o                         
 -12   4  15       5995.36       6824.96       600.46 o                         
 -10   4  15         14.01        487.28       334.94 o                         
  -8   4  15       5620.55       5320.64       443.08 o                         
  -6   4  15      13684.43      14098.09       593.66 o                         
  -4   4  15       2327.45       2720.36       551.56 o                         
  -2   4  15        128.32       -241.11       448.57 o                         
   0   4  15        563.71       1212.44       496.12 o                         
   2   4  15       1693.10       1690.98       544.62 o                         
   4   4  15        110.48       -435.01       545.99 o                         
   6   4  15       6944.44       8092.40       846.65 o                         
   8   4  15       8181.18       6674.26      1123.96 o                         
 -13   5  15       2806.59       1535.15       613.61 o                         
 -11   5  15        272.66        230.31       770.93 o                         
  -9   5  15         16.47       -616.43       616.43 o                         
  -7   5  15       2322.60        707.23       622.49 o                         
  -5   5  15       2075.63       1868.76       647.42 o                         
  -3   5  15        122.85       -629.19       629.19 o                         
  -1   5  15       5437.25       7452.21      1547.37 o                         
   1   5  15       5139.98       5541.42      1329.82 o                         
 -30   0  16        932.06       2796.93      1197.62 o                         
 -28   0  16       1802.83       1765.84       839.21 o                         
 -26   0  16        326.68        559.47       677.49 o                         
 -24   0  16         55.88       -131.13       590.07 o                         
 -22   0  16      36357.62      36231.13      1717.76 o                         
 -20   0  16      66193.75      63739.52      1255.96 o                         
 -18   0  16      32964.13      32306.44       742.32 o                         
 -16   0  16      33376.55      32517.49       835.19 o                         
 -14   0  16      44954.46      44491.80       815.83 o                         
 -12   0  16       2206.78       2229.29       182.15 o                         
 -10   0  16         39.13        -29.50       358.41 o                         
  -8   0  16      41127.92      40158.94      1038.25 o                         
  -6   0  16     115869.18     110626.63      2249.68 o                         
  -4   0  16      43081.12      43549.75       815.62 o                         
  -2   0  16      24242.21      24487.31       587.01 o                         
   0   0  16      85463.03      83617.02      1242.11 o                         
   2   0  16      17687.58      17736.89       480.89 o                         
   4   0  16          0.00         36.25       248.37 o                         
   6   0  16         26.28        251.02       347.77 o                         
   8   0  16      30775.07      30686.07      1178.08 o                         
  10   0  16      12299.23      11421.06       811.09 o                         
  12   0  16      10543.16       9091.32       879.00 o                         
  14   0  16      28079.89      29837.31      1538.22 o                         
  16   0  16       6858.62       7390.29      1416.17 o                         
 -29   1  16      10847.18      10369.67      1470.58 o                         
 -27   1  16      26675.26      26673.58      2746.66 o                         
 -25   1  16       3229.35       3298.05       581.24 o                         
 -23   1  16       3343.90       4652.72       756.16 o                         
 -21   1  16       6154.16       6085.17       386.21 o                         
 -19   1  16       1089.46       1294.73       163.49 o                         
 -17   1  16         24.13       -129.19       129.19 o                         
 -15   1  16      30677.67      30436.84       414.69 o                         
 -13   1  16     100644.91     100228.07       990.19 o                         
 -11   1  16      13164.58      12657.76       252.96 o                         
  -9   1  16      18799.65      18150.40       313.62 o                         
  -7   1  16      70054.41      68467.01       830.64 o                         
  -5   1  16      13411.13      13195.50       271.33 o                         
  -3   1  16          6.25        -80.24       199.99 o                         
  -1   1  16      13576.71      13411.41       272.86 o                         
   1   1  16      49089.71      48229.57       607.78 o                         
   3   1  16      12682.35      12841.70       324.56 o                         
   5   1  16       4335.30       3979.18       256.50 o                         
   7   1  16      45647.23      44526.20      1914.45 o                         
   9   1  16      16414.43      15805.26      1141.77 o                         
  11   1  16         11.11       -353.75       756.16 o                         
  13   1  16        140.70       -652.75       652.75 o                         
  15   1  16       1373.03       1012.06       651.66 o                         
 -28   2  16        415.11        383.56       842.17 o                         
 -26   2  16       1293.96        749.46       782.23 o                         
 -24   2  16       1258.79        502.48       423.32 o                         
 -22   2  16      16049.88      16084.63       678.38 o                         
 -20   2  16      24697.56      25343.92       947.76 o                         
 -18   2  16       5013.82       4799.16       305.88 o                         
 -16   2  16       7735.31       7773.72       308.26 o                         
 -14   2  16      20803.00      20263.04       463.85 o                         
 -12   2  16       1282.82       1495.73       144.16 o                         
 -10   2  16        364.35        375.46       141.50 o                         
  -8   2  16      12636.41      12535.90       249.15 o                         
  -6   2  16      45158.76      45616.54       499.87 o                         
  -4   2  16      14723.09      14281.28       268.20 o                         
  -2   2  16      24096.93      23132.83       623.43 o                         
   0   2  16      30663.80      30152.14       581.86 o                         
   2   2  16       5756.37       6622.72       377.36 o                         
   4   2  16        243.66       -234.73       274.28 o                         
   6   2  16       1133.58       1409.18       429.43 o                         
   8   2  16       8144.81       9929.85       918.60 o                         
  10   2  16       4028.55       4257.64       601.93 o                         
  12   2  16       1813.21       1762.04       667.30 o                         
  14   2  16       8222.53      11673.98      1544.05 o                         
 -25   3  16        445.86        123.45       522.95 o                         
 -23   3  16       2853.85       1860.49       548.63 o                         
 -21   3  16       3527.21       3766.37       543.54 o                         
 -19   3  16        465.51        533.90       414.35 o                         
 -17   3  16         46.08        269.29       359.80 o                         
 -15   3  16       6831.05       6842.70       497.03 o                         
 -13   3  16      20166.68      19283.56       771.44 o                         
 -11   3  16       4733.11       4630.04       276.54 o                         
  -9   3  16       3777.13       3355.10       243.15 o                         
  -7   3  16      16701.42      17249.10       370.76 o                         
  -5   3  16       5980.28       6547.29       338.68 o                         
  -3   3  16       3115.21       2618.76       349.09 o                         
  -1   3  16        595.11        548.55       360.74 o                         
   1   3  16       7699.72       8879.42       821.80 o                         
   3   3  16       4016.50       3412.56       471.14 o                         
   5   3  16       1397.89        790.63       483.36 o                         
   7   3  16      11112.81      11928.29       898.18 o                         
   9   3  16       2827.36       1237.25       644.41 o                         
  11   3  16        134.54        412.44       824.55 o                         
 -20   4  16       1974.59       2542.95       629.47 o                         
 -18   4  16         35.57       -545.44       545.44 o                         
 -16   4  16       1637.71       2698.31       532.13 o                         
 -14   4  16       2354.43       3037.85       480.95 o                         
 -12   4  16         62.77       1531.40       588.04 o                         
 -10   4  16        773.37        686.05       345.65 o                         
  -8   4  16         88.85         93.09       360.27 o                         
  -6   4  16       1541.79        781.46       477.59 o                         
  -4   4  16        578.27        593.40       430.12 o                         
  -2   4  16        950.89        278.11       656.90 o                         
   0   4  16       3595.07       4310.15       594.28 o                         
   2   4  16        789.09        663.81       570.88 o                         
   4   4  16        100.46       -159.14       787.52 o                         
   6   4  16        156.65       1183.16       675.67 o                         
 -11   5  16        147.38        742.69       911.84 o                         
  -9   5  16        206.24       -722.60       727.57 o                         
  -7   5  16        565.47       -622.23       623.01 o                         
  -5   5  16        207.01       -151.20       657.68 o                         
  -3   5  16        103.77       -506.57       679.20 o                         
 -29   1  17          0.93       -214.99      1186.70 o                         
 -27   1  17       1004.47       1199.21       637.53 o                         
 -25   1  17        415.69        451.10      1053.38 o                         
 -23   1  17        709.37        716.94       343.60 o                         
 -21   1  17      12170.08      11963.25       553.07 o                         
 -19   1  17        854.14        809.06       177.75 o                         
 -17   1  17         24.24       -120.04       120.04 o                         
 -15   1  17        351.25        535.02       110.80 o                         
 -13   1  17       2913.20       2934.79       167.54 o                         
 -11   1  17        852.02        761.36       120.22 o                         
  -9   1  17       3973.46       4312.15       400.08 o                         
  -7   1  17       8959.18       9202.66       346.31 o                         
  -5   1  17       5314.58       4852.39       247.94 o                         
  -3   1  17          2.70         86.33       131.71 o                         
  -1   1  17       1189.57       1262.43       169.74 o                         
   1   1  17        549.47        907.01       156.61 o                         
   3   1  17       2949.24       2928.39       220.84 o                         
   5   1  17       1429.13       1957.38       413.17 o                         
   7   1  17       3025.06       3142.53       597.50 o                         
   9   1  17       1881.65       2849.96       637.28 o                         
  11   1  17       1302.06        334.79      1053.40 o                         
  13   1  17        252.76       -589.68       589.68 o                         
 -28   2  17       1924.64       2027.52       582.52 o                         
 -26   2  17       6137.81       6224.81       786.58 o                         
 -24   2  17        882.23        583.54       455.50 o                         
 -22   2  17        128.32        159.07       342.62 o                         
 -20   2  17        517.27        799.37       289.75 o                         
 -18   2  17       1043.63       1357.33       259.43 o                         
 -16   2  17       2668.42       2541.63       194.28 o                         
 -14   2  17      20059.95      21031.26       386.88 o                         
 -12   2  17      12698.34      13258.10       305.20 o                         
 -10   2  17        262.62         64.35       122.36 o                         
  -8   2  17       2740.63       2877.88       154.22 o                         
  -6   2  17       2215.81       2508.55       195.75 o                         
  -4   2  17        349.77        263.63       136.71 o                         
  -2   2  17        665.29        498.17       143.47 o                         
   0   2  17      10937.07      10558.84       492.07 o                         
   2   2  17      12182.73      11286.43       500.71 o                         
   4   2  17        231.64       -360.63       360.63 o                         
   6   2  17       3541.01       3487.79       529.84 o                         
   8   2  17       1762.26       2572.57       506.96 o                         
  10   2  17         51.64       1094.28       707.12 o                         
  12   2  17        110.16       3955.08       933.04 o                         
 -25   3  17        425.35       -470.07       810.05 o                         
 -23   3  17       1612.42       1478.39       554.47 o                         
 -21   3  17      11640.96      14368.06       859.35 o                         
 -19   3  17      11548.48      11763.91       756.09 o                         
 -17   3  17        886.79       1702.96       811.32 o                         
 -15   3  17        714.59        518.70       372.25 o                         
 -13   3  17         74.23        227.29       321.64 o                         
 -11   3  17        193.00        188.98       284.41 o                         
  -9   3  17       6990.83       7249.73       372.17 o                         
  -7   3  17      25580.37      23582.83       564.16 o                         
  -5   3  17      10486.78      10832.85       395.55 o                         
  -3   3  17          0.92       -262.47       370.72 o                         
  -1   3  17       3943.82       3753.70       478.13 o                         
   1   3  17        889.58        382.28       397.36 o                         
   3   3  17         52.55       -326.24       433.86 o                         
   5   3  17        969.16       1306.31       637.85 o                         
   7   3  17       5625.80       7286.80      1052.46 o                         
   9   3  17       5067.56       5267.10       985.97 o                         
 -20   4  17        747.71        -66.33       595.29 o                         
 -18   4  17        130.18        770.24       553.65 o                         
 -16   4  17       3966.84       4028.82       559.32 o                         
 -14   4  17      18127.20      18887.20       843.68 o                         
 -12   4  17      12479.28      12017.05       758.17 o                         
 -10   4  17          1.50       -239.13       346.09 o                         
  -8   4  17       1705.30       1319.00       456.70 o                         
  -6   4  17        157.88        389.18       604.78 o                         
  -4   4  17         56.26        251.11       451.26 o                         
  -2   4  17       1767.89       2807.58       537.23 o                         
   0   4  17      10325.12      11287.06       904.16 o                         
   2   4  17       5215.64       5123.48       632.44 o                         
   4   4  17          9.41        821.73      1136.43 o                         
   6   4  17       2464.73       3622.37      1149.79 o                         
  -9   5  17       1500.71        584.33       664.40 o                         
  -7   5  17       5090.87       3381.75       921.74 o                         
  -5   5  17       4427.43       4212.57      1184.51 o                         
 -28   0  18       9595.41       9160.50      1411.80 o                         
 -26   0  18      14550.63      12779.15      1341.86 o                         
 -24   0  18        118.67       -476.43       476.43 o                         
 -22   0  18      32005.74      31210.87      2290.12 o                         
 -20   0  18      31158.50      28801.75       744.27 o                         
 -18   0  18       6096.08       5988.20       679.97 o                         
 -16   0  18      10857.17      10456.75       365.17 o                         
 -14   0  18       4071.98       3874.82       340.38 o                         
 -12   0  18      14527.98      14923.94       666.78 o                         
 -10   0  18        754.03        882.47       297.46 o                         
  -8   0  18      83021.24      84468.66      1852.51 o                         
  -6   0  18     128071.27     127302.45      3636.14 o                         
  -4   0  18      24992.05      25338.81       516.95 o                         
  -2   0  18       3486.43       3306.09       365.08 o                         
   0   0  18       1072.78       1879.48       493.91 o                         
   2   0  18       3834.22       4421.57       507.57 o                         
   4   0  18         31.79        231.03       374.37 o                         
   6   0  18      27499.31      26822.22       968.92 o                         
   8   0  18      15293.33      15724.44       836.96 o                         
  10   0  18       8000.42       8116.71       961.59 o                         
  12   0  18       1744.03       1503.58       952.85 o                         
  14   0  18       3109.52       1674.05      1153.91 o                         
 -29   1  18       8770.89       9946.90       961.18 o                         
 -27   1  18       8982.05       9732.90       783.38 o                         
 -25   1  18       1497.74       1614.61       414.73 o                         
 -23   1  18         20.44       -241.09       321.82 o                         
 -21   1  18      19838.74      19305.20       564.66 o                         
 -19   1  18      28762.45      28235.58       484.88 o                         
 -17   1  18        340.22        255.21       127.08 o                         
 -15   1  18      50890.05      51435.28       644.59 o                         
 -13   1  18     103195.54     103147.62      1093.88 o                         
 -11   1  18      11853.93      11765.90       277.41 o                         
  -9   1  18       3312.86       3284.06       202.09 o                         
  -7   1  18        123.72        335.29       151.16 o                         
  -5   1  18      13417.45      12639.43       341.21 o                         
  -3   1  18         43.62         56.19       147.26 o                         
  -1   1  18      47177.67      45149.31       972.05 o                         
   1   1  18      95479.34      94775.33      1138.44 o                         
   3   1  18       6012.18       6071.53       337.93 o                         
   5   1  18       6750.16       7776.76       634.60 o                         
   7   1  18       3549.89       3357.10       476.29 o                         
   9   1  18         47.18        958.69       607.36 o                         
  11   1  18        941.07       1185.66       685.61 o                         
  13   1  18       3142.51       2529.35       665.31 o                         
 -26   2  18       5954.46       4815.64       667.08 o                         
 -24   2  18        534.18        430.40       446.94 o                         
 -22   2  18      18406.30      18712.98       860.46 o                         
 -20   2  18      23537.27      23535.44       644.60 o                         
 -18   2  18       2614.15       2368.96       295.95 o                         
 -16   2  18        113.19       -137.29       169.17 o                         
 -14   2  18       3554.99       4215.02       253.46 o                         
 -12   2  18      13865.95      14048.80       334.85 o                         
 -10   2  18          4.61        -80.98       148.23 o                         
  -8   2  18      51766.66      51859.45       743.56 o                         
  -6   2  18      41143.16      40586.74       550.98 o                         
  -4   2  18       8079.90       7290.75       259.49 o                         
  -2   2  18       1322.96       1259.71       184.08 o                         
   0   2  18       3868.22       3734.94       321.96 o                         
   2   2  18       1572.60       1615.93       322.63 o                         
   4   2  18         37.88        126.76       712.45 o                         
   6   2  18       8981.84       9586.45       849.37 o                         
   8   2  18      19347.51      21306.42       962.72 o                         
  10   2  18       3286.28       5495.92       697.42 o                         
  12   2  18       1501.80       3036.32      1199.59 o                         
 -25   3  18         42.78       -385.96       598.29 o                         
 -23   3  18          9.19       -548.96       548.96 o                         
 -21   3  18       1210.16        835.48       463.77 o                         
 -19   3  18       2294.72       2607.14       464.81 o                         
 -17   3  18        667.37        362.63       383.28 o                         
 -15   3  18      11531.30      12217.63       546.25 o                         
 -13   3  18      15178.83      15724.46       580.92 o                         
 -11   3  18       2623.67       1756.26       328.92 o                         
  -9   3  18       1058.70        861.06       215.32 o                         
  -7   3  18       1569.59       1480.67       217.24 o                         
  -5   3  18        332.28        462.06       209.18 o                         
  -3   3  18         61.05       -173.75       396.89 o                         
  -1   3  18       5509.50       5294.60       836.89 o                         
   1   3  18      13706.85      13795.19       730.86 o                         
   3   3  18       2881.04       3291.43       523.68 o                         
   5   3  18        949.44        473.04       918.73 o                         
   7   3  18       1051.80       1072.74       706.19 o                         
   9   3  18          4.30        232.71       704.06 o                         
 -20   4  18       1322.25       1117.00       707.68 o                         
 -18   4  18         19.21        704.16       551.06 o                         
 -16   4  18        136.82        -30.84       461.20 o                         
 -14   4  18        210.33        136.38       452.60 o                         
 -12   4  18        851.52       1516.23       421.85 o                         
 -10   4  18        133.55        -87.49       406.90 o                         
  -8   4  18       2563.31       1325.46       494.66 o                         
  -6   4  18       3585.37       4336.65       914.09 o                         
  -4   4  18        335.97       -261.82       499.76 o                         
  -2   4  18        258.10       -682.17       682.17 o                         
   0   4  18        954.47       1316.47       569.54 o                         
   2   4  18        575.54        -24.80       605.21 o                         
   4   4  18         52.02       -895.65       895.65 o                         
 -29   1  19        462.05       1175.11       563.11 o                         
 -27   1  19       1172.47       1525.95       502.29 o                         
 -25   1  19        255.39        273.17       443.51 o                         
 -23   1  19        503.56        988.44       465.14 o                         
 -21   1  19        626.44        931.55       244.63 o                         
 -19   1  19       1652.54       1805.66       200.24 o                         
 -17   1  19        796.85        792.26       150.87 o                         
 -15   1  19          7.14        158.81       119.89 o                         
 -13   1  19       4344.66       4470.70       230.21 o                         
 -11   1  19       6780.52       6103.31       278.03 o                         
  -9   1  19       1369.10       1437.16       157.03 o                         
  -7   1  19      10545.11      10494.50       292.62 o                         
  -5   1  19       4274.20       4726.80       450.84 o                         
  -3   1  19        233.54       -168.12       182.68 o                         
  -1   1  19       1356.41       1541.61       186.92 o                         
   1   1  19        750.07       1419.42       200.58 o                         
   3   1  19        182.51        248.53       308.33 o                         
   5   1  19        150.95        353.64       527.42 o                         
   7   1  19       1589.74       2923.68       576.11 o                         
   9   1  19       1386.28        883.21       518.05 o                         
  11   1  19         16.00        969.75       598.03 o                         
 -26   2  19        187.87        475.77       608.99 o                         
 -24   2  19        459.02        478.54       435.94 o                         
 -22   2  19       5212.76       6011.69       563.25 o                         
 -20   2  19      12306.74      14087.96       535.65 o                         
 -18   2  19       4770.92       4700.13       366.84 o                         
 -16   2  19       1253.26       1168.67       239.93 o                         
 -14   2  19       4808.31       4930.00       382.95 o                         
 -12   2  19       3120.81       3137.73       232.59 o                         
 -10   2  19         14.84       -144.65       144.65 o                         
  -8   2  19      10369.25      10275.59       319.79 o                         
  -6   2  19      11223.34      11091.32       323.34 o                         
  -4   2  19       1574.11       1406.85       215.11 o                         
  -2   2  19      10130.22       9390.07       414.99 o                         
   0   2  19       9744.93       9747.91       424.11 o                         
   2   2  19       4571.69       5569.88       591.67 o                         
   4   2  19         24.13       -412.57       412.57 o                         
   6   2  19          8.83       -269.59       490.77 o                         
   8   2  19        601.14        877.95       554.06 o                         
  10   2  19         83.83       1735.53       690.08 o                         
 -23   3  19        326.91        932.67       537.68 o                         
 -21   3  19       2612.80       3931.16       549.36 o                         
 -19   3  19        518.76       1943.93       532.26 o                         
 -17   3  19        620.01        971.16       394.95 o                         
 -15   3  19       6794.30       8293.12       691.38 o                         
 -13   3  19      15271.98      16531.47       553.37 o                         
 -11   3  19       3914.05       3927.80       531.49 o                         
  -9   3  19       2206.94       1957.43       246.55 o                         
  -7   3  19      14127.04      14056.85       448.19 o                         
  -5   3  19       6404.24       7006.61       467.42 o                         
  -3   3  19       2272.40       1023.53       403.03 o                         
  -1   3  19        464.06        872.98       465.38 o                         
   1   3  19       2649.31       2511.25       494.34 o                         
   3   3  19        679.89        913.14       522.89 o                         
   5   3  19       2350.50       1370.36       844.15 o                         
   7   3  19       8040.63       6214.12       858.79 o                         
 -18   4  19       2489.63       3064.76       547.88 o                         
 -16   4  19        904.85        187.90       503.29 o                         
 -14   4  19       6081.66       6797.26       705.27 o                         
 -12   4  19       3458.66       5997.30       924.44 o                         
 -10   4  19       1099.42        183.52       489.45 o                         
  -8   4  19       1723.17       1544.77       645.45 o                         
  -6   4  19       7873.48       5685.07       994.38 o                         
  -4   4  19       1619.78       2378.18       549.35 o                         
  -2   4  19       1441.97        488.75       574.94 o                         
   0   4  19      11640.36      11907.20      1166.54 o                         
   2   4  19       4099.80       4928.08       909.09 o                         
 -28   0  20      20365.72      19252.00      1722.13 o                         
 -26   0  20      18835.63      17258.87      1516.70 o                         
 -24   0  20         35.66        244.77       690.60 o                         
 -22   0  20       4167.72       3533.13       670.93 o                         
 -20   0  20       3639.67       3223.82       696.94 o                         
 -18   0  20      12285.58      12460.82       623.82 o                         
 -16   0  20       5610.47       5799.42       308.81 o                         
 -14   0  20      91686.05      90802.98      2085.46 o                         
 -12   0  20      80483.27      80681.38      1877.26 o                         
 -10   0  20         55.11         -5.74       432.72 o                         
  -8   0  20      35112.89      34080.66      1490.47 o                         
  -6   0  20      19471.97      19553.59      1132.06 o                         
  -4   0  20        485.99        394.55       166.72 o                         
  -2   0  20       4470.80       4277.88       341.68 o                         
   0   0  20      39280.67      40563.20      1086.51 o                         
   2   0  20      34187.02      35131.00      1042.68 o                         
   4   0  20       2721.38       2450.52       602.96 o                         
   6   0  20      28904.74      28937.64      1093.77 o                         
   8   0  20      17528.97      16482.50      1623.57 o                         
  10   0  20        367.34       -389.01       865.44 o                         
  12   0  20        257.85       -992.19       992.19 o                         
 -27   1  20        511.71        494.31       469.72 o                         
 -25   1  20        122.87         84.38       491.73 o                         
 -23   1  20       5758.11       6021.86       488.46 o                         
 -21   1  20      34350.61      34696.76       668.73 o                         
 -19   1  20      36800.57      37230.73       653.83 o                         
 -17   1  20        133.49        129.22       157.10 o                         
 -15   1  20      10339.45      10428.23       289.18 o                         
 -13   1  20        432.50        240.76       165.48 o                         
 -11   1  20        327.32        152.38       174.90 o                         
  -9   1  20       6881.02       6655.21       279.53 o                         
  -7   1  20      55615.54      55776.38       899.03 o                         
  -5   1  20      50076.62      48495.15      1053.23 o                         
  -3   1  20        252.45       -149.10       197.44 o                         
  -1   1  20      22841.49      22549.24       733.90 o                         
   1   1  20      19780.74      20079.38       621.83 o                         
   3   1  20       2263.03       2182.40       547.93 o                         
   5   1  20          5.19        106.03       792.51 o                         
   7   1  20       7517.89       8585.74       729.19 o                         
   9   1  20       9978.09      12392.17      1422.50 o                         
  11   1  20         84.00        677.77       616.82 o                         
 -26   2  20       5558.46       6898.31       661.63 o                         
 -24   2  20          9.38        208.74       397.40 o                         
 -22   2  20       2177.46       2904.34       411.35 o                         
 -20   2  20        125.83        135.49       330.88 o                         
 -18   2  20        111.76        -44.08       250.91 o                         
 -16   2  20       3874.81       3688.57       288.18 o                         
 -14   2  20      32825.25      32943.00       577.67 o                         
 -12   2  20      22095.66      22545.80       469.63 o                         
 -10   2  20       3332.04       2807.78       232.70 o                         
  -8   2  20      12008.89      11731.75       373.24 o                         
  -6   2  20      15105.26      14550.19       415.99 o                         
  -4   2  20         12.02        285.00       314.01 o                         
  -2   2  20        583.24        354.98       245.75 o                         
   0   2  20      10210.75      10972.05       557.33 o                         
   2   2  20      15608.47      16825.54       764.59 o                         
   4   2  20        236.16        207.97       442.42 o                         
   6   2  20       9217.16       8833.55       755.61 o                         
   8   2  20       8626.17       7596.26      1601.71 o                         
  10   2  20        399.89       2112.50      1700.06 o                         
 -23   3  20       1022.95       1282.11       677.10 o                         
 -21   3  20       6629.76       6253.34       759.74 o                         
 -19   3  20       6736.25      11302.92      1016.60 o                         
 -17   3  20        343.23        854.95       425.28 o                         
 -15   3  20       5377.76       5511.27       722.09 o                         
 -13   3  20       1968.12       1885.57       302.74 o                         
 -11   3  20         19.09       -300.53       300.53 o                         
  -9   3  20        391.23        -90.63       231.27 o                         
  -7   3  20       9645.30       9908.92       474.53 o                         
  -5   3  20      16202.74      16376.54       724.49 o                         
  -3   3  20        542.15       -226.97       388.37 o                         
  -1   3  20       6440.30       7230.47       691.89 o                         
   1   3  20       3391.57       5382.92       726.87 o                         
   3   3  20         16.00       -522.43       522.43 o                         
   5   3  20         82.34       -329.60       610.75 o                         
   7   3  20       1443.35        954.63       670.74 o                         
 -18   4  20          2.95        588.99       516.18 o                         
 -16   4  20         68.79       1438.31       943.89 o                         
 -14   4  20       2294.36       4179.38       683.34 o                         
 -12   4  20       1282.64       -162.86      1785.51 o                         
 -10   4  20         11.73       -550.45       550.45 o                         
  -8   4  20       2205.75       1397.00       537.38 o                         
  -6   4  20       1187.13        327.77       677.88 o                         
  -4   4  20        125.37       1957.68       675.82 o                         
  -2   4  20         35.20        143.42       584.94 o                         
   0   4  20        172.37        433.67       608.87 o                         
 -27   1  21       1016.62        284.88       511.48 o                         
 -25   1  21        474.58         31.18       403.49 o                         
 -23   1  21        105.76       -207.30       388.09 o                         
 -21   1  21       1618.06       1592.74       238.63 o                         
 -19   1  21       1322.24       1350.83       233.12 o                         
 -17   1  21          0.50        102.17       173.82 o                         
 -15   1  21       6892.62       6913.28       399.35 o                         
 -13   1  21       1225.64       1295.26       194.49 o                         
 -11   1  21        218.29        135.42       160.61 o                         
  -9   1  21          0.36         27.57       157.41 o                         
  -7   1  21        119.46        443.42       242.89 o                         
  -5   1  21         16.91        279.49       217.02 o                         
  -3   1  21        486.75        399.19       185.03 o                         
  -1   1  21       2597.45       2234.60       250.71 o                         
   1   1  21       5004.49       4522.73       599.43 o                         
   3   1  21        548.65         21.73       591.38 o                         
   5   1  21          2.56       -154.63       442.16 o                         
   7   1  21        390.74       1285.45      1107.49 o                         
   9   1  21         59.24       1172.45       751.71 o                         
 -26   2  21       1613.57       2169.52       506.50 o                         
 -24   2  21          0.15       -113.40       462.44 o                         
 -22   2  21       4286.91       4434.04       495.80 o                         
 -20   2  21       8864.36       9264.85       477.37 o                         
 -18   2  21       3047.59       3218.42       309.96 o                         
 -16   2  21        230.18        405.37       226.81 o                         
 -14   2  21        327.21        395.82       203.08 o                         
 -12   2  21        660.92        728.37       196.97 o                         
 -10   2  21         41.94        148.73       206.08 o                         
  -8   2  21       4021.34       4590.10       275.02 o                         
  -6   2  21      16361.04      17055.20      1182.78 o                         
  -4   2  21       5467.94       5324.58       351.22 o                         
  -2   2  21        369.41       -104.28       351.16 o                         
   0   2  21        656.04        760.48       384.25 o                         
   2   2  21         28.70        443.49       484.76 o                         
   4   2  21         15.85       -366.87       476.64 o                         
   6   2  21       2759.06       1586.84       601.72 o                         
   8   2  21       4033.38       4435.55      1413.98 o                         
 -23   3  21        105.42       -195.04       555.96 o                         
 -21   3  21       1272.24       1877.59       533.56 o                         
 -19   3  21       1485.37       1032.30       504.85 o                         
 -17   3  21         21.88        130.62       457.71 o                         
 -15   3  21       6889.97       7429.07       666.59 o                         
 -13   3  21      15929.35      16057.76       708.42 o                         
 -11   3  21       4379.78       4595.00       393.67 o                         
  -9   3  21          9.25        572.94       286.94 o                         
  -7   3  21        787.87       1767.22       489.96 o                         
  -5   3  21       2031.98       1431.91       567.63 o                         
  -3   3  21          0.89         42.52       588.72 o                         
  -1   3  21       7788.45       8692.63      1140.32 o                         
   1   3  21      12404.80      14418.54       965.15 o                         
   3   3  21       1477.12       1201.21       572.69 o                         
   5   3  21        425.16       -294.74       653.08 o                         
 -16   4  21          0.62       -300.94       893.98 o                         
 -14   4  21        228.76        148.41       689.38 o                         
 -12   4  21        722.84       -638.96       675.10 o                         
 -10   4  21        277.64       -297.04       527.13 o                         
  -8   4  21       6651.94       7788.04      1016.19 o                         
  -6   4  21      10055.93       9278.56      1064.13 o                         
  -4   4  21       1476.64       1903.31       605.59 o                         
  -2   4  21        159.93        486.94       623.84 o                         
 -28   0  22       8612.05       6525.29      1376.83 o                         
 -26   0  22       3420.15       3596.80      1014.05 o                         
 -24   0  22        589.26        441.46       778.02 o                         
 -22   0  22       9702.90       9776.19       711.29 o                         
 -20   0  22      27514.96      28137.75       735.85 o                         
 -18   0  22       5659.86       5993.12       389.43 o                         
 -16   0  22       7554.35       7481.19       662.11 o                         
 -14   0  22      54610.90      56032.36      1518.95 o                         
 -12   0  22      26072.48      26034.21       962.45 o                         
 -10   0  22        169.25       -541.99       541.99 o                         
  -8   0  22        277.98       1739.61       638.15 o                         
  -6   0  22       6642.72       7018.77       917.89 o                         
  -4   0  22       7491.47       7121.86       402.29 o                         
  -2   0  22       5352.85       6436.74       499.29 o                         
   0   0  22      49580.93      50283.31      1278.21 o                         
   2   0  22      28183.36      29061.90      1007.36 o                         
   4   0  22        410.23       -121.71       633.78 o                         
   6   0  22       1180.70       1709.82       867.40 o                         
   8   0  22         21.32       -677.49       887.29 o                         
 -27   1  22      13321.10      11833.50       783.59 o                         
 -25   1  22       6098.48       4825.85       506.17 o                         
 -23   1  22       6381.66       5925.62       516.70 o                         
 -21   1  22      26164.30      26658.18       590.86 o                         
 -19   1  22      12297.90      12304.01       572.83 o                         
 -17   1  22       1889.28       1944.79       249.24 o                         
 -15   1  22        668.80        632.12       312.29 o                         
 -13   1  22      20391.12      20741.51       449.18 o                         
 -11   1  22      10845.00      10178.87       392.35 o                         
  -9   1  22      10747.99      10747.65       470.51 o                         
  -7   1  22      52232.02      54740.25       904.99 o                         
  -5   1  22      26264.43      25865.33       602.04 o                         
  -3   1  22        370.72         -1.15       254.80 o                         
  -1   1  22        634.27        414.05       244.68 o                         
   1   1  22       3084.71       3727.91       431.84 o                         
   3   1  22       2377.04       3188.85       464.74 o                         
   5   1  22       2038.11       2270.44       707.10 o                         
   7   1  22      14300.26      15196.67      1699.57 o                         
   9   1  22      10843.13      11071.72       993.31 o                         
 -26   2  22       1543.61       2301.12       551.69 o                         
 -24   2  22         53.23        304.41       446.27 o                         
 -22   2  22       2859.00       2552.69       634.54 o                         
 -20   2  22      10454.01       9985.76       525.36 o                         
 -18   2  22       3662.79       4064.57       404.08 o                         
 -16   2  22       5377.49       5238.63       368.25 o                         
 -14   2  22      36331.61      35464.52       639.21 o                         
 -12   2  22      13415.24      13745.24       482.68 o                         
 -10   2  22        427.45        -26.26       246.96 o                         
  -8   2  22        405.48       -112.07       227.83 o                         
  -6   2  22       6862.04       8248.94       729.22 o                         
  -4   2  22       5082.59       5335.65       496.17 o                         
  -2   2  22       3474.86       3131.88       636.96 o                         
   0   2  22      22265.83      22114.67       829.25 o                         
   2   2  22      10175.76      12635.76       933.93 o                         
   4   2  22         14.82       -491.16      1121.13 o                         
   6   2  22        937.35        518.71       637.38 o                         
 -23   3  22       1139.35       -409.07       788.64 o                         
 -21   3  22       4565.82       4003.08       693.74 o                         
 -19   3  22       1952.26       3858.02       731.74 o                         
 -17   3  22         86.15       -729.94       729.94 o                         
 -15   3  22         35.62       -530.01       530.01 o                         
 -13   3  22       1559.90       1494.04       325.17 o                         
 -11   3  22       1178.66        992.90       690.82 o                         
  -9   3  22       2292.81       2333.94       356.07 o                         
  -7   3  22       6245.41       7496.09       824.39 o                         
  -5   3  22       7158.54       8323.22       946.20 o                         
  -3   3  22        476.96        236.03       465.33 o                         
  -1   3  22        503.03       1216.06       532.75 o                         
   1   3  22         20.66        454.67       838.58 o                         
   3   3  22        355.34       -621.38       873.46 o                         
 -14   4  22       2531.81       1434.32      1573.30 o                         
 -12   4  22        746.74       -656.87       656.87 o                         
 -10   4  22          0.77       -552.55       552.55 o                         
  -8   4  22        186.41        849.01       753.60 o                         
  -6   4  22        101.87        755.26       607.54 o                         
  -4   4  22        436.38       1031.40       610.28 o                         
 -27   1  23         16.27        230.46       554.57 o                         
 -25   1  23         29.09       -464.96       464.96 o                         
 -23   1  23        401.83        364.04       365.24 o                         
 -21   1  23       3544.17       3982.89       466.82 o                         
 -19   1  23       3243.76       3468.97       273.92 o                         
 -17   1  23        654.52        739.42       227.14 o                         
 -15   1  23        632.26        767.71       250.73 o                         
 -13   1  23        972.20       1509.51       360.39 o                         
 -11   1  23        293.37        734.12       341.43 o                         
  -9   1  23          6.40       -363.56       446.17 o                         
  -7   1  23       1412.32       1795.22       280.50 o                         
  -5   1  23       1881.44       1951.20       380.24 o                         
  -3   1  23         64.76         -4.88       213.54 o                         
  -1   1  23       3104.61       2344.93       306.03 o                         
   1   1  23       2379.86       4017.48       564.82 o                         
   3   1  23         27.86        785.13       930.84 o                         
   5   1  23          1.45        114.89       515.77 o                         
   7   1  23        192.87       1614.30       763.33 o                         
 -24   2  23        230.03        103.81       465.79 o                         
 -22   2  23        384.19       -160.23       399.75 o                         
 -20   2  23        805.59        904.79       421.43 o                         
 -18   2  23         70.57        556.44       387.06 o                         
 -16   2  23       3319.07       3432.89       303.56 o                         
 -14   2  23       8925.88       8748.12       459.35 o                         
 -12   2  23       9085.95       9428.69       488.90 o                         
 -10   2  23         81.21        251.86       240.07 o                         
  -8   2  23       3135.36       3136.96       411.90 o                         
  -6   2  23       3364.29       3264.26       302.87 o                         
  -4   2  23        937.57       1839.42       320.61 o                         
  -2   2  23        477.78        241.37       385.54 o                         
   0   2  23       2278.92       3149.31       870.05 o                         
   2   2  23       1951.48       3034.77       644.02 o                         
   4   2  23          7.40       -450.52       584.20 o                         
 -21   3  23       7261.80       6661.65       911.11 o                         
 -19   3  23       8667.75       9392.16       835.31 o                         
 -17   3  23        227.76       -235.17       487.50 o                         
 -15   3  23       3004.36       2470.91       551.68 o                         
 -13   3  23       2808.22       3119.05       351.55 o                         
 -11   3  23        305.17        490.21       396.19 o                         
  -9   3  23       2607.89       2397.41       458.21 o                         
  -7   3  23       6274.48       6635.19       659.72 o                         
  -5   3  23       3531.92       3997.75       519.44 o                         
  -3   3  23         96.65        -57.12       488.26 o                         
  -1   3  23       3835.83       4173.06       766.33 o                         
   1   3  23       4239.21       3577.20       621.02 o                         
 -12   4  23       5483.95       4409.99       818.56 o                         
 -10   4  23         37.21        748.24       598.55 o                         
  -8   4  23       2795.22       1306.67       991.03 o                         
 -26   0  24       3924.27       4179.63       634.10 o                         
 -24   0  24        146.11        213.67       487.35 o                         
 -22   0  24      20780.46      21910.48       643.35 o                         
 -20   0  24      44572.25      44289.66       835.15 o                         
 -18   0  24      12769.39      12875.71       908.50 o                         
 -14   0  24       1411.26       1051.72       464.20 o                         
 -12   0  24         42.53        445.83       655.63 o                         
 -10   0  24          5.85       1770.21       690.60 o                         
  -8   0  24      22119.69      23644.30      1381.20 o                         
  -6   0  24      58954.41      59542.81      2272.42 o                         
  -4   0  24       8030.27       6577.31      1070.87 o                         
  -2   0  24       5666.75       5157.35       474.97 o                         
   0   0  24      13232.96      12585.78       583.51 o                         
   2   0  24       1223.68       1047.28       510.26 o                         
   4   0  24          8.20       -690.60       690.60 o                         
   6   0  24       3050.22       2696.40       965.97 o                         
 -27   1  24      13718.24      12665.51      1927.56 o                         
 -25   1  24       4374.50       3991.39       519.50 o                         
 -23   1  24        153.82        405.94       409.44 o                         
 -21   1  24         61.21         83.87       397.67 o                         
 -19   1  24       1363.16        959.83       270.04 o                         
 -17   1  24         37.05       -186.33       281.65 o                         
 -15   1  24      24950.90      26254.15       881.16 o                         
 -13   1  24      46404.24      47583.07      1186.99 o                         
 -11   1  24      19680.88      18852.53       796.86 o                         
  -9   1  24       2349.60       2727.69       605.15 o                         
  -7   1  24      12135.93      12551.47       423.78 o                         
  -5   1  24        946.00        911.15       485.73 o                         
  -3   1  24         98.30        256.96       443.12 o                         
  -1   1  24       5891.88       7258.25       577.83 o                         
   1   1  24      19825.81      22075.57      1667.49 o                         
   3   1  24       6738.81      10086.63       928.10 o                         
   5   1  24       1183.40       1392.76       573.60 o                         
 -24   2  24          0.48       -290.68       551.68 o                         
 -22   2  24       7425.18       5527.53       683.69 o                         
 -20   2  24      21020.85      21311.07       673.27 o                         
 -18   2  24       4175.66       3975.07       356.82 o                         
 -16   2  24       1033.60        617.64       292.45 o                         
 -14   2  24       1225.56        420.94       312.29 o                         
 -12   2  24        324.42         69.85       257.43 o                         
 -10   2  24        171.49       -246.19       339.04 o                         
  -8   2  24       9736.57       9796.09       506.01 o                         
  -6   2  24      20591.47      20321.46      1301.30 o                         
  -4   2  24       6777.81       5912.83       552.40 o                         
  -2   2  24       1446.30       1199.83       413.93 o                         
   0   2  24       5943.38       7262.04       693.32 o                         
   2   2  24       1187.19       1005.69       679.01 o                         
   4   2  24        194.63        394.17       651.29 o                         
 -21   3  24        462.56       2067.43      1429.28 o                         
 -19   3  24        665.36        -23.69       984.46 o                         
 -17   3  24         14.61       -432.24       466.57 o                         
 -15   3  24       4061.63       4386.67       733.79 o                         
 -13   3  24       9658.60       9312.16       688.91 o                         
 -11   3  24       1997.60       1490.74       602.19 o                         
  -9   3  24       1142.95        506.86       432.16 o                         
  -7   3  24       3789.75       3470.78       521.32 o                         
  -5   3  24         83.92       -697.00       697.00 o                         
  -3   3  24        136.17       -184.54       512.83 o                         
  -1   3  24        577.39        638.47       558.07 o                         
 -25   1  25         59.13        431.49       468.12 o                         
 -23   1  25         38.44       -321.09       321.09 o                         
 -21   1  25       1159.50        953.17       238.00 o                         
 -19   1  25       1708.80       2227.20       276.40 o                         
 -17   1  25        805.17        642.74       282.70 o                         
 -15   1  25        160.47        791.60       499.41 o                         
 -13   1  25       1773.40       2422.66       443.17 o                         
 -11   1  25        524.65        245.00       514.57 o                         
  -9   1  25        434.78        865.46      1804.96 o                         
  -7   1  25       2844.43       5380.12      1057.75 o                         
  -5   1  25        815.48        963.29       295.57 o                         
  -3   1  25         48.88        132.77       278.85 o                         
  -1   1  25         48.23        999.47       405.30 o                         
   1   1  25         74.91        659.83       660.34 o                         
   3   1  25          0.10       1165.28       912.27 o                         
 -24   2  25        358.65       -555.61       555.61 o                         
 -22   2  25        264.06       -464.62       464.62 o                         
 -20   2  25       2347.98       2780.33       370.91 o                         
 -18   2  25       1672.39       1460.90       783.11 o                         
 -16   2  25        475.95        489.03       367.80 o                         
 -14   2  25       9223.59       9755.58       495.86 o                         
 -12   2  25       5740.76       5533.86       414.20 o                         
 -10   2  25        583.36       -260.47       311.43 o                         
  -8   2  25          0.20        145.81       379.13 o                         
  -6   2  25        788.32        942.71       596.81 o                         
  -4   2  25        170.11         36.37       694.70 o                         
  -2   2  25       1310.99       1506.28       452.83 o                         
   0   2  25       4259.04       5484.50       861.90 o                         
   2   2  25       4611.29       4634.89       776.28 o                         
 -19   3  25       3215.52       2844.54       561.63 o                         
 -17   3  25        580.08       2015.71       939.52 o                         
 -15   3  25        698.59        374.96       437.29 o                         
 -13   3  25       1964.33       1312.66       601.14 o                         
 -11   3  25        640.62       -161.41      1339.68 o                         
  -9   3  25       1346.39       4602.10      1359.35 o                         
  -7   3  25      11306.58      12195.21      1832.26 o                         
  -5   3  25       4418.53       3017.12       939.08 o                         
  -3   3  25        282.76        156.50       728.57 o                         
 -26   0  26      11534.71      13272.15      2556.75 o                         
 -24   0  26       1027.80        576.96       434.05 o                         
 -22   0  26      10375.14      10184.22      1584.23 o                         
 -20   0  26      14818.55      15000.87      1256.41 o                         
 -18   0  26       1749.94       1832.43       941.71 o                         
 -16   0  26       1758.19       3190.31       904.77 o                         
 -14   0  26      13837.39      13766.97      1429.28 o                         
 -12   0  26      23785.54      24837.11      1678.42 o                         
 -10   0  26        217.32       1184.51       878.55 o                         
  -8   0  26      10699.07      11564.05      1271.93 o                         
  -6   0  26      27832.55      29465.44      1678.42 o                         
  -4   0  26       5804.56       7460.23      1245.70 o                         
  -2   0  26          6.36        686.75       422.69 o                         
   0   0  26        361.37        301.59       878.55 o                         
   2   0  26       3295.03       2045.57       856.69 o                         
 -25   1  26        130.39       -479.36       479.36 o                         
 -23   1  26        800.91        375.68       409.48 o                         
 -21   1  26      13782.10      14389.79       760.22 o                         
 -19   1  26      17534.27      16938.51       773.25 o                         
 -17   1  26        174.42       -450.86       450.86 o                         
 -15   1  26      16177.08      16789.88       965.90 o                         
 -13   1  26      17697.88      20036.86       936.96 o                         
 -11   1  26       2052.70       2565.73      1064.09 o                         
  -9   1  26        556.32        -17.90       594.23 o                         
  -7   1  26       4349.12       2735.74       826.10 o                         
  -5   1  26      10768.12      11264.15       944.94 o                         
  -3   1  26        409.53        379.18       705.90 o                         
  -1   1  26      12307.15      14285.94       811.99 o                         
   1   1  26      18883.36      18498.39      1806.49 o                         
 -22   2  26       3745.49       3467.25       626.75 o                         
 -20   2  26       4588.73       4619.43       573.40 o                         
 -18   2  26       1168.83       3062.72       639.31 o                         
 -16   2  26        259.20        269.42       459.92 o                         
 -14   2  26       4661.20       4166.33       373.44 o                         
 -12   2  26       7149.68       7447.48       454.16 o                         
 -10   2  26        227.19        -80.88       346.70 o                         
  -8   2  26       9207.62       9976.61      1053.16 o                         
  -6   2  26      13234.48      14415.48      1848.67 o                         
  -4   2  26       3056.62       2188.31       422.04 o                         
  -2   2  26          1.96        120.21       456.32 o                         
   0   2  26        234.26       -542.41       542.41 o                         
 -17   3  26        174.73       -464.60       509.81 o                         
 -15   3  26       3764.65        957.22      1411.80 o                         
 -13   3  26       5347.78       7214.24       960.01 o                         
 -11   3  26        674.69        779.47       970.34 o                         
  -9   3  26         48.03        600.33      1354.97 o                         
  -7   3  26        932.43        860.44      1034.39 o                         
 -23   1  27         18.86        534.53       586.02 o                         
 -21   1  27        113.00       -307.54       329.27 o                         
 -19   1  27          5.39       -662.63       734.31 o                         
 -17   1  27        302.24        602.34       483.31 o                         
 -15   1  27       1633.08       1980.82       508.80 o                         
 -13   1  27       2254.29       1947.76       677.33 o                         
 -11   1  27       1646.86       1581.68       651.29 o                         
  -9   1  27         49.64        196.69       852.32 o                         
  -7   1  27        341.63       -751.79       751.79 o                         
  -5   1  27        343.49        967.40       795.57 o                         
  -3   1  27         79.20       -365.61       922.26 o                         
  -1   1  27        604.20       1488.56       431.52 o                         
 -20   2  27       4967.91       5174.53       916.84 o                         
 -18   2  27       1294.71       1243.68       631.45 o                         
 -16   2  27          2.30       -297.71       370.89 o                         
 -14   2  27        453.47        859.60       329.99 o                         
 -12   2  27        346.72        657.93       908.02 o                         
 -10   2  27        109.77         -2.82       430.03 o                         
  -8   2  27       1861.81       1490.98       680.45 o                         
  -6   2  27       4403.40       3539.98       926.63 o                         
  -4   2  27       1930.64        801.48       944.11 o                         
  -2   2  27       1342.90       1425.24       518.14 o                         
 -22   0  28         83.00        925.98      1350.38 o                         
 -20   0  28        384.62       1251.59       707.96 o                         
 -18   0  28       2056.81       1653.14       661.00 o                         
 -16   0  28       3590.82        135.50       957.22 o                         
 -14   0  28      31613.19      34111.25      1936.30 o                         
 -12   0  28      30325.45      31213.80      1866.37 o                         
 -10   0  28       1221.42       2477.85      1000.93 o                         
  -6   0  28        269.22       -384.64      1145.17 o                         
  -4   0  28         61.40        275.37      1005.30 o                         
  -2   0  28        614.62        389.01       568.21 o                         
 -21   1  28      14578.09      13717.63       982.46 o                         
 -19   1  28      15839.32      15920.01       934.28 o                         
 -17   1  28       1292.28       1301.14       622.03 o                         
 -15   1  28        448.30        906.39       612.23 o                         
 -13   1  28         67.82       3972.70      1193.25 o                         
 -11   1  28        642.20       2397.92      2539.27 o                         
  -9   1  28       2528.47       2004.82      1394.09 o                         
  -7   1  28      19717.59      19195.18      1805.18 o                         
  -5   1  28      13260.32      16917.95      1730.87 o                         
  -3   1  28        410.34       2643.95      1201.99 o                         
 -18   2  28        963.10        624.50       651.48 o                         
 -16   2  28        966.98        114.43       451.08 o                         
 -14   2  28      14002.02      15770.06       738.93 o                         
 -12   2  28      10809.76      11442.25       958.41 o                         
 -10   2  28        364.41       -277.73      1521.07 o                         
  -8   2  28       1875.99       1959.98       712.04 o                         
  -6   2  28        827.12       1608.11       900.18 o                         
 -21   1  29        562.47       -957.22      1193.25 o                         
 -19   1  29        851.51       1245.04       596.35 o                         
 -17   1  29         53.86        117.00       729.16 o                         
 -15   1  29       1755.20        717.00       789.11 o                         
 -13   1  29       1157.22       2674.82       777.94 o                         
 -11   1  29        583.73       -671.16      1105.83 o                         
  -9   1  29        123.16       -695.31       836.29 o                         
  -7   1  29        336.61        -43.71      1149.54 o                         
  -5   1  29        189.45        166.09      1167.03 o                         
 -14   2  29       1848.77       1620.36       633.60 o                         
 -12   2  29       1574.00       3343.29      1398.68 o                         
 -10   2  29          1.41      -1050.98      1050.98 o                         
 -18   0  30       3422.71       2272.42      1271.93 o                         
 -16   0  30       1310.77       4234.95      1215.11 o                         
 -14   0  30       9502.69       9357.19      1735.24 o                         
 -12   0  30       4731.00       5847.81      1280.67 o                         
 -10   0  30        584.76       -965.97      1079.61 o                         
  -8   0  30       1847.39       1070.87      1175.77 o                         
 -17   1  30        852.52        166.86       621.04 o                         
 -15   1  30       2698.84       1024.70       880.43 o                         
 -13   1  30      10596.80       7941.02      1451.13 o                         
 -11   1  30       6353.83       4501.57      1376.83 o                         
  -9   1  30        610.83       -520.14      1285.04 o                         
                                                                                
