# Supplementary material for: Structural and luminescent properties of co-crystals of tetra­iodo­ethyl­ene with two aza­phenanthrenes
Source: Acta Crystallogr E Crystallogr Commun. 2020 Feb 25;76(Pt 3):438–42. doi: 10.1107/S2056989020002182 (PMC7057388; doi:10.1107/S2056989020002182)
Supplement: Supplementary file 3 [file e-76-00438-2sup5.hkl]

data_2                                                                          
_shelx_title ' 180321A-2_a.res in P-1'                                          
_shelx_refln_list_code          4                                               
_shelx_F_calc_maximum      196.49                                               
_exptl_crystal_F_000       412.00                                               
_reflns_d_resolution_high  0.7998                                               
                                                                                
loop_                                                                           
 _space_group_symop_operation_xyz                                               
 'x, y, z'                                                                      
 '-x, -y, -z'                                                                   
                                                                                
_cell_length_a     7.3179                                                       
_cell_length_b     8.1089                                                       
_cell_length_c    11.3252                                                       
_cell_angle_alpha  97.050                                                       
_cell_angle_beta   92.059                                                       
_cell_angle_gamma  95.579                                                       
                                                                                
_shelx_F_squared_multiplier     1.000                                           
                                                                                
loop_                                                                           
 _refln_index_h                                                                 
 _refln_index_k                                                                 
 _refln_index_l                                                                 
 _refln_F_squared_calc                                                          
 _refln_F_squared_meas                                                          
 _refln_F_squared_sigma                                                         
 _refln_observed_status                                                         
   1   0   0       2066.62       2022.20       247.11 o                         
   2   0   0       1817.03       1907.20        28.53 o                         
   3   0   0       3095.33       3236.18        36.50 o                         
   4   0   0         72.31         76.82         4.74 o                         
   5   0   0        121.83        112.49         9.34 o                         
   6   0   0        857.54        893.12        23.83 o                         
   7   0   0        882.83        931.44        27.00 o                         
   8   0   0         48.63         44.98        12.94 o                         
   9   0   0         71.66         81.35        23.61 o                         
  -9   1   0        318.14        298.90        48.79 o                         
  -8   1   0        112.97        114.39        20.15 o                         
  -7   1   0         79.82         71.59        11.03 o                         
  -6   1   0         40.52         53.48         7.10 o                         
  -5   1   0        599.24        571.65        16.89 o                         
  -4   1   0        178.04        173.83         6.51 o                         
  -3   1   0       9347.82       9712.03       111.31 o                         
  -2   1   0      24103.15      25164.20       259.93 o                         
  -1   1   0        374.79        369.63         6.62 o                         
   0   1   0       3426.07       3505.08        88.34 o                         
   1   1   0      12153.62      12989.49       154.63 o                         
   2   1   0       1021.10       1058.81        14.90 o                         
   3   1   0        201.02        199.56         5.76 o                         
   4   1   0       2004.83       1913.97        24.82 o                         
   5   1   0       2499.68       2515.93        39.17 o                         
   6   1   0          0.17          2.70         9.72 o                         
   7   1   0        529.77        559.89        22.83 o                         
   8   1   0        231.49        234.42        24.22 o                         
  -9   2   0         25.71         43.62        22.63 o                         
  -8   2   0         26.13         36.66        12.02 o                         
  -7   2   0         94.00         74.15        12.34 o                         
  -6   2   0        309.12        297.70        11.96 o                         
  -5   2   0       4049.01       4024.52        51.24 o                         
  -4   2   0       6603.75       6751.78        73.28 o                         
  -3   2   0          8.78         14.70         3.18 o                         
  -2   2   0       8747.04       9208.76        89.07 o                         
  -1   2   0       6185.38       6447.96       115.27 o                         
   0   2   0         18.09         12.41         2.73 o                         
   1   2   0        313.12        302.33         5.23 o                         
   2   2   0       6445.57       6675.21        66.01 o                         
   3   2   0        664.65        550.00        10.15 o                         
   4   2   0        296.93        263.60         8.37 o                         
   5   2   0       3420.97       3410.17        59.69 o                         
   6   2   0       1004.27       1010.97        23.80 o                         
   7   2   0         22.05         11.76        10.92 o                         
   8   2   0         37.13         14.22        13.21 o                         
  -8   3   0          3.46          3.34        12.18 o                         
  -7   3   0       1785.02       1751.81        39.86 o                         
  -6   3   0        374.48        376.81        17.00 o                         
  -5   3   0        703.69        653.60        16.28 o                         
  -4   3   0       7901.46       8020.52        95.18 o                         
  -3   3   0       4766.63       4742.42        65.09 o                         
  -2   3   0         12.64          7.00         3.02 o                         
  -1   3   0        645.32        649.77        10.13 o                         
   0   3   0       2481.66       2444.59        31.40 o                         
   1   3   0        828.32        798.72        10.66 o                         
   2   3   0       2345.73       2228.31        27.03 o                         
   3   3   0       9392.87       9483.79       137.58 o                         
   4   3   0       1702.59       1664.68        25.96 o                         
   5   3   0        286.36        259.87        13.36 o                         
   6   3   0        147.40        166.10        13.97 o                         
   7   3   0         19.28          3.65        11.36 o                         
   8   3   0          5.84         15.16        15.09 o                         
  -8   4   0         11.83         19.98        13.56 o                         
  -7   4   0         89.65         94.77        12.40 o                         
  -6   4   0       2956.53       2959.85        55.51 o                         
  -5   4   0        888.34        863.40        23.19 o                         
  -4   4   0         33.29         18.49         7.94 o                         
  -3   4   0        919.79        905.90        13.94 o                         
  -2   4   0        606.28        608.94        11.10 o                         
  -1   4   0         42.94         43.26         5.27 o                         
   0   4   0       6785.07       6838.82        73.33 o                         
   1   4   0      12538.77      12123.55       166.83 o                         
   2   4   0       1254.82       1173.34        23.63 o                         
   3   4   0       1686.86       1628.69        27.14 o                         
   4   4   0       1060.57       1000.43        25.43 o                         
   5   4   0          0.52          7.96         8.75 o                         
   6   4   0          0.02          4.36         9.52 o                         
   7   4   0         81.63         80.41        15.36 o                         
  -8   5   0        483.06        579.35        48.97 o                         
  -7   5   0         69.25         57.24        16.98 o                         
  -6   5   0        126.53        123.97        12.50 o                         
  -5   5   0        107.85        121.84        16.04 o                         
  -4   5   0         21.47         15.20         6.36 o                         
  -3   5   0        195.09        179.16        10.41 o                         
  -2   5   0       5916.46       5891.72        80.29 o                         
  -1   5   0       6511.64       6527.38        86.98 o                         
   0   5   0         16.61         36.83         4.40 o                         
   1   5   0       4132.31       3984.47        84.04 o                         
   2   5   0       2400.73       2397.95        42.43 o                         
   3   5   0         17.61         14.05         6.99 o                         
   4   5   0          0.21          4.51         6.74 o                         
   5   5   0         94.19         95.73        13.57 o                         
   6   5   0        178.55        169.01        15.88 o                         
   7   5   0          3.26         -7.31        15.91 o                         
  -7   6   0        128.21        121.91        17.19 o                         
  -6   6   0          0.51         11.28        10.97 o                         
  -5   6   0        140.57        146.36        13.11 o                         
  -4   6   0       3063.32       3008.57        48.76 o                         
  -3   6   0       1773.00       1780.65        37.33 o                         
  -2   6   0        723.60        719.48        16.78 o                         
  -1   6   0       3749.84       3717.27        53.37 o                         
   0   6   0       3608.35       3493.47        77.51 o                         
   1   6   0          1.41          1.06        11.04 o                         
   2   6   0         37.29         26.53        11.55 o                         
   3   6   0        203.85        246.08        30.32 o                         
   4   6   0        103.06        106.54        16.66 o                         
   5   6   0         79.35         95.88        18.71 o                         
   6   6   0        310.09        408.09        37.32 o                         
  -7   7   0         44.71         42.68        19.47 o                         
  -6   7   0        448.61        458.89        28.03 o                         
  -5   7   0        111.47         94.60        11.66 o                         
  -4   7   0       1128.13       1124.34        27.40 o                         
  -3   7   0       3449.32       3410.22        62.22 o                         
  -2   7   0       1316.24       1270.04        25.12 o                         
  -1   7   0        166.57        166.67        15.71 o                         
   0   7   0         17.02         38.08        12.83 o                         
   1   7   0        101.38        110.58        15.59 o                         
   2   7   0          0.56          4.87        13.62 o                         
   3   7   0        759.01        733.43        40.25 o                         
   4   7   0        569.58        589.61        35.90 o                         
   5   7   0         34.72         27.70        20.72 o                         
  -6   8   0        581.43        610.51        54.84 o                         
  -5   8   0       1177.94       1233.26        32.53 o                         
  -4   8   0        174.21        189.29        16.89 o                         
  -3   8   0        219.79        207.75        16.74 o                         
  -2   8   0        288.98        278.52        29.59 o                         
  -1   8   0         10.97        -14.51        24.09 o                         
   0   8   0         33.41        -12.45        22.89 o                         
   1   8   0        704.30        719.51        36.88 o                         
   2   8   0       1199.34       1227.87        46.81 o                         
   3   8   0         20.89         54.19        21.56 o                         
   4   8   0        263.27        274.10        29.83 o                         
  -4   9   0        162.72        168.80        20.07 o                         
  -3   9   0         12.24        -19.57        19.57 o                         
  -2   9   0         97.12        156.42        22.87 o                         
  -1   9   0        753.43        734.26       122.87 o                         
   0   9   0        343.52        327.29        34.84 o                         
   1   9   0        149.42        105.21        24.13 o                         
   2   9   0        203.81        232.98        53.18 o                         
   3   9   0        191.70        177.47        28.69 o                         
  -1  10   0        251.92        253.85        31.24 o                         
   0  10   0        622.85        643.24        47.20 o                         
   0 -10   1        172.53        178.01        31.92 o                         
   1 -10   1        271.90        199.39        30.81 o                         
   2 -10   1          8.40          3.60        24.27 o                         
  -3  -9   1         24.33        165.43        43.37 o                         
  -2  -9   1        239.39        200.34        27.40 o                         
  -1  -9   1         83.39         62.49        23.80 o                         
   0  -9   1        185.30        194.91        25.50 o                         
   1  -9   1       1540.82       1643.26        55.62 o                         
   2  -9   1        801.76        902.74        44.37 o                         
   3  -9   1          3.10        -22.89        22.89 o                         
   4  -9   1         96.05         67.90        19.23 o                         
  -4  -8   1         41.80         -2.01        28.51 o                         
  -3  -8   1          0.60          5.51        19.49 o                         
  -2  -8   1        181.86        217.79        23.80 o                         
  -1  -8   1       1579.26       1567.04        51.24 o                         
   0  -8   1        593.81        541.48        51.60 o                         
   1  -8   1         32.98          6.26        38.35 o                         
   2  -8   1        977.30       1007.34        55.41 o                         
   3  -8   1         55.29         -3.21        42.56 o                         
   4  -8   1         18.55          4.75        10.08 o                         
   5  -8   1        371.83        397.81        22.80 o                         
   6  -8   1        464.57        522.73        31.84 o                         
  -5  -7   1          1.18         18.04        23.09 o                         
  -4  -7   1        350.33        375.47        34.53 o                         
  -3  -7   1       1279.00       1307.70        63.84 o                         
  -2  -7   1        120.79        108.26        18.31 o                         
  -1  -7   1        875.96        867.19        34.49 o                         
   0  -7   1       1302.18       1295.46        41.58 o                         
   1  -7   1        144.75        131.95        19.72 o                         
   2  -7   1         41.95         36.01         6.70 o                         
   3  -7   1        833.80        800.58        23.93 o                         
   4  -7   1       1087.99       1094.41        26.90 o                         
   5  -7   1          8.55         12.57        10.15 o                         
   6  -7   1        789.41        852.87        32.75 o                         
   7  -7   1        535.13        563.06        39.89 o                         
  -6  -6   1        151.00        148.56        24.37 o                         
  -5  -6   1        441.51        476.59        46.58 o                         
  -4  -6   1         23.00         21.34         8.08 o                         
  -3  -6   1       1470.60       1566.76        47.27 o                         
  -2  -6   1       1606.55       1644.90        47.56 o                         
  -1  -6   1        127.98        108.47        13.63 o                         
   0  -6   1          1.66         10.91        26.10 o                         
   1  -6   1        890.75        862.38        25.17 o                         
   2  -6   1        965.04        947.56        19.79 o                         
   3  -6   1       1170.37       1134.32        23.53 o                         
   4  -6   1       2634.59       2700.85        45.12 o                         
   5  -6   1       2273.90       2269.16        40.73 o                         
   6  -6   1          1.20          7.01        10.97 o                         
   7  -6   1         76.46         67.42        14.96 o                         
  -7  -5   1         76.47         96.06        25.67 o                         
  -6  -5   1          7.95         29.27        16.86 o                         
  -5  -5   1       1274.87       1411.86        38.84 o                         
  -4  -5   1        593.95        595.34        16.70 o                         
  -3  -5   1          3.31          4.72         4.28 o                         
  -2  -5   1         84.12        122.16        22.49 o                         
  -1  -5   1        485.75        466.69        30.32 o                         
   0  -5   1        282.72        281.62        16.32 o                         
   1  -5   1       3397.18       3373.30        57.89 o                         
   2  -5   1       9763.43       9879.16       129.58 o                         
   3  -5   1       2757.81       2792.39        43.23 o                         
   4  -5   1        936.07        901.10        20.57 o                         
   5  -5   1       1085.74       1043.45        27.58 o                         
   6  -5   1         72.89         83.52        14.48 o                         
   7  -5   1         10.27         22.91        12.05 o                         
   8  -5   1        222.75        199.40        35.11 o                         
  -8  -4   1         55.02         44.13        22.14 o                         
  -7  -4   1        414.69        487.13        53.88 o                         
  -6  -4   1         80.41         89.82        11.93 o                         
  -5  -4   1         95.61        107.58        10.95 o                         
  -4  -4   1        156.51        176.61        10.23 o                         
  -3  -4   1         53.40         40.82         4.93 o                         
  -2  -4   1         36.41         39.32         3.60 o                         
  -1  -4   1       6150.23       6047.88       107.38 o                         
   0  -4   1      14549.55      14562.09       187.50 o                         
   1  -4   1       1715.13       1714.71        21.98 o                         
   2  -4   1       4319.33       4273.26        48.61 o                         
   3  -4   1       5308.79       5322.46        65.58 o                         
   4  -4   1        220.14        202.80         9.06 o                         
   5  -4   1          7.98         14.21         8.36 o                         
   6  -4   1        130.50        140.64        13.51 o                         
   7  -4   1        900.91        852.77        54.61 o                         
   8  -4   1         18.58         -0.33        19.47 o                         
  -8  -3   1          4.08         -5.53        18.76 o                         
  -7  -3   1        193.52        190.80        15.42 o                         
  -6  -3   1        156.98        198.37        14.34 o                         
  -5  -3   1         25.36         18.59         6.99 o                         
  -4  -3   1        118.57        113.50         7.14 o                         
  -3  -3   1       2708.87       2512.52        33.66 o                         
  -2  -3   1       9473.19       9695.46       107.74 o                         
  -1  -3   1         15.11         12.31         4.17 o                         
   0  -3   1      17067.83      17431.97       179.35 o                         
   1  -3   1      10929.97      11383.98       130.31 o                         
   2  -3   1        659.40        686.74        11.14 o                         
   3  -3   1         16.93         22.64         2.94 o                         
   4  -3   1       1615.59       1599.86        26.83 o                         
   5  -3   1        774.91        732.88        17.10 o                         
   6  -3   1        492.51        515.60        16.26 o                         
   7  -3   1        684.17        733.68        25.07 o                         
   8  -3   1        327.94        326.01        48.99 o                         
  -8  -2   1         32.07         35.84        11.83 o                         
  -7  -2   1         14.13          7.28         8.68 o                         
  -6  -2   1         24.30         20.83         7.55 o                         
  -5  -2   1       1854.25       1780.86        31.57 o                         
  -4  -2   1       2626.12       2607.73        32.59 o                         
  -3  -2   1       4128.39       4286.81        48.24 o                         
  -2  -2   1      12825.80      13093.80       135.85 o                         
  -1  -2   1       7140.21       7483.87        78.22 o                         
   0  -2   1       3473.88       3636.04        47.28 o                         
   1  -2   1       2892.14       3130.98        34.58 o                         
   2  -2   1        161.12        164.74         4.70 o                         
   3  -2   1         25.70         26.15         3.42 o                         
   4  -2   1       3173.43       3222.04        41.31 o                         
   5  -2   1       6196.64       6182.36        83.99 o                         
   6  -2   1        688.02        631.68        16.68 o                         
   7  -2   1         71.32         67.21        11.77 o                         
   8  -2   1        207.77        166.55        24.39 o                         
   9  -2   1          1.12        -13.74        22.24 o                         
  -8  -1   1         13.81          6.31        11.40 o                         
  -7  -1   1        471.23        460.72        21.31 o                         
  -6  -1   1        115.65        100.00        11.64 o                         
  -5  -1   1       1936.57       1888.40        31.79 o                         
  -4  -1   1       9931.53      10048.84       107.00 o                         
  -3  -1   1       3690.24       3831.49        42.89 o                         
  -2  -1   1       1579.71       1591.08        17.60 o                         
  -1  -1   1       1785.49       1758.81        19.87 o                         
   0  -1   1        417.32        424.46         8.09 o                         
   1  -1   1        700.73        687.06         9.00 o                         
   2  -1   1       8033.57       8293.53       126.87 o                         
   3  -1   1      14484.78      15559.61       257.21 o                         
   4  -1   1        737.81        693.40        12.47 o                         
   5  -1   1       2217.30       2204.57        34.24 o                         
   6  -1   1       1533.00       1503.05        27.00 o                         
   7  -1   1         90.10         74.01        12.56 o                         
   8  -1   1          9.74         29.71        28.51 o                         
   9  -1   1          7.38        -22.41        22.41 o                         
  -9   0   1         30.22         56.60        30.72 o                         
  -8   0   1          4.02         -7.58        11.73 o                         
  -7   0   1        820.89        814.37        26.33 o                         
  -6   0   1       1921.84       1932.65        39.20 o                         
  -5   0   1        468.30        445.38        11.56 o                         
  -4   0   1       2170.88       2293.33        28.68 o                         
  -3   0   1       2757.80       2874.34        32.85 o                         
  -2   0   1        545.32        556.44         8.96 o                         
  -1   0   1       5748.87       5927.86       121.20 o                         
   1   0   1      19857.49      19129.69       642.54 o                         
   2   0   1         76.72         75.88         4.04 o                         
   3   0   1       4481.81       4399.30        64.47 o                         
   4   0   1       7802.94       8084.74        98.39 o                         
   5   0   1          3.35         -4.27         4.27 o                         
   6   0   1         84.44         65.29         8.71 o                         
   7   0   1         64.50         78.02        11.25 o                         
   8   0   1         70.66         69.72        19.90 o                         
   9   0   1          5.82        -24.62        41.36 o                         
  -9   1   1        143.90         65.40        23.38 o                         
  -8   1   1        333.96        339.89        23.01 o                         
  -7   1   1         75.84         70.29        13.07 o                         
  -6   1   1        435.67        473.99        43.77 o                         
  -5   1   1       1578.48       1601.67        24.35 o                         
  -4   1   1          6.99          4.86         3.30 o                         
  -3   1   1         51.64         48.39         3.42 o                         
  -2   1   1      10606.71      11254.31       116.20 o                         
  -1   1   1       3810.08       4045.36        52.04 o                         
   0   1   1       2820.71       2965.90        38.58 o                         
   1   1   1      38607.71      37430.92       800.61 o                         
   2   1   1      13004.73      13480.09       152.80 o                         
   3   1   1        418.99        474.93         8.81 o                         
   4   1   1         38.37         32.33         4.28 o                         
   5   1   1        173.53        173.50         9.58 o                         
   6   1   1        128.98        115.23         8.63 o                         
   7   1   1        100.83        108.39        12.56 o                         
   8   1   1        401.73        450.12        36.37 o                         
  -9   2   1         59.72         16.96        37.14 o                         
  -8   2   1        437.13        509.12        24.38 o                         
  -7   2   1        739.40        716.78        28.22 o                         
  -6   2   1        350.96        350.67        15.71 o                         
  -5   2   1        243.07        214.51         8.17 o                         
  -4   2   1       3408.61       3415.78        39.59 o                         
  -3   2   1       1777.20       1848.64        21.16 o                         
  -2   2   1       8762.79       9055.24        87.70 o                         
  -1   2   1      30895.66      31271.33       341.59 o                         
   0   2   1       5855.44       5985.89        67.21 o                         
   1   2   1       2622.53       2700.75        31.01 o                         
   2   2   1       2587.71       2658.55        28.77 o                         
   3   2   1         91.89         99.50         5.45 o                         
   4   2   1          0.63         -3.58         4.55 o                         
   5   2   1       1145.56       1134.58        22.85 o                         
   6   2   1       1145.53       1214.05        30.63 o                         
   7   2   1        105.57         83.39        13.78 o                         
   8   2   1        103.36         93.77        16.49 o                         
  -8   3   1         19.40        -12.38        12.38 o                         
  -7   3   1         25.38         39.26        14.93 o                         
  -6   3   1        298.02        260.52        15.29 o                         
  -5   3   1          0.73          6.58         6.43 o                         
  -4   3   1       4953.80       4805.45        59.68 o                         
  -3   3   1      17047.72      17722.74       183.91 o                         
  -2   3   1       1317.92       1325.30        19.17 o                         
  -1   3   1       2986.95       2939.26        33.38 o                         
   0   3   1       3822.01       3897.12        49.26 o                         
   1   3   1          1.94          2.62         3.35 o                         
   2   3   1         10.77         12.67         2.87 o                         
   3   3   1       3157.81       3154.25        37.89 o                         
   4   3   1       2061.05       1948.37        26.91 o                         
   5   3   1          3.40          5.07         7.94 o                         
   6   3   1       1164.58       1177.26        27.69 o                         
   7   3   1        173.76        223.57        17.72 o                         
   8   3   1          1.93         23.60        22.17 o                         
  -8   4   1         59.53         64.15        14.42 o                         
  -7   4   1         82.32         70.02        12.65 o                         
  -6   4   1       2053.23       2008.89        42.02 o                         
  -5   4   1       2932.22       3116.52       109.28 o                         
  -4   4   1        520.11        501.66        14.96 o                         
  -3   4   1       3040.69       2865.21        34.94 o                         
  -2   4   1       4787.00       4812.72        59.03 o                         
  -1   4   1         75.00         76.37         5.46 o                         
   0   4   1        149.31        158.86         6.47 o                         
   1   4   1       5146.83       5105.57       107.69 o                         
   2   4   1       2183.94       2080.74        31.87 o                         
   3   4   1        561.32        571.64        12.73 o                         
   4   4   1       2582.37       2518.85        36.75 o                         
   5   4   1        826.79        856.87        23.22 o                         
   6   4   1         21.96          8.80        14.14 o                         
   7   4   1         33.52         13.24        13.05 o                         
  -8   5   1        488.99        428.75        51.09 o                         
  -7   5   1        393.10        423.73        24.55 o                         
  -6   5   1        266.20        271.57        18.66 o                         
  -5   5   1       2401.95       2401.18        47.19 o                         
  -4   5   1       1445.49       1415.15        27.15 o                         
  -3   5   1          7.68          2.87         5.23 o                         
  -2   5   1         19.37         17.67         5.91 o                         
  -1   5   1       1876.70       1849.51        29.25 o                         
   0   5   1        188.96        170.11        11.23 o                         
   1   5   1       2439.18       2340.81        41.54 o                         
   2   5   1       5411.14       5254.66        72.00 o                         
   3   5   1       1048.47       1001.44        20.53 o                         
   4   5   1        139.06        121.48         8.86 o                         
   5   5   1        116.67        103.98        12.93 o                         
   6   5   1          1.48         10.00        12.22 o                         
   7   5   1          0.23         14.37        16.23 o                         
  -7   6   1        916.58        942.77        41.96 o                         
  -6   6   1        324.21        321.06        26.06 o                         
  -5   6   1         17.23          5.59         9.55 o                         
  -4   6   1          8.83          7.25         8.08 o                         
  -3   6   1        445.85        458.95        16.52 o                         
  -2   6   1          3.64          9.53         5.63 o                         
  -1   6   1       5191.81       5122.95        71.21 o                         
   0   6   1       4440.92       4472.27        75.74 o                         
   1   6   1        212.28        186.79        11.24 o                         
   2   6   1       1022.47        969.25        34.32 o                         
   3   6   1        128.77        119.14        18.77 o                         
   4   6   1         12.79         19.20        14.90 o                         
   5   6   1          2.68         -2.39        15.87 o                         
   6   6   1         65.82         65.40        20.86 o                         
  -7   7   1         92.73         88.49        19.61 o                         
  -6   7   1         11.25         10.41        14.68 o                         
  -5   7   1         11.19          4.56        15.46 o                         
  -4   7   1        235.25        238.38        15.94 o                         
  -3   7   1       2506.13       2514.64        44.07 o                         
  -2   7   1       2693.96       2662.05        43.12 o                         
  -1   7   1          1.81          1.63         6.09 o                         
   0   7   1       1650.80       1715.95        49.93 o                         
   1   7   1        792.63        770.23        32.93 o                         
   2   7   1         93.36         89.67        16.46 o                         
   3   7   1         74.16         82.43        23.29 o                         
   4   7   1        269.79        272.64        27.06 o                         
   5   7   1        112.77         73.83        22.25 o                         
  -6   8   1         57.02         37.12        17.47 o                         
  -5   8   1        796.66        852.63        33.15 o                         
  -4   8   1        513.00        515.00        22.59 o                         
  -3   8   1        256.45        257.92        17.89 o                         
  -2   8   1       1661.78       1659.88        75.59 o                         
  -1   8   1        800.91        805.05        37.76 o                         
   0   8   1          3.79        -13.25        25.30 o                         
   1   8   1         13.87          9.09        16.78 o                         
   2   8   1         62.89         68.74        19.94 o                         
   3   8   1         42.88         51.18        19.90 o                         
   4   8   1         92.31        101.17        24.91 o                         
  -4   9   1        771.31        766.92        36.47 o                         
  -3   9   1        302.04        271.04        23.91 o                         
  -2   9   1          3.58         -0.29        19.97 o                         
  -1   9   1          5.66        -18.64        18.64 o                         
   0   9   1         57.96         74.49        21.86 o                         
   1   9   1          2.42          0.74        20.64 o                         
   2   9   1        335.48        444.24        39.13 o                         
   0 -10   2         17.01         34.54        25.46 o                         
   1 -10   2          3.94        -11.91        24.75 o                         
   2 -10   2         10.06         35.93        25.69 o                         
  -3  -9   2         24.67          3.94        36.34 o                         
  -2  -9   2         96.80        112.97        25.19 o                         
  -1  -9   2         16.48         10.90        36.14 o                         
   0  -9   2         34.92         15.40        19.57 o                         
   1  -9   2        460.73        398.46        38.55 o                         
   2  -9   2       1135.04       1255.98        50.45 o                         
   3  -9   2         61.31         38.28        20.87 o                         
   4  -9   2        366.44        400.08        36.51 o                         
  -4  -8   2         59.37         62.43        21.69 o                         
  -3  -8   2          0.06        -23.77        24.69 o                         
  -2  -8   2          6.17         16.74        19.32 o                         
  -1  -8   2        634.70        636.43        35.76 o                         
   0  -8   2       1035.72       1083.66        43.57 o                         
   2  -8   2       1564.47       1553.96        76.29 o                         
   3  -8   2       1460.01       1434.73        36.59 o                         
   4  -8   2        161.54        153.09        32.52 o                         
   5  -8   2         60.80         64.76        13.31 o                         
   6  -8   2         34.78         41.82        17.82 o                         
  -5  -7   2          9.60        -19.94        19.94 o                         
  -4  -7   2         26.22        -12.30        21.28 o                         
  -3  -7   2        387.70        373.21        84.72 o                         
  -2  -7   2        409.63        368.32        25.97 o                         
  -1  -7   2        440.12        438.44        26.39 o                         
   0  -7   2       3371.19       3431.57        80.64 o                         
   1  -7   2       2136.14       2185.59        58.20 o                         
   2  -7   2          0.00         -5.80        11.49 o                         
   3  -7   2        243.46        233.61        20.05 o                         
   4  -7   2          7.10          5.92        10.46 o                         
   5  -7   2          2.04         -5.35        11.11 o                         
   6  -7   2        296.81        319.85        26.19 o                         
   7  -7   2        461.21        555.23        96.15 o                         
  -6  -6   2          0.37          8.92        31.92 o                         
  -5  -6   2         60.06         48.13        16.44 o                         
  -4  -6   2         46.53         59.70         8.52 o                         
  -3  -6   2        897.91        957.68        35.72 o                         
  -2  -6   2       4342.09       4342.41        94.69 o                         
  -1  -6   2       1244.69       1187.30        37.34 o                         
   0  -6   2        541.54        497.82        34.13 o                         
   1  -6   2        968.82        950.63        22.74 o                         
   2  -6   2         24.71          8.30         5.74 o                         
   3  -6   2          5.97         16.12         6.94 o                         
   4  -6   2       1922.75       1926.02        41.01 o                         
   5  -6   2       1712.52       1689.35        33.02 o                         
   6  -6   2        123.58        128.88        19.78 o                         
   7  -6   2        623.50        564.52        73.62 o                         
  -7  -5   2         51.01         21.32        19.25 o                         
  -6  -5   2          5.26          6.24        14.25 o                         
  -5  -5   2        527.95        558.04        21.67 o                         
  -4  -5   2       1977.49       1913.05        32.94 o                         
  -3  -5   2        187.78        159.22         8.11 o                         
  -2  -5   2       2603.03       2621.07        74.47 o                         
  -1  -5   2       1784.37       1689.02        43.29 o                         
   0  -5   2        100.56         89.90        10.91 o                         
   1  -5   2        426.34        429.36        10.47 o                         
   2  -5   2       1976.84       1954.43        31.57 o                         
   3  -5   2       3090.90       3028.76        46.34 o                         
   4  -5   2         47.75         43.90         7.00 o                         
   5  -5   2       2423.78       2411.52        47.69 o                         
   6  -5   2       1155.44       1138.29        37.87 o                         
   7  -5   2        248.52        197.16        18.44 o                         
   8  -5   2        107.69        116.51        25.21 o                         
  -8  -4   2          2.81        -28.51        28.51 o                         
  -7  -4   2        226.65        235.99        37.36 o                         
  -6  -4   2        629.54        645.84        24.16 o                         
  -5  -4   2         19.51         20.71         9.42 o                         
  -4  -4   2       2084.46       2092.62        34.50 o                         
  -3  -4   2        922.65        904.76        17.65 o                         
  -2  -4   2        665.14        675.78        12.71 o                         
  -1  -4   2         11.30          9.92         5.26 o                         
   0  -4   2       2181.04       2133.02        25.50 o                         
   1  -4   2       1571.16       1536.23        20.17 o                         
   2  -4   2       1073.79       1064.36        17.51 o                         
   3  -4   2       8407.59       8258.85        98.20 o                         
   4  -4   2       3514.66       3372.33        44.46 o                         
   5  -4   2          6.88          6.74         5.91 o                         
   6  -4   2        200.64        189.32        14.41 o                         
   7  -4   2         23.36         20.99        15.74 o                         
   8  -4   2          8.34         17.01        23.09 o                         
  -8  -3   2         37.65         44.60        17.51 o                         
  -7  -3   2        124.51        135.00        15.21 o                         
  -6  -3   2        934.57        968.92        28.10 o                         
  -5  -3   2        733.35        708.59        21.38 o                         
  -4  -3   2         45.37         40.99         5.84 o                         
  -3  -3   2          6.40          3.56         3.44 o                         
  -2  -3   2       2014.98       2051.44        23.38 o                         
  -1  -3   2        160.17        159.57         4.97 o                         
   0  -3   2      11399.44      11988.19       124.59 o                         
   1  -3   2      16008.12      16645.99       172.10 o                         
   2  -3   2       5966.79       6092.56        66.14 o                         
   3  -3   2       1043.25       1003.80        15.18 o                         
   4  -3   2       1865.00       1819.57        29.28 o                         
   5  -3   2          0.65         -4.15         7.71 o                         
   6  -3   2         13.11          7.85        13.30 o                         
   7  -3   2        267.94        263.91        36.09 o                         
   8  -3   2        419.11        461.22        35.61 o                         
  -8  -2   2        288.84        344.37        40.76 o                         
  -7  -2   2         83.06         90.33        11.02 o                         
  -6  -2   2        101.15         90.35         9.37 o                         
  -5  -2   2        260.04        293.53        13.10 o                         
  -4  -2   2        441.30        421.06        11.93 o                         
  -3  -2   2         16.01         18.48         3.37 o                         
  -2  -2   2       8287.15       8485.67        82.82 o                         
  -1  -2   2      18866.66      19592.64       201.42 o                         
   0  -2   2      18372.17      19347.88       247.13 o                         
   1  -2   2      36546.00      38392.99       397.78 o                         
   2  -2   2       6469.50       6602.00        77.38 o                         
   3  -2   2        313.85        311.14         6.92 o                         
   4  -2   2         18.31         19.97         3.70 o                         
   5  -2   2       1713.54       1715.71        28.06 o                         
   6  -2   2       1464.55       1469.86        26.82 o                         
   7  -2   2          3.26        -11.99        12.70 o                         
   8  -2   2        361.44        373.31        32.99 o                         
  -8  -1   2        124.90        134.78        13.69 o                         
  -7  -1   2         89.35        100.15        10.68 o                         
  -6  -1   2         21.64          7.16         6.86 o                         
  -5  -1   2         15.52          7.30         5.80 o                         
  -4  -1   2       4890.90       4817.47        59.61 o                         
  -3  -1   2      10448.41      10910.40       106.17 o                         
  -2  -1   2        240.53        243.46         5.44 o                         
  -1  -1   2      18531.85      19353.33       207.60 o                         
   0  -1   2       5456.95       5534.86        63.64 o                         
   1  -1   2        716.70        740.54        10.06 o                         
   2  -1   2         46.94         52.89         2.24 o                         
   3  -1   2       2295.94       2304.81        29.27 o                         
   4  -1   2        602.16        552.09        16.66 o                         
   5  -1   2        495.24        477.41        10.08 o                         
   6  -1   2       2638.02       2643.87        35.87 o                         
   7  -1   2        545.16        547.99        38.35 o                         
   8  -1   2          4.45          0.06        16.49 o                         
   9  -1   2         21.51         86.33        38.95 o                         
  -9   0   2          1.03         -8.17        17.64 o                         
  -8   0   2          5.12          3.73        17.95 o                         
  -7   0   2         33.65         10.68         9.49 o                         
  -6   0   2       2394.32       2321.65        44.85 o                         
  -5   0   2        768.95        734.08        16.74 o                         
  -4   0   2       2054.65       2035.09        27.94 o                         
  -3   0   2      14141.84      14842.97       168.20 o                         
  -2   0   2       6022.14       6144.13       143.02 o                         
  -1   0   2          0.16          1.04         0.86 o                         
   0   0   2          7.92          6.63         2.61 o                         
   1   0   2       6624.00       6947.57        72.30 o                         
   2   0   2       1042.90       1054.67        13.11 o                         
   3   0   2       6875.70       7377.36        78.57 o                         
   4   0   2       6046.99       5986.19        80.42 o                         
   5   0   2       1121.25       1110.48        20.23 o                         
   6   0   2        317.31        293.16        11.72 o                         
   7   0   2        409.22        427.11        22.25 o                         
   8   0   2          0.09        -26.70        26.70 o                         
  -9   1   2          5.55          9.64        30.12 o                         
  -8   1   2        327.15        342.66        32.80 o                         
  -7   1   2        372.94        280.51        25.43 o                         
  -6   1   2       2672.93       2687.11        49.83 o                         
  -5   1   2       4981.92       4936.11       103.48 o                         
  -4   1   2       1494.22       1471.26        21.47 o                         
  -3   1   2       1636.37       1769.09        21.72 o                         
  -2   1   2        813.10        798.71        11.54 o                         
  -1   1   2       1409.25       1443.67        15.40 o                         
   0   1   2        826.47        843.55        10.02 o                         
   1   1   2      16344.19      16347.84       306.60 o                         
   2   1   2      16041.56      16299.44       184.50 o                         
   3   1   2       1301.85       1302.37        17.54 o                         
   4   1   2       1909.21       1913.67        29.68 o                         
   5   1   2       1539.66       1534.92        26.43 o                         
   6   1   2          4.95          1.12         6.03 o                         
   7   1   2          9.68          5.17        14.78 o                         
   8   1   2         22.18         36.76        20.83 o                         
  -9   2   2          1.21          0.00        31.32 o                         
  -8   2   2        516.00        555.42        36.03 o                         
  -7   2   2        727.99        760.51        24.76 o                         
  -6   2   2        478.65        457.84        17.74 o                         
  -5   2   2       1018.87       1020.95        23.75 o                         
  -4   2   2        434.08        425.22         9.18 o                         
  -3   2   2        268.10        305.99         6.46 o                         
  -2   2   2         17.88         31.58         2.97 o                         
  -1   2   2      13405.68      13959.80       144.18 o                         
   0   2   2       9937.02      10183.50       100.07 o                         
   1   2   2        123.52        138.79         4.37 o                         
   2   2   2      10198.06      10404.97       109.59 o                         
   3   2   2       5252.49       5314.47        64.69 o                         
   4   2   2         18.31         13.19         4.89 o                         
   5   2   2         10.96          8.28         6.13 o                         
   6   2   2        288.36        303.27        18.78 o                         
   7   2   2        133.47        129.77        14.15 o                         
   8   2   2         14.70        -14.52        31.72 o                         
  -8   3   2         13.25        -10.14        12.63 o                         
  -7   3   2        612.90        642.04        30.39 o                         
  -6   3   2        264.55        261.95        15.44 o                         
  -5   3   2          5.27         10.18         5.56 o                         
  -4   3   2        731.50        711.35        15.39 o                         
  -3   3   2       6931.19       7091.13       115.39 o                         
  -2   3   2       4574.60       4522.73        46.51 o                         
  -1   3   2       2476.32       2503.76        29.37 o                         
   0   3   2      16019.23      16499.09       170.60 o                         
   1   3   2       4258.23       4330.96        52.99 o                         
   2   3   2         70.34         77.30         4.55 o                         
   3   3   2        197.18        222.39         8.11 o                         
   4   3   2        216.72        214.01        10.52 o                         
   5   3   2         52.12         56.60         8.46 o                         
   6   3   2        145.75        137.33        12.98 o                         
   7   3   2        401.45        415.41        21.08 o                         
   8   3   2         60.23         35.62        20.57 o                         
  -8   4   2         47.38         36.46        36.34 o                         
  -7   4   2         10.51          1.99        11.55 o                         
  -6   4   2         57.46         58.46         9.96 o                         
  -5   4   2       1316.78       1261.36        32.21 o                         
  -4   4   2        410.09        410.29        13.50 o                         
  -3   4   2       4783.13       4859.72        68.09 o                         
  -2   4   2      14193.30      14324.44       188.85 o                         
  -1   4   2       2018.85       1938.25        26.73 o                         
   0   4   2         31.30         54.87         4.38 o                         
   1   4   2        794.95        811.18        17.73 o                         
   2   4   2         77.57         71.38         6.96 o                         
   3   4   2          7.88         12.37         5.82 o                         
   4   4   2        829.20        804.75        20.38 o                         
   5   4   2       1027.89       1038.06        25.26 o                         
   6   4   2         71.89         91.28        11.63 o                         
   7   4   2        114.02        124.87        18.20 o                         
  -8   5   2         16.56         12.39        26.90 o                         
  -7   5   2        231.73        245.46        33.27 o                         
  -6   5   2          1.05         -8.68         8.68 o                         
  -5   5   2       2316.03       2264.39        45.20 o                         
  -4   5   2       4751.79       4757.83        79.79 o                         
  -3   5   2        208.13        208.70        10.69 o                         
  -2   5   2       1605.34       1507.19        24.04 o                         
  -1   5   2       1756.95       1714.51        28.32 o                         
   0   5   2        102.93        123.77         9.53 o                         
   1   5   2        277.55        267.63         9.55 o                         
   2   5   2       2736.48       2692.09        41.15 o                         
   3   5   2       2216.57       2161.46        42.59 o                         
   4   5   2         78.59        103.37        11.16 o                         
   5   5   2        532.50        561.93        24.30 o                         
   6   5   2        154.76        153.20        16.60 o                         
   7   5   2          3.48          6.60        21.08 o                         
  -7   6   2        776.06        769.13        65.05 o                         
  -6   6   2       1193.92       1170.07        40.78 o                         
  -5   6   2          7.01          4.95        10.30 o                         
  -4   6   2       1432.41       1419.33        29.19 o                         
  -3   6   2        768.24        754.16        20.52 o                         
  -2   6   2          4.70         -0.42         5.91 o                         
  -1   6   2         81.57         89.91         7.63 o                         
   0   6   2       2005.12       2005.79        28.59 o                         
   1   6   2       1030.84       1027.70        20.11 o                         
   2   6   2        153.99        164.50         9.91 o                         
   3   6   2       2585.64       2559.72        49.64 o                         
   4   6   2        335.04        365.68        20.16 o                         
   5   6   2         15.26         12.53        17.61 o                         
   6   6   2         27.09         36.27        20.83 o                         
  -6   7   2        909.65        980.33        35.45 o                         
  -5   7   2        442.98        456.43        35.70 o                         
  -4   7   2          3.69        -11.41        11.41 o                         
  -3   7   2        154.71        187.29        20.10 o                         
  -2   7   2        985.14        963.97        35.47 o                         
  -1   7   2        240.71        221.22        15.34 o                         
   0   7   2       1345.74       1304.47        29.90 o                         
   1   7   2       2543.27       2581.63        49.05 o                         
   2   7   2        104.54        116.64        22.28 o                         
   3   7   2          3.99         26.90        22.08 o                         
   4   7   2         41.82         68.18        18.58 o                         
   5   7   2          5.79          9.43        20.55 o                         
  -5   8   2          5.26         -3.78        15.27 o                         
  -4   8   2        313.99        303.76        19.08 o                         
  -3   8   2        165.82        162.61        13.03 o                         
  -2   8   2       1406.67       1425.66        53.10 o                         
  -1   8   2       1807.45       1755.39       108.19 o                         
   0   8   2        105.14         92.23        21.24 o                         
   1   8   2        300.57        246.96        48.59 o                         
   2   8   2         67.08         58.52        33.13 o                         
   3   8   2          0.30          6.02        43.77 o                         
   4   8   2          0.54          8.19        21.49 o                         
  -4   9   2        768.21        762.74        39.25 o                         
  -3   9   2        870.60        922.32        36.56 o                         
  -2   9   2         14.04        -20.15        20.15 o                         
  -1   9   2        526.58        570.98        38.63 o                         
   0   9   2        206.38        206.99        27.76 o                         
   1   9   2          0.33        -29.71        29.71 o                         
   2   9   2          9.73        -17.67        34.93 o                         
   0 -10   3        169.60        190.01        29.66 o                         
   1 -10   3        202.59        255.82        34.33 o                         
   2 -10   3        135.85         62.98        28.45 o                         
  -3  -9   3          6.33         17.01        39.35 o                         
  -2  -9   3        512.34        565.44        54.79 o                         
  -1  -9   3        460.87        531.54        37.81 o                         
   0  -9   3         31.08         43.53        34.73 o                         
   1  -9   3          2.76         19.72        20.88 o                         
   2  -9   3        173.47        174.96        27.03 o                         
   3  -9   3         70.61         85.88        22.35 o                         
   4  -9   3        155.54        150.38        35.74 o                         
  -4  -8   3        419.11        472.60        43.37 o                         
  -3  -8   3        209.14        209.95        48.37 o                         
  -2  -8   3         10.54        -16.74        16.74 o                         
  -1  -8   3         26.65         38.21        24.69 o                         
   0  -8   3         15.63          3.18        16.31 o                         
   1  -8   3          0.04        -16.89        16.89 o                         
   2  -8   3        868.80        833.90        38.30 o                         
   3  -8   3       2251.68       2298.91        48.16 o                         
   4  -8   3        215.46        216.57        17.11 o                         
   5  -8   3         18.51         17.14        16.49 o                         
   6  -8   3        298.99        366.35        30.01 o                         
  -5  -7   3        149.26        129.87        34.73 o                         
  -4  -7   3         91.94        103.48        31.52 o                         
  -3  -7   3         60.67         62.83        17.25 o                         
  -2  -7   3         16.77         16.22        14.45 o                         
  -1  -7   3         30.13         15.53        15.26 o                         
   0  -7   3       1484.87       1467.63        45.99 o                         
   1  -7   3       2809.81       2760.57        88.62 o                         
   2  -7   3        152.34        163.69        13.14 o                         
   3  -7   3       1304.88       1236.25        31.26 o                         
   4  -7   3       1541.17       1562.99        37.95 o                         
   5  -7   3         57.52         49.40        11.47 o                         
   6  -7   3          3.03        -13.64        13.64 o                         
   7  -7   3         45.56         39.64        21.65 o                         
  -6  -6   3        161.08        193.00        25.40 o                         
  -5  -6   3         66.56        111.80        18.84 o                         
  -4  -6   3          0.29          4.80         8.76 o                         
  -3  -6   3         96.90         81.93        14.74 o                         
  -2  -6   3       1319.81       1267.81        39.74 o                         
  -1  -6   3       2878.00       2863.78        67.86 o                         
   0  -6   3         54.98         60.42        12.92 o                         
   1  -6   3       4481.15       4382.69        61.65 o                         
   2  -6   3       3447.43       3410.26        51.13 o                         
   3  -6   3        117.20        117.50        14.70 o                         
   4  -6   3         21.29         25.54         9.34 o                         
   5  -6   3        110.50        107.52        10.91 o                         
   6  -6   3         83.93         64.15        42.16 o                         
   7  -6   3         15.91          4.37        75.69 o                         
  -7  -5   3         37.87         51.48        19.61 o                         
  -6  -5   3          6.93          8.39        12.08 o                         
  -5  -5   3          2.35         -5.61        10.31 o                         
  -4  -5   3        764.57        730.82        24.49 o                         
  -3  -5   3        368.76        328.98        10.92 o                         
  -2  -5   3        694.16        655.96        12.64 o                         
  -1  -5   3       7727.74       7577.13       147.19 o                         
   0  -5   3       4325.59       4251.67        57.97 o                         
   1  -5   3          0.05         15.53         8.96 o                         
   2  -5   3        381.12        354.35        11.66 o                         
   3  -5   3        103.79         96.03         9.65 o                         
   4  -5   3         43.29         34.10         7.85 o                         
   5  -5   3       1229.56       1216.83        25.24 o                         
   6  -5   3       1777.51       1832.05        77.97 o                         
   7  -5   3         94.80        113.68        20.91 o                         
   8  -5   3         24.84         30.61        24.57 o                         
  -7  -4   3          3.21          9.16        15.60 o                         
  -6  -4   3        265.07        257.39        19.11 o                         
  -5  -4   3        135.48        107.32        13.51 o                         
  -4  -4   3       1538.94       1542.57        27.99 o                         
  -3  -4   3       7228.96       7398.30        98.96 o                         
  -2  -4   3        610.71        549.31        11.73 o                         
  -1  -4   3       1143.20       1076.24        17.75 o                         
   0  -4   3       2313.74       2235.56        30.66 o                         
   1  -4   3       2713.20       2799.49        33.13 o                         
   2  -4   3       1777.81       1831.87        26.41 o                         
   3  -4   3       3813.59       3743.02        54.57 o                         
   4  -4   3       4065.71       3978.45        67.27 o                         
   5  -4   3         96.72         88.62         9.99 o                         
   6  -4   3       1035.60       1041.56        31.24 o                         
   7  -4   3        448.08        504.48        32.93 o                         
   8  -4   3         27.84         30.18        20.11 o                         
  -8  -3   3         86.01         60.63        21.86 o                         
  -7  -3   3          0.01          2.05        13.24 o                         
  -6  -3   3       1108.39       1130.66        32.93 o                         
  -5  -3   3       2443.55       2425.59        46.86 o                         
  -4  -3   3        153.30        129.49         9.50 o                         
  -3  -3   3       2490.37       2456.54        33.26 o                         
  -2  -3   3       2318.48       2300.63        27.99 o                         
  -1  -3   3          3.40          2.26         2.83 o                         
   0  -3   3        573.16        602.20        12.56 o                         
   1  -3   3       4477.92       4641.50        47.51 o                         
   2  -3   3       8345.51       8320.10        97.23 o                         
   3  -3   3         19.20         29.35         3.86 o                         
   4  -3   3       5199.37       5167.04        70.75 o                         
   5  -3   3       2434.89       2337.63        36.44 o                         
   6  -3   3          9.50          9.76         6.66 o                         
   7  -3   3         26.72         -3.57        16.03 o                         
   8  -3   3          3.46          7.32        20.52 o                         
  -8  -2   3        178.01        155.38        18.04 o                         
  -7  -2   3        426.75        357.20        21.01 o                         
  -6  -2   3         99.75        107.10        11.64 o                         
  -5  -2   3       1413.71       1443.31        31.73 o                         
  -4  -2   3       1698.57       1689.70        25.53 o                         
  -3  -2   3         39.20         34.96         3.65 o                         
  -2  -2   3        644.78        646.31        10.40 o                         
  -1  -2   3       5601.45       5792.66        61.98 o                         
   0  -2   3        819.74        758.02        10.07 o                         
   1  -2   3       3007.35       2993.77        31.40 o                         
   2  -2   3      14528.23      15032.11       170.56 o                         
   3  -2   3       4259.09       4149.08        42.73 o                         
   4  -2   3        274.64        292.11         8.16 o                         
   5  -2   3        560.83        589.33        25.95 o                         
   6  -2   3         43.65         42.89         7.56 o                         
   7  -2   3         42.18         70.12        17.67 o                         
   8  -2   3         92.59         71.26        22.12 o                         
  -8  -1   3        105.85        108.25        13.16 o                         
  -7  -1   3        800.48        865.33        23.31 o                         
  -6  -1   3         14.94         12.84         7.05 o                         
  -5  -1   3         85.35         67.53         6.00 o                         
  -4  -1   3          7.28          3.12         3.71 o                         
  -3  -1   3       1989.16       1969.93        27.33 o                         
  -2  -1   3        885.58        912.57        11.50 o                         
  -1  -1   3      13948.41      14380.18       147.95 o                         
   0  -1   3      20220.39      20945.92       215.13 o                         
   1  -1   3       8262.05       8563.03        89.86 o                         
   2  -1   3       2473.48       2526.55        32.07 o                         
   3  -1   3       3761.04       3775.52        62.58 o                         
   4  -1   3         98.24        124.49        12.91 o                         
   5  -1   3         15.33          6.84         9.36 o                         
   6  -1   3        838.45        872.71        40.76 o                         
   7  -1   3        675.86        722.89        37.95 o                         
   8  -1   3         73.16         83.61        34.93 o                         
  -8   0   3         40.27         18.29        10.81 o                         
  -7   0   3         15.52         13.50         8.54 o                         
  -6   0   3        397.40        407.31        17.25 o                         
  -5   0   3       1427.29       1385.33        29.12 o                         
  -4   0   3         16.13         17.88         3.92 o                         
  -3   0   3       9311.99       9564.41       100.61 o                         
  -2   0   3      25164.85      26511.42       297.37 o                         
  -1   0   3       1323.95       1345.70        15.91 o                         
   0   0   3       9510.28       9617.97        99.70 o                         
   1   0   3       6108.42       6127.91        62.43 o                         
   2   0   3          7.53          7.53         1.80 o                         
   3   0   3          1.36         -1.30         4.10 o                         
   4   0   3       2462.70       2438.16        34.95 o                         
   5   0   3       1458.69       1407.90        31.54 o                         
   6   0   3         36.33         38.94         8.48 o                         
   7   0   3        568.05        603.15        39.54 o                         
   8   0   3        228.01        219.71        35.11 o                         
  -9   1   3         41.62         73.08        33.33 o                         
  -8   1   3         24.58         69.57        13.09 o                         
  -7   1   3         24.22         -4.36         9.50 o                         
  -6   1   3        103.62         84.22         8.01 o                         
  -5   1   3       3250.00       3134.00        46.10 o                         
  -4   1   3       4973.18       5035.70        67.99 o                         
  -3   1   3          2.24          0.52         2.40 o                         
  -2   1   3      15330.86      15930.93       202.16 o                         
  -1   1   3       6908.79       7146.41        74.78 o                         
   0   1   3        489.81        470.19         7.60 o                         
   1   1   3        338.89        353.85         5.72 o                         
   2   1   3       4449.40       4389.01        48.67 o                         
   3   1   3       2617.88       2520.87        42.93 o                         
   4   1   3        846.99        829.45        15.75 o                         
   5   1   3       2770.69       2754.44        41.57 o                         
   6   1   3        797.58        771.85        21.94 o                         
   7   1   3        108.02         82.58        17.83 o                         
   8   1   3         48.18         29.12        21.03 o                         
  -8   2   3         84.16         98.78        22.08 o                         
  -7   2   3       1062.84        996.18        27.69 o                         
  -6   2   3        815.35        740.19        18.36 o                         
  -5   2   3       1302.91       1328.39        23.75 o                         
  -4   2   3       8789.03       9146.29       119.21 o                         
  -3   2   3        812.09        698.41        11.54 o                         
  -2   2   3          4.30          1.54         2.13 o                         
  -1   2   3         19.59         13.40         2.47 o                         
   0   2   3       1619.87       1587.03        17.05 o                         
   1   2   3       1296.61       1282.17        15.88 o                         
   2   2   3       6243.65       6521.38        70.64 o                         
   3   2   3       9794.83       9705.01       113.66 o                         
   4   2   3        996.55        977.86        19.74 o                         
   5   2   3        188.41        179.03        11.24 o                         
   6   2   3        284.40        247.71        31.32 o                         
   7   2   3          7.09          2.46        34.33 o                         
   8   2   3          6.47         10.23        46.58 o                         
  -8   3   3         27.91         27.23        22.49 o                         
  -7   3   3        840.90        874.84        33.70 o                         
  -6   3   3       2635.43       2589.19        41.87 o                         
  -5   3   3        606.03        581.12        14.93 o                         
  -4   3   3        205.71        205.49         8.80 o                         
  -3   3   3         51.58         68.89         5.28 o                         
  -2   3   3        879.67        876.55        13.34 o                         
  -1   3   3          6.76          7.35         2.45 o                         
   0   3   3      10289.43      10555.70       111.34 o                         
   1   3   3       8083.97       7860.92        73.34 o                         
   2   3   3        229.66        210.66         8.56 o                         
   3   3   3       1863.86       1830.04        23.45 o                         
   4   3   3       1002.36        997.82        21.73 o                         
   5   3   3          5.63         15.65         7.77 o                         
   6   3   3          2.16         -8.88         9.68 o                         
   7   3   3        122.35        124.62        21.04 o                         
   8   3   3         60.43         58.15        23.96 o                         
  -8   4   3        493.32        546.18        36.26 o                         
  -7   4   3         29.46          2.64        16.24 o                         
  -6   4   3        457.84        484.21        19.91 o                         
  -5   4   3        181.88        171.41        14.28 o                         
  -4   4   3         72.17         80.63         7.62 o                         
  -3   4   3        741.68        710.52        15.64 o                         
  -2   4   3       8093.99       8306.11        89.88 o                         
  -1   4   3       8617.11       8785.35        94.66 o                         
   0   4   3        445.23        495.71        10.63 o                         
   1   4   3       5136.39       5041.09        69.63 o                         
   2   4   3       1646.22       1578.43        28.10 o                         
   3   4   3        204.64        189.82        16.30 o                         
   4   4   3         91.01         73.18        10.42 o                         
   5   4   3        221.28        235.47        15.49 o                         
   6   4   3         74.56         74.78        11.74 o                         
   7   4   3         34.38         33.60        17.06 o                         
  -8   5   3        181.36        138.59        25.21 o                         
  -7   5   3         67.02         47.30        19.10 o                         
  -6   5   3         33.95         24.07        12.73 o                         
  -5   5   3        336.57        317.93        17.32 o                         
  -4   5   3       2836.81       2762.84        52.99 o                         
  -3   5   3       1063.41       1057.39        23.10 o                         
  -2   5   3       1276.82       1202.80        19.23 o                         
  -1   5   3       7497.79       7334.90        98.87 o                         
   0   5   3       2293.77       2238.59        35.54 o                         
   1   5   3          0.13         -4.54         4.74 o                         
   2   5   3         26.77         17.29        11.45 o                         
   3   5   3         14.09         22.27         7.00 o                         
   4   5   3        374.13        374.56        26.02 o                         
   5   5   3        190.57        188.11        22.48 o                         
   6   5   3        307.92        336.15        27.59 o                         
  -7   6   3        185.00        176.97        37.72 o                         
  -6   6   3        456.14        525.07        31.30 o                         
  -5   6   3        149.64        160.44        15.45 o                         
  -4   6   3       1418.03       1402.48        33.66 o                         
  -3   6   3       3870.05       3844.22        59.48 o                         
  -2   6   3        725.95        703.66        19.29 o                         
  -1   6   3        148.33        131.11        10.26 o                         
   0   6   3        134.58        143.23        24.10 o                         
   1   6   3         95.71         77.64         7.65 o                         
   2   6   3         44.55         33.73         9.01 o                         
   3   6   3        645.42        644.91        22.60 o                         
   4   6   3        709.91        744.82        26.64 o                         
   5   6   3         13.84         12.59        21.08 o                         
   6   6   3         42.77         62.64        32.93 o                         
  -6   7   3       1032.66       1104.36        57.02 o                         
  -5   7   3       1474.30       1491.90        39.60 o                         
  -4   7   3         49.45         66.48        12.92 o                         
  -3   7   3        239.13        222.04        15.87 o                         
  -2   7   3        112.26        101.58        10.59 o                         
  -1   7   3         16.25          1.48         8.89 o                         
   0   7   3         76.49         92.68        24.29 o                         
   1   7   3       1166.60       1171.25        29.59 o                         
   2   7   3        831.40        842.70        36.70 o                         
   3   7   3         11.54         -4.36        17.17 o                         
   4   7   3        378.92        340.96        32.92 o                         
   5   7   3         96.84        144.45        25.89 o                         
  -5   8   3        308.72        270.45        25.75 o                         
  -4   8   3        627.61        572.31        35.64 o                         
  -3   8   3         73.20         54.11        12.27 o                         
  -2   8   3        257.87        307.96        18.89 o                         
  -1   8   3       1026.04       1043.44        43.43 o                         
   0   8   3        483.20        489.40        45.17 o                         
   1   8   3        163.13        158.26        23.89 o                         
   2   8   3        807.71        834.39        42.36 o                         
   3   8   3        103.55        111.41        23.21 o                         
  -3   9   3        207.50        237.97        23.63 o                         
  -2   9   3         25.69         35.44        18.72 o                         
  -1   9   3        470.72        512.42        63.44 o                         
   0   9   3        708.38        744.20        44.79 o                         
   1   9   3        145.86        178.53        30.10 o                         
   2   9   3         28.97         30.55        24.55 o                         
   1 -10   4        811.26        862.43        68.26 o                         
  -3  -9   4          0.04        -30.46        36.34 o                         
  -2  -9   4        283.51        332.03        35.70 o                         
  -1  -9   4        876.82       1016.64       115.62 o                         
   0  -9   4        251.33        361.96        39.35 o                         
   1  -9   4         69.53         59.96        21.14 o                         
   2  -9   4        254.87        293.79        54.21 o                         
   3  -9   4         30.72         10.84        40.15 o                         
   4  -9   4         14.76        -13.51        21.29 o                         
  -4  -8   4        166.03        151.78        25.69 o                         
  -3  -8   4        503.19        550.32        47.36 o                         
  -2  -8   4         27.05          9.14        17.70 o                         
  -1  -8   4        693.70        741.30        37.03 o                         
   0  -8   4        726.53        830.28        38.82 o                         
   1  -8   4         74.14         71.88        26.90 o                         
   2  -8   4         66.91         78.70        17.16 o                         
   3  -8   4        581.78        600.34        24.68 o                         
   4  -8   4        528.90        584.01        28.34 o                         
   5  -8   4         48.24         34.83        13.26 o                         
  -5  -7   4        165.22        113.23        32.93 o                         
  -4  -7   4         13.20         52.67        20.15 o                         
  -3  -7   4        754.94        823.81        38.32 o                         
  -2  -7   4        875.36        939.56        42.34 o                         
  -1  -7   4          7.30         -4.64        12.41 o                         
   0  -7   4         15.03         21.13        13.65 o                         
   1  -7   4        617.94        606.41        23.11 o                         
   2  -7   4        117.90        112.20        16.46 o                         
   3  -7   4        559.67        566.41        22.36 o                         
   4  -7   4       2280.74       2384.32        50.02 o                         
   5  -7   4        684.25        718.54        24.05 o                         
   6  -7   4          0.78         24.50        21.01 o                         
  -6  -6   4         65.04         93.13        23.41 o                         
  -5  -6   4        693.43        802.96        40.46 o                         
  -4  -6   4        332.32        343.68        38.95 o                         
  -3  -6   4         31.92         32.13        17.87 o                         
  -2  -6   4        107.79         87.53        14.34 o                         
  -1  -6   4         87.28         82.52        13.91 o                         
   0  -6   4         14.29          4.34         8.82 o                         
   1  -6   4       2416.08       2273.84        35.90 o                         
   2  -6   4       3447.90       3446.33        46.44 o                         
   3  -6   4       1107.84       1132.89        33.38 o                         
   4  -6   4        269.96        292.47        18.12 o                         
   5  -6   4        580.03        569.59        35.16 o                         
   6  -6   4         29.74         20.71        21.71 o                         
   7  -6   4         13.99          9.98        24.90 o                         
  -7  -5   4        165.31        192.71        28.09 o                         
  -6  -5   4         15.80         27.31        41.16 o                         
  -5  -5   4         91.08        103.13        12.40 o                         
  -4  -5   4         91.64        100.65         8.48 o                         
  -3  -5   4         76.76         70.94         9.64 o                         
  -2  -5   4         68.17         53.80         5.16 o                         
  -1  -5   4       4905.04       4787.95        76.87 o                         
   0  -5   4       6933.76       6825.51        90.82 o                         
   1  -5   4         59.03         56.30         5.93 o                         
   2  -5   4       2375.96       2243.82        36.32 o                         
   3  -5   4       2447.58       2451.42        46.58 o                         
   4  -5   4         87.62         75.33         8.53 o                         
   5  -5   4          6.47         -1.74         6.93 o                         
   6  -5   4        323.17        287.77        18.52 o                         
   7  -5   4        254.76        331.36        35.15 o                         
  -7  -4   4         95.12        108.44        22.69 o                         
  -6  -4   4         42.33         64.17        13.65 o                         
  -5  -4   4          2.53          4.91         8.52 o                         
  -4  -4   4          6.90          4.45         6.49 o                         
  -3  -4   4       2615.36       2613.36        45.19 o                         
  -2  -4   4       3392.41       3336.59        47.86 o                         
  -1  -4   4        131.16        128.08        10.95 o                         
   0  -4   4       5060.82       4769.14        58.82 o                         
   1  -4   4      14704.94      15316.21       160.19 o                         
   2  -4   4         99.06        111.85         7.16 o                         
   3  -4   4          1.28          1.65         6.68 o                         
   4  -4   4        342.04        346.67        12.42 o                         
   5  -4   4        622.17        588.92        15.88 o                         
   6  -4   4        316.49        321.17        30.20 o                         
   7  -4   4        968.19       1046.41        77.68 o                         
   8  -4   4        180.17        206.94        27.31 o                         
  -8  -3   4         65.39         77.50        18.62 o                         
  -7  -3   4          1.33         -8.03        12.02 o                         
  -6  -3   4         66.12         43.29        11.00 o                         
  -5  -3   4        732.57        670.15        21.43 o                         
  -4  -3   4       1263.82       1146.80        26.28 o                         
  -3  -3   4       1123.26       1119.23        18.95 o                         
  -2  -3   4      11187.80      11344.71       131.05 o                         
  -1  -3   4       3642.24       3579.26        41.00 o                         
   0  -3   4        221.74        234.70         6.57 o                         
   1  -3   4          6.78          3.28         2.56 o                         
   2  -3   4        704.83        715.01        13.42 o                         
   3  -3   4         37.14         34.07         4.48 o                         
   4  -3   4       2898.52       2858.08        42.07 o                         
   5  -3   4       2610.18       2529.35        60.12 o                         
   6  -3   4        397.48        407.59        27.66 o                         
   7  -3   4        171.76        137.60        22.89 o                         
   8  -3   4        144.61        161.51        26.72 o                         
  -8  -2   4         19.91        -15.65        15.65 o                         
  -7  -2   4        231.20        195.18        16.00 o                         
  -6  -2   4        156.32        113.06        12.00 o                         
  -5  -2   4       3210.63       3180.45        56.97 o                         
  -4  -2   4       5305.03       5263.68        73.10 o                         
  -3  -2   4       1051.60        997.86        15.05 o                         
  -2  -2   4       1278.57       1287.45        17.45 o                         
  -1  -2   4        450.71        392.10         8.39 o                         
   0  -2   4        392.24        419.92         7.50 o                         
   1  -2   4         68.88         79.84         4.09 o                         
   2  -2   4       9057.82       9232.21       107.80 o                         
   3  -2   4       9374.31       9082.25       159.77 o                         
   4  -2   4         40.29         15.77         9.32 o                         
   5  -2   4       1231.89       1203.05        38.22 o                         
   6  -2   4        776.49        795.53        33.70 o                         
   7  -2   4          9.87          5.58        16.88 o                         
   8  -2   4         18.50         32.52        32.93 o                         
  -8  -1   4          7.69          3.33        13.11 o                         
  -7  -1   4        617.50        627.79        26.97 o                         
  -6  -1   4       2787.63       2741.23        51.86 o                         
  -5  -1   4          4.95         16.82         5.97 o                         
  -4  -1   4       2172.93       2237.37        34.34 o                         
  -3  -1   4       1750.34       1707.64        23.81 o                         
  -2  -1   4        279.42        338.15         6.98 o                         
  -1  -1   4        728.82        761.09        11.04 o                         
   0  -1   4      12798.12      13286.64       137.57 o                         
   1  -1   4       8974.75       8967.35        94.77 o                         
   2  -1   4        685.86        697.61        10.55 o                         
   3  -1   4       7602.23       7403.35       142.08 o                         
   4  -1   4       2989.95       2948.59        66.41 o                         
   5  -1   4         48.34         40.19        12.58 o                         
   6  -1   4         29.51         66.72        15.55 o                         
   7  -1   4        225.47        189.94        36.32 o                         
   8  -1   4         12.03         36.56        19.66 o                         
  -8   0   4        207.34        142.95        22.43 o                         
  -7   0   4         86.69         84.55         9.95 o                         
  -6   0   4        548.37        584.27        14.50 o                         
  -5   0   4        807.72        823.26        15.35 o                         
  -4   0   4          2.16          2.95         5.22 o                         
  -3   0   4       1759.21       1781.01        24.73 o                         
  -2   0   4       2534.31       2440.18        38.39 o                         
  -1   0   4       6117.04       6427.43        68.10 o                         
   0   0   4       5478.10       5730.66        61.29 o                         
   1   0   4      16798.29      16717.97       195.10 o                         
   2   0   4       4429.87       4363.84        60.42 o                         
   3   0   4         96.44        105.45        11.76 o                         
   4   0   4        336.51        383.79        19.82 o                         
   5   0   4         84.22         67.50        13.05 o                         
   6   0   4         49.42         21.91        13.83 o                         
   7   0   4        254.82        311.27        54.61 o                         
   8   0   4        298.44        368.15        36.03 o                         
  -8   1   4        355.49        437.54        71.88 o                         
  -7   1   4        112.30        122.14        10.07 o                         
  -6   1   4         37.93         24.39         8.29 o                         
  -5   1   4        221.26        213.84         9.24 o                         
  -4   1   4       2224.72       2209.53        49.19 o                         
  -3   1   4        294.00        311.14        14.57 o                         
  -2   1   4       9925.28      10141.49       140.70 o                         
  -1   1   4      22147.47      22690.22       233.20 o                         
   0   1   4       3779.18       3840.60        39.26 o                         
   1   1   4       1396.42       1362.45        16.59 o                         
   2   1   4        851.42        840.14        10.95 o                         
   3   1   4        100.40         96.86         6.84 o                         
   4   1   4          3.94         -4.17         8.08 o                         
   5   1   4        941.56        922.72        33.60 o                         
   6   1   4        712.76        695.13        31.87 o                         
   7   1   4         23.97          0.86        16.97 o                         
   8   1   4         79.21         79.00        23.24 o                         
  -8   2   4         69.17         52.45        29.11 o                         
  -7   2   4          5.42         -8.13         9.73 o                         
  -6   2   4        386.45        337.85        13.59 o                         
  -5   2   4         15.50         10.74         4.77 o                         
  -4   2   4       5584.72       5612.32        88.07 o                         
  -3   2   4       9588.62       9815.69       125.73 o                         
  -2   2   4        478.15        471.06         7.78 o                         
  -1   2   4       5947.94       6141.41        66.09 o                         
   0   2   4        792.77        686.11         9.61 o                         
   1   2   4        772.76        852.27        14.23 o                         
   2   2   4        359.81        334.76         8.48 o                         
   3   2   4       2950.90       2830.65        42.23 o                         
   4   2   4       1493.80       1426.23        25.44 o                         
   5   2   4          0.26         -2.71         5.87 o                         
   6   2   4        525.80        560.48        25.30 o                         
   7   2   4        195.39        191.60        27.28 o                         
   8   2   4          1.70         26.26        52.00 o                         
  -8   3   4         70.15         46.96        20.65 o                         
  -7   3   4         95.84         68.26        16.04 o                         
  -6   3   4       2138.33       2167.63        43.36 o                         
  -5   3   4       2375.94       2331.51        36.61 o                         
  -4   3   4         96.25         80.54         6.53 o                         
  -3   3   4       5091.12       5077.39        68.66 o                         
  -2   3   4       2043.44       1988.74        24.55 o                         
  -1   3   4          0.15         -2.72         2.72 o                         
   0   3   4          7.10         10.63         3.15 o                         
   1   3   4       4501.39       4456.33        44.13 o                         
   2   3   4       1233.05       1151.70        18.09 o                         
   3   3   4        787.78        761.59        18.02 o                         
   4   3   4       4407.60       4456.53        65.08 o                         
   5   3   4        299.19        305.70        17.58 o                         
   6   3   4         26.14         36.86        10.64 o                         
   7   3   4         25.63         26.29        15.49 o                         
  -8   4   4        402.84        379.26        37.96 o                         
  -7   4   4        210.83        211.89        31.90 o                         
  -6   4   4        401.84        357.95        24.35 o                         
  -5   4   4       3142.17       3133.17        47.82 o                         
  -4   4   4       1042.37       1018.90        20.32 o                         
  -3   4   4         12.58         27.47         5.63 o                         
  -2   4   4        211.64        213.75         7.80 o                         
  -1   4   4       1925.55       1858.02        24.94 o                         
   0   4   4        515.65        490.67        10.95 o                         
   1   4   4       2537.51       2486.55        34.79 o                         
   2   4   4       4635.95       4488.12        57.95 o                         
   3   4   4       1038.02       1011.74        22.92 o                         
   4   4   4        495.37        500.28        17.55 o                         
   5   4   4        186.55        176.44        13.90 o                         
   6   4   4          0.93          0.96        14.63 o                         
   7   4   4          9.44        -16.91        16.91 o                         
  -7   5   4        660.46        735.20        59.03 o                         
  -6   5   4        196.86        219.94        22.81 o                         
  -5   5   4        101.47         85.39        10.25 o                         
  -4   5   4          1.76         -2.33         6.77 o                         
  -3   5   4        364.67        357.89        13.56 o                         
  -2   5   4         94.88         87.09         6.49 o                         
  -1   5   4       4685.72       4743.16        61.69 o                         
   0   5   4       6059.70       5830.84        81.12 o                         
   1   5   4        126.98        111.17         8.36 o                         
   2   5   4       1192.76       1179.87        32.11 o                         
   3   5   4         84.04         89.02        10.72 o                         
   4   5   4          1.05        -11.91        11.91 o                         
   5   5   4          3.04         -2.15        11.84 o                         
   6   5   4        129.60        134.76        16.12 o                         
  -7   6   4        169.40        145.40        24.11 o                         
  -6   6   4          6.45         11.44        17.89 o                         
  -5   6   4         59.88         83.26        11.85 o                         
  -4   6   4         95.70         95.97        12.29 o                         
  -3   6   4       4645.87       4719.45        71.01 o                         
  -2   6   4       1254.22       1280.56        27.65 o                         
  -1   6   4        153.44        160.39        14.88 o                         
   0   6   4       2196.68       2127.61        32.39 o                         
   1   6   4        728.82        717.71        19.41 o                         
   2   6   4          9.68         22.73        13.59 o                         
   3   6   4         69.53         52.98        11.29 o                         
   4   6   4        208.14        190.88        18.14 o                         
   5   6   4         89.42         79.10        20.75 o                         
  -6   7   4        135.85        139.03        24.26 o                         
  -5   7   4       1204.50       1194.92        87.94 o                         
  -4   7   4        479.13        503.57        24.64 o                         
  -3   7   4        249.78        238.04        16.57 o                         
  -2   7   4       2456.27       2464.18        44.62 o                         
  -1   7   4        477.87        452.78        29.41 o                         
   0   7   4         26.00          5.22        12.52 o                         
   1   7   4          0.03         24.36        10.99 o                         
   2   7   4        204.32        240.88        34.53 o                         
   3   7   4         12.69          8.45        34.73 o                         
   4   7   4        130.02        112.98        39.75 o                         
  -5   8   4        627.37        662.53        42.36 o                         
  -4   8   4        891.61        974.21        33.44 o                         
  -3   8   4        295.49        290.03        20.47 o                         
  -2   8   4         13.34          8.04        11.01 o                         
  -1   8   4          7.77         -8.07        15.70 o                         
   0   8   4         34.86         48.30        18.90 o                         
   1   8   4          0.05         -4.29        19.00 o                         
   2   8   4        343.83        389.92        41.16 o                         
   3   8   4        289.28        321.27        51.80 o                         
  -3   9   4         34.48         71.28        33.17 o                         
  -2   9   4          6.75         14.87        18.55 o                         
  -1   9   4         43.61         13.13        17.33 o                         
   0   9   4        686.85        702.39        45.52 o                         
   1   9   4        231.64        227.63        44.57 o                         
  -2  -9   5         27.03        -11.00        31.92 o                         
  -1  -9   5        414.43        510.92        40.31 o                         
   0  -9   5        261.83        400.11        41.16 o                         
   1  -9   5         33.71         -9.25        21.31 o                         
   2  -9   5        757.33        817.10        95.77 o                         
   3  -9   5        575.01        734.34        62.24 o                         
   4  -9   5         24.38         22.99        23.55 o                         
  -4  -8   5         12.83          5.38        34.93 o                         
  -3  -8   5        165.91        147.79        25.36 o                         
  -2  -8   5         40.62         60.94        41.16 o                         
  -1  -8   5        209.04        211.11        37.52 o                         
   0  -8   5       2083.89       2256.19        64.58 o                         
   1  -8   5        899.34        899.89        43.41 o                         
   2  -8   5          0.51         -7.66        19.88 o                         
   3  -8   5         96.87         85.22        20.14 o                         
   4  -8   5          0.66         25.18        15.93 o                         
   5  -8   5          0.37          5.55        14.92 o                         
  -5  -7   5         49.55         11.33        19.87 o                         
  -4  -7   5         17.38         22.25        19.28 o                         
  -3  -7   5        584.46        647.89        58.00 o                         
  -2  -7   5       1360.02       1460.47        50.14 o                         
  -1  -7   5        377.48        247.71        33.33 o                         
   0  -7   5        265.32        291.12        36.74 o                         
   1  -7   5        471.49        448.69        20.68 o                         
   2  -7   5        108.06        105.77        11.90 o                         
   3  -7   5         47.55         58.63        11.46 o                         
   4  -7   5        864.20        839.07        29.24 o                         
   5  -7   5        871.53        955.66        27.54 o                         
   6  -7   5          7.34         31.58        29.11 o                         
  -6  -6   5          2.00         12.30        20.99 o                         
  -5  -6   5        429.19        420.84        76.69 o                         
  -4  -6   5       1154.85       1154.03        57.02 o                         
  -3  -6   5         40.86         28.35        11.39 o                         
  -2  -6   5       1364.86       1355.39        42.30 o                         
  -1  -6   5        716.40        691.81        20.54 o                         
   0  -6   5         16.63          7.26         6.20 o                         
   1  -6   5         70.61         55.95         6.93 o                         
   2  -6   5       4456.85       4243.38        59.21 o                         
   3  -6   5        508.25        526.13        25.59 o                         
   4  -6   5        160.99        152.71        16.50 o                         
   5  -6   5       1503.45       1533.76        31.85 o                         
   6  -6   5        546.10        550.81        35.98 o                         
   7  -6   5          0.93         -2.86        26.30 o                         
  -7  -5   5        200.77        150.84        27.22 o                         
  -6  -5   5        266.51        232.44        30.29 o                         
  -5  -5   5         72.94         82.02        12.26 o                         
  -4  -5   5       1438.79       1493.58        34.38 o                         
  -3  -5   5        934.58        934.53        19.99 o                         
  -2  -5   5          5.83          7.04         6.20 o                         
  -1  -5   5        147.11        155.84         8.07 o                         
   0  -5   5       1894.64       1879.65        30.73 o                         
   1  -5   5        352.63        351.87        13.81 o                         
   2  -5   5        634.66        616.79        15.03 o                         
   3  -5   5       4987.50       4942.52       119.63 o                         
   4  -5   5       1529.18       1487.19        28.87 o                         
   5  -5   5          9.09          8.71         7.53 o                         
   6  -5   5        144.09        127.48        24.29 o                         
   7  -5   5          0.24          2.42        20.91 o                         
  -7  -4   5         58.92        102.72        15.93 o                         
  -6  -4   5        608.20        706.72        40.11 o                         
  -5  -4   5         98.31        104.28        11.82 o                         
  -4  -4   5          3.45          0.10         7.43 o                         
  -3  -4   5          1.30          1.29         5.21 o                         
  -2  -4   5        658.30        648.95        14.97 o                         
  -1  -4   5          7.05          3.06         3.59 o                         
   0  -4   5       5563.25       5649.67        77.10 o                         
   1  -4   5       8482.02       8304.78       110.69 o                         
   2  -4   5       1075.95       1042.76        17.04 o                         
   3  -4   5        583.25        578.60        15.17 o                         
   4  -4   5        329.77        335.42        12.43 o                         
   5  -4   5        148.79        148.50        10.26 o                         
   6  -4   5          0.16         17.67        24.09 o                         
   7  -4   5        224.67        202.05        24.55 o                         
   8  -4   5        214.33        193.76        28.98 o                         
  -8  -3   5        167.64        179.00        26.39 o                         
  -7  -3   5         10.70         -3.87        13.29 o                         
  -6  -3   5        245.99        274.08        33.19 o                         
  -5  -3   5        188.88        153.83        13.43 o                         
  -4  -3   5         68.51         45.56         7.89 o                         
  -3  -3   5         56.50         51.44         4.88 o                         
  -2  -3   5       5467.16       5466.61        67.21 o                         
  -1  -3   5       9282.17       9385.49       109.76 o                         
   0  -3   5          1.75          2.13         2.90 o                         
   1  -3   5       3111.60       2991.31        39.59 o                         
   2  -3   5       3996.73       3970.05        52.13 o                         
   3  -3   5        148.16        148.71         7.72 o                         
   4  -3   5          3.10          9.35         9.20 o                         
   5  -3   5       1047.23       1083.71        37.75 o                         
   6  -3   5        515.76        528.20        34.32 o                         
   7  -3   5         37.96         25.53        20.00 o                         
   8  -3   5        179.07        189.54        27.59 o                         
  -8  -2   5         85.62         99.93        22.99 o                         
  -7  -2   5         26.91         41.83        14.50 o                         
  -6  -2   5         29.26         38.03         9.91 o                         
  -5  -2   5         30.02         25.06        12.92 o                         
  -4  -2   5       4585.62       4518.47        64.14 o                         
  -3  -2   5       4287.64       4160.19        47.52 o                         
  -2  -2   5         42.77         36.54         3.91 o                         
  -1  -2   5      11984.53      12370.69       129.78 o                         
   0  -2   5       5269.95       5078.21        51.99 o                         
   1  -2   5         13.67         15.02         3.96 o                         
   2  -2   5          7.99          9.53         3.08 o                         
   3  -2   5       1709.86       1639.78        25.02 o                         
   4  -2   5        735.92        670.65        27.06 o                         
   5  -2   5        605.91        656.14        57.80 o                         
   6  -2   5       1444.68       1506.99        48.33 o                         
   7  -2   5        207.32        181.28        46.96 o                         
   8  -2   5          8.13          2.21        44.97 o                         
  -8  -1   5          4.32        -21.03        36.34 o                         
  -7  -1   5         40.82         33.44        12.67 o                         
  -6  -1   5        945.55        899.81        25.63 o                         
  -5  -1   5        360.44        323.23        12.04 o                         
  -4  -1   5       1359.83       1339.06        23.08 o                         
  -3  -1   5       7748.70       7794.10       102.20 o                         
  -2  -1   5       4602.54       4620.06        51.12 o                         
  -1  -1   5        189.70        188.86         6.80 o                         
   0  -1   5         15.86         29.80         3.78 o                         
   1  -1   5       1311.85       1343.32        16.77 o                         
   2  -1   5         52.27         41.13         3.10 o                         
   3  -1   5       3369.06       3256.15        70.67 o                         
   4  -1   5       5654.28       5628.47       115.25 o                         
   5  -1   5        509.34        506.10        26.53 o                         
   6  -1   5        173.69        171.29        20.30 o                         
   7  -1   5        262.08        305.68        28.77 o                         
   8  -1   5          5.43          3.12        52.80 o                         
  -8   0   5        307.40        249.87        25.90 o                         
  -7   0   5         20.43         20.11        10.28 o                         
  -6   0   5       1195.85       1230.47        30.51 o                         
  -5   0   5       4271.32       4157.94        58.77 o                         
  -4   0   5        503.75        497.45        13.53 o                         
  -3   0   5       2063.73       2198.40        31.14 o                         
  -2   0   5          4.09         -0.02         1.74 o                         
  -1   0   5        494.06        547.13        11.54 o                         
   0   0   5        282.85        282.99         6.55 o                         
   1   0   5       5424.59       5285.00        53.89 o                         
   2   0   5      11801.11      11506.84       134.97 o                         
   3   0   5        121.24         97.31        12.05 o                         
   4   0   5       2378.26       2477.18        60.04 o                         
   5   0   5        855.49        898.45        33.61 o                         
   6   0   5         13.17         24.31        21.08 o                         
   7   0   5          3.79        -18.98        18.98 o                         
   8   0   5         64.97         79.23        23.03 o                         
  -8   1   5        612.68        625.86        37.90 o                         
  -7   1   5       1009.77       1027.37        38.56 o                         
  -6   1   5          2.64          0.12         8.68 o                         
  -5   1   5        979.33       1015.96        23.96 o                         
  -4   1   5        320.20        323.13        18.27 o                         
  -3   1   5         69.80         65.76         9.09 o                         
  -2   1   5        781.02        721.31        18.24 o                         
  -1   1   5       9158.28       9554.39       101.07 o                         
   0   1   5       9426.06       9727.10        95.00 o                         
   1   1   5       1332.45       1368.81        17.47 o                         
   2   1   5       5478.17       5273.20        78.91 o                         
   3   1   5       1753.89       1756.65        27.84 o                         
   4   1   5          8.40         19.30         4.58 o                         
   5   1   5          0.35         -2.56        11.06 o                         
   6   1   5        140.31         88.22        20.18 o                         
   7   1   5         45.38         37.53        19.21 o                         
   8   1   5         46.47         22.60        24.46 o                         
  -8   2   5         18.09         45.37        28.91 o                         
  -7   2   5        507.79        531.60        45.37 o                         
  -6   2   5        251.80        232.80        12.81 o                         
  -5   2   5         20.44          6.92        10.05 o                         
  -4   2   5        464.91        477.44        21.44 o                         
  -3   2   5       5458.11       5371.66       106.90 o                         
  -2   2   5       1938.05       1919.20        27.93 o                         
  -1   2   5       3571.08       3434.60        36.66 o                         
   0   2   5      15688.84      16162.12       209.68 o                         
   1   2   5       2688.75       2564.37        31.98 o                         
   2   2   5        209.14        197.03         7.66 o                         
   3   2   5        127.78        152.72         7.83 o                         
   4   2   5       1118.92       1068.92        24.57 o                         
   5   2   5          7.08         19.49        10.94 o                         
   6   2   5        262.20        267.92        28.51 o                         
   7   2   5        287.90        384.88        81.31 o                         
  -8   3   5         31.83         58.30        21.12 o                         
  -7   3   5         14.26         -3.81        15.90 o                         
  -6   3   5         79.20         79.91        21.68 o                         
  -5   3   5       1614.28       1546.58        44.00 o                         
  -4   3   5        105.09        106.95        14.99 o                         
  -3   3   5       4997.81       5097.11        81.05 o                         
  -2   3   5       8144.21       8352.39       109.41 o                         
  -1   3   5       1522.82       1477.34        24.68 o                         
   0   3   5       1158.88       1079.20        15.48 o                         
   1   3   5        282.84        285.73        11.09 o                         
   2   3   5        106.26         91.74         6.51 o                         
   3   3   5        321.33        304.87        13.14 o                         
   4   3   5        353.37        366.12        15.03 o                         
   5   3   5       1185.19       1120.14        31.51 o                         
   6   3   5         28.61         16.06        25.30 o                         
   7   3   5         50.85        101.11        30.32 o                         
  -8   4   5         20.71         12.39        21.56 o                         
  -7   4   5        301.03        307.18        56.22 o                         
  -6   4   5        166.36        139.51        19.29 o                         
  -5   4   5       2175.72       2152.88        51.20 o                         
  -4   4   5       3878.14       3789.33        61.72 o                         
  -3   4   5         78.28         92.34         6.80 o                         
  -2   4   5       1159.28       1121.95        21.57 o                         
  -1   4   5        484.46        491.17        12.73 o                         
   0   4   5          7.11         20.87         7.42 o                         
   1   4   5        138.28        130.90         8.26 o                         
   2   4   5       2159.47       2071.90        35.82 o                         
   3   4   5        753.63        745.29        19.84 o                         
   4   4   5         42.62         46.14         9.35 o                         
   5   4   5        572.29        652.44        22.59 o                         
   6   4   5         96.78        118.69        21.71 o                         
  -7   5   5        868.70        861.20        43.01 o                         
  -6   5   5        826.39        878.63        48.39 o                         
  -5   5   5        197.97        205.82        21.44 o                         
  -4   5   5       1816.64       1804.85        49.82 o                         
  -3   5   5        410.00        382.52        12.41 o                         
  -2   5   5          0.19          2.80         6.29 o                         
  -1   5   5        508.60        497.62        15.81 o                         
   0   5   5       2465.63       2440.23        40.93 o                         
   1   5   5        818.85        775.67        20.53 o                         
   2   5   5        493.78        487.72        19.76 o                         
   3   5   5       1449.48       1476.12        30.84 o                         
   4   5   5        259.79        283.49        17.77 o                         
   5   5   5         41.87         44.91        18.84 o                         
   6   5   5         36.44         48.92        19.80 o                         
  -6   6   5        728.90        803.54        52.20 o                         
  -5   6   5        198.21        174.04        21.04 o                         
  -4   6   5         27.72         23.94        10.06 o                         
  -3   6   5         38.30         45.29        11.48 o                         
  -2   6   5       1446.19       1424.83        29.92 o                         
  -1   6   5         39.84         38.76         8.23 o                         
   0   6   5       1505.88       1529.03        27.78 o                         
   1   6   5       2809.71       2873.12        55.53 o                         
   2   6   5        311.65        285.03        19.16 o                         
   3   6   5        147.29        138.11        15.02 o                         
   4   6   5         29.84         28.81        13.44 o                         
   5   6   5         19.90         47.38        19.02 o                         
  -6   7   5         16.59          2.35        20.52 o                         
  -5   7   5         36.62         22.17        18.87 o                         
  -4   7   5        326.04        325.65        23.25 o                         
  -3   7   5         90.22         95.23        13.45 o                         
  -2   7   5       1497.30       1512.25        34.11 o                         
  -1   7   5       1521.28       1514.07        33.27 o                         
   0   7   5          1.30          0.65         8.05 o                         
   1   7   5        278.66        315.99        21.88 o                         
   2   7   5        167.79        165.43        22.51 o                         
   3   7   5          5.79        -17.26        17.26 o                         
   4   7   5          6.99         23.37        21.84 o                         
  -4   8   5       1136.29       1100.90        70.27 o                         
  -3   8   5        734.39        707.40        31.10 o                         
  -2   8   5         31.44         20.96        12.75 o                         
  -1   8   5        632.72        627.80        43.40 o                         
   0   8   5         79.08         97.36        16.63 o                         
   1   8   5          2.71         27.16        19.44 o                         
   2   8   5          8.69         20.82        21.27 o                         
  -2  -9   6          0.16         12.52        26.07 o                         
  -1  -9   6         29.05         35.97        24.02 o                         
   0  -9   6         50.54         37.52        22.52 o                         
   1  -9   6          0.36         -8.71        20.87 o                         
   2  -9   6        458.82        473.69        39.07 o                         
   3  -9   6        709.91        807.92        66.45 o                         
  -4  -8   6         51.66         64.88        25.92 o                         
  -3  -8   6         36.15         61.29        22.56 o                         
  -2  -8   6         26.01        -15.20        18.88 o                         
  -1  -8   6        215.56        155.21        23.67 o                         
   0  -8   6        784.32        810.72        40.33 o                         
   1  -8   6       1115.43       1228.45        63.04 o                         
   2  -8   6          7.76         28.51        26.10 o                         
   3  -8   6        213.10        198.36        33.73 o                         
   4  -8   6        492.12        533.70        28.71 o                         
   5  -8   6         45.66         37.27        66.86 o                         
  -5  -7   6         13.23         56.28        24.68 o                         
  -4  -7   6          1.86        -22.98        31.12 o                         
  -3  -7   6         42.23         44.11        18.71 o                         
  -2  -7   6        742.84        825.49        55.41 o                         
  -1  -7   6        749.62        722.49        40.09 o                         
   0  -7   6        218.60        196.35        19.49 o                         
   1  -7   6       2389.28       2318.94        64.20 o                         
   2  -7   6       1205.33       1200.77        31.78 o                         
   3  -7   6         29.00         31.79        11.82 o                         
   4  -7   6          0.12          9.59        21.47 o                         
   5  -7   6        100.21         95.97        21.61 o                         
   6  -7   6         30.88         42.76        23.49 o                         
  -6  -6   6          2.42         27.73        23.89 o                         
  -5  -6   6         37.82         43.29        19.25 o                         
  -4  -6   6        279.69        340.28        54.21 o                         
  -3  -6   6        276.86        249.10        17.67 o                         
  -2  -6   6        563.73        562.48        23.19 o                         
  -1  -6   6       2717.01       2645.99        41.40 o                         
   0  -6   6       1097.10       1093.62        22.45 o                         
   1  -6   6        109.55         90.84        10.67 o                         
   2  -6   6        714.07        675.36        32.17 o                         
   3  -6   6         38.47         31.50        10.23 o                         
   4  -6   6          9.73         -8.76        10.25 o                         
   5  -6   6        335.23        330.42        19.30 o                         
   6  -6   6        945.73       1062.99        47.98 o                         
  -6  -5   6         82.05         45.21        14.89 o                         
  -5  -5   6         10.33          6.51        36.34 o                         
  -4  -5   6        526.18        559.25        21.93 o                         
  -3  -5   6       2905.03       2848.29        45.10 o                         
  -2  -5   6        708.06        656.67        28.45 o                         
  -1  -5   6        583.24        583.82        13.65 o                         
   0  -5   6        356.20        332.14        14.94 o                         
   1  -5   6         39.28         38.92         8.98 o                         
   2  -5   6         96.54         89.19        12.95 o                         
   3  -5   6       2143.06       2048.92        42.05 o                         
   4  -5   6       1925.22       1915.21        35.46 o                         
   5  -5   6         10.26         22.29        15.05 o                         
   6  -5   6        370.35        358.07        31.80 o                         
   7  -5   6        246.18        223.62        39.75 o                         
  -7  -4   6          2.75         10.76        18.76 o                         
  -6  -4   6        422.25        446.55        24.43 o                         
  -5  -4   6       1724.66       1731.91        46.81 o                         
  -4  -4   6        122.49        143.38        13.54 o                         
  -3  -4   6       1374.77       1306.55        25.29 o                         
  -2  -4   6        892.22        837.11        18.64 o                         
  -1  -4   6          1.79          4.33         5.27 o                         
   0  -4   6        484.02        475.03        13.68 o                         
   1  -4   6       4176.49       4178.15        60.51 o                         
   2  -4   6       2720.10       2685.13        41.89 o                         
   3  -4   6        235.80        241.02        17.88 o                         
   4  -4   6       3003.66       2950.53        45.42 o                         
   5  -4   6        793.02        835.80        37.70 o                         
   6  -4   6          3.23         10.87        16.40 o                         
   7  -4   6          6.27         19.79        20.14 o                         
  -7  -3   6        297.33        245.64        49.37 o                         
  -6  -3   6          9.16         15.52        13.18 o                         
  -5  -3   6       1484.99       1533.32        35.18 o                         
  -4  -3   6        529.98        499.45        18.84 o                         
  -3  -3   6         20.81         17.94         5.29 o                         
  -2  -3   6         24.08         27.60         4.86 o                         
  -1  -3   6       3678.63       3708.18        47.83 o                         
   0  -3   6        881.82        848.62        13.59 o                         
   1  -3   6       2757.11       2696.70        36.78 o                         
   2  -3   6       8778.75       8826.87       116.66 o                         
   3  -3   6       1867.31       1821.54        29.63 o                         
   4  -3   6         58.74         52.38         8.83 o                         
   5  -3   6         78.16        101.53        22.29 o                         
   6  -3   6          8.26         44.36        17.32 o                         
   7  -3   6         20.11          0.31        19.54 o                         
   8  -3   6        166.24         69.47        39.35 o                         
  -8  -2   6        134.56        201.60        26.54 o                         
  -7  -2   6        415.77        558.58        29.23 o                         
  -6  -2   6         56.77         68.71        11.53 o                         
  -5  -2   6          0.23         -6.34         6.34 o                         
  -4  -2   6        149.89        141.82        11.75 o                         
  -3  -2   6       1860.98       1842.65        26.69 o                         
  -2  -2   6        193.07        198.07         7.84 o                         
  -1  -2   6       3364.87       3185.35        42.34 o                         
   0  -2   6      12810.68      12910.18       126.01 o                         
   1  -2   6       1085.19       1055.57        16.18 o                         
   2  -2   6       1394.45       1373.82        23.04 o                         
   3  -2   6        628.84        618.78        19.47 o                         
   4  -2   6          0.28         -4.51         9.72 o                         
   5  -2   6          9.26        -12.63        12.63 o                         
   6  -2   6        421.24        441.14        54.21 o                         
   7  -2   6        395.34        453.85        35.58 o                         
   8  -2   6          0.83        -23.96        23.96 o                         
  -8  -1   6          0.21         -7.55        49.19 o                         
  -7  -1   6         79.31        116.23        30.92 o                         
  -6  -1   6          1.26          1.16        13.05 o                         
  -5  -1   6        306.28        277.40        11.65 o                         
  -4  -1   6        166.49        175.54        10.04 o                         
  -3  -1   6       6194.93       6224.45        83.12 o                         
  -2  -1   6       9834.33      10154.44       131.37 o                         
  -1  -1   6         61.92         61.09         4.41 o                         
   0  -1   6       4639.39       4484.03        55.41 o                         
   1  -1   6       2130.05       2065.41        26.18 o                         
   2  -1   6         19.33         18.80         3.57 o                         
   3  -1   6        116.88         98.65        12.29 o                         
   4  -1   6       1470.22       1417.82        42.04 o                         
   5  -1   6        806.27        784.00        33.21 o                         
   6  -1   6         39.11         43.45        16.39 o                         
   7  -1   6        301.65        256.14        39.75 o                         
   8  -1   6         76.00         89.53        25.55 o                         
  -8   0   6          3.54         45.03        20.00 o                         
  -7   0   6         82.29         85.96        32.32 o                         
  -6   0   6         78.21         61.45        14.11 o                         
  -5   0   6       2638.73       2589.38        62.32 o                         
  -4   0   6       2534.89       2443.71        57.35 o                         
  -3   0   6        616.73        594.32        22.15 o                         
  -2   0   6       6179.45       6130.34        80.46 o                         
  -1   0   6       3506.30       3387.53        42.35 o                         
   0   0   6         92.06         87.61         5.76 o                         
   1   0   6       1435.39       1529.99        20.61 o                         
   2   0   6       1857.98       1741.51        27.28 o                         
   3   0   6        476.12        428.53         9.68 o                         
   4   0   6       1140.02       1152.30        57.02 o                         
   5   0   6       1371.92       1323.24        43.34 o                         
   6   0   6        361.51        418.53        82.92 o                         
   7   0   6          4.65         -7.06        25.90 o                         
   8   0   6         16.68         36.88        24.78 o                         
  -8   1   6         22.67         44.88        26.10 o                         
  -7   1   6        835.58        852.25        39.29 o                         
  -6   1   6        352.73        268.73        23.15 o                         
  -5   1   6       1051.66       1104.59        36.34 o                         
  -4   1   6       4270.37       4207.78       147.14 o                         
  -3   1   6       1446.87       1410.45        37.90 o                         
  -2   1   6        126.17        107.57        11.03 o                         
  -1   1   6         15.89         22.46         4.93 o                         
   0   1   6       1692.14       1620.08        21.23 o                         
   1   1   6        386.41        414.39         9.40 o                         
   2   1   6       3894.08       3866.21        54.71 o                         
   3   1   6       4702.29       4633.78        64.60 o                         
   4   1   6        900.67        835.78        19.64 o                         
   5   1   6        887.87        923.75        37.18 o                         
   6   1   6        117.35        121.59        20.26 o                         
   7   1   6          2.37          6.78        20.07 o                         
  -8   2   6          0.16         32.12        28.11 o                         
  -7   2   6        722.10        770.56        37.14 o                         
  -6   2   6       1506.69       1604.01        48.30 o                         
  -5   2   6        378.64        349.25        23.28 o                         
  -4   2   6        441.04        445.25        23.89 o                         
  -3   2   6         14.23         11.22         8.34 o                         
  -2   2   6        686.59        668.66        12.29 o                         
  -1   2   6        230.26        228.01         6.99 o                         
   0   2   6       5910.97       5798.65        70.43 o                         
   1   2   6       6918.75       6786.15        75.10 o                         
   2   2   6        121.92        100.55        11.49 o                         
   3   2   6       1013.37       1064.80        21.24 o                         
   4   2   6        855.34        902.78        19.62 o                         
   5   2   6          8.79         -7.82         7.82 o                         
   6   2   6          2.13        -12.36        23.49 o                         
   7   2   6         35.26        -13.79        21.15 o                         
  -8   3   6        331.55        370.24        36.74 o                         
  -7   3   6          5.05          8.97        16.75 o                         
  -6   3   6        273.86        237.27        36.54 o                         
  -5   3   6         54.65         35.61        12.73 o                         
  -4   3   6         47.95         53.85        12.21 o                         
  -3   3   6        553.35        509.30        22.71 o                         
  -2   3   6       5095.82       5175.73        70.78 o                         
  -1   3   6       3648.22       3649.53        52.58 o                         
   0   3   6        351.15        327.60        10.12 o                         
   1   3   6       4741.68       4760.47        55.58 o                         
   2   3   6       1205.36       1231.73        24.12 o                         
   3   3   6         54.16         49.46         6.52 o                         
   4   3   6         52.20         22.33         7.16 o                         
   5   3   6        335.59        365.38        17.50 o                         
   6   3   6         76.26         88.13        21.27 o                         
   7   3   6         67.92         56.18        24.94 o                         
  -7   4   6         44.23         -1.29        20.11 o                         
  -6   4   6         79.78         53.00        16.40 o                         
  -5   4   6        405.72        402.70        35.34 o                         
  -4   4   6       2349.49       2316.22        89.74 o                         
  -3   4   6       2013.73       2029.30        32.70 o                         
  -2   4   6       3956.26       3861.11        56.11 o                         
  -1   4   6       4028.04       3928.82        57.47 o                         
   0   4   6        824.47        826.57        20.46 o                         
   1   4   6        145.93        153.95         8.77 o                         
   2   4   6          9.62         29.60         6.84 o                         
   3   4   6        460.30        457.51        15.03 o                         
   4   4   6          0.26        -11.24        11.24 o                         
   5   4   6        263.18        274.70        18.20 o                         
   6   4   6        273.69        355.47        28.02 o                         
  -7   5   6         70.52         77.40        22.14 o                         
  -6   5   6        558.09        624.17        36.99 o                         
  -5   5   6         38.52         51.46        16.24 o                         
  -4   5   6       1975.30       1904.65        76.76 o                         
  -3   5   6       2852.91       2741.61        66.56 o                         
  -2   5   6        894.21        874.04        20.95 o                         
  -1   5   6        361.97        349.15        15.00 o                         
   0   5   6         30.48         25.33         8.01 o                         
   1   5   6        188.22        177.40        11.39 o                         
   2   5   6          0.15          7.33         8.11 o                         
   3   5   6        725.41        761.45        23.64 o                         
   4   5   6        416.38        448.47        36.17 o                         
   5   5   6          0.95        -13.00        13.00 o                         
  -6   6   6        905.72        871.86        91.15 o                         
  -5   6   6       1001.83       1063.18        44.04 o                         
  -4   6   6          1.06        -10.07        13.20 o                         
  -3   6   6        391.06        364.66        20.37 o                         
  -2   6   6         76.11         67.58        12.12 o                         
  -1   6   6         12.33         -8.73         8.73 o                         
   0   6   6        368.35        363.04        19.23 o                         
   1   6   6       1024.01       1039.06        25.99 o                         
   2   6   6        646.82        613.18        22.22 o                         
   3   6   6         25.44         19.21        12.79 o                         
   4   6   6        232.89        298.33        24.14 o                         
   5   6   6         32.16         59.43        32.12 o                         
  -5   7   6        406.64        414.83        47.38 o                         
  -4   7   6         35.36         16.93        18.43 o                         
  -3   7   6          0.01        -12.52        14.97 o                         
  -2   7   6        110.05        121.25        15.29 o                         
  -1   7   6        810.84        861.80        27.02 o                         
   0   7   6        316.79        318.24        17.57 o                         
   1   7   6        446.77        440.03        21.83 o                         
   2   7   6        647.09        661.03        33.91 o                         
   3   7   6         87.15         76.61        20.63 o                         
  -3   8   6        441.93        439.39        36.95 o                         
  -2   8   6         25.90         27.63        14.62 o                         
  -1   8   6        507.51        510.51        36.33 o                         
   0   8   6        698.87        650.06        33.95 o                         
   1   8   6         31.03         46.73        18.45 o                         
  -1  -9   7        182.97        184.91        30.50 o                         
   0  -9   7        174.59        295.70        76.69 o                         
   1  -9   7         24.35          0.41        42.16 o                         
   2  -9   7         67.95         18.38        23.68 o                         
  -3  -8   7        418.35        431.14        77.90 o                         
  -2  -8   7        302.45        322.10        30.81 o                         
  -1  -8   7          0.34         30.42        19.44 o                         
   0  -8   7         14.96         -4.29        20.68 o                         
   1  -8   7        123.55        102.76        20.86 o                         
   2  -8   7        505.46        438.24        42.36 o                         
   3  -8   7        848.33        823.24        41.14 o                         
   4  -8   7        698.03        793.50        98.38 o                         
  -4  -7   7        129.75        153.08        26.33 o                         
  -3  -7   7         34.17          2.04        17.17 o                         
  -2  -7   7          3.76         36.91        17.73 o                         
  -1  -7   7        115.45         94.40        17.60 o                         
   0  -7   7         13.22          3.91        13.60 o                         
   1  -7   7       1423.98       1405.25        37.46 o                         
   2  -7   7       1361.82       1448.62        53.59 o                         
   3  -7   7        416.22        467.88        24.69 o                         
   4  -7   7        130.42        116.29        15.76 o                         
   5  -7   7        159.44        128.17        22.98 o                         
  -5  -6   7         73.90         80.52        22.43 o                         
  -4  -6   7          4.76        -11.24        19.47 o                         
  -3  -6   7         13.86         19.08        18.69 o                         
  -2  -6   7         80.02         82.36        12.78 o                         
  -1  -6   7       1780.11       1808.42        65.37 o                         
   0  -6   7       1777.80       1790.08        32.41 o                         
   1  -6   7          2.52          5.46        11.60 o                         
   2  -6   7       1371.74       1345.90        33.50 o                         
   3  -6   7        688.68        709.55        30.69 o                         
   4  -6   7         27.00         61.03        18.07 o                         
   5  -6   7        117.89         99.08        54.21 o                         
   6  -6   7        107.48         43.79        22.57 o                         
  -6  -5   7         19.81         18.82        18.63 o                         
  -5  -5   7        129.21        105.91        14.35 o                         
  -4  -5   7        379.99        337.34        19.93 o                         
  -3  -5   7       1349.46       1298.11        32.24 o                         
  -2  -5   7       1222.23       1207.11        25.04 o                         
  -1  -5   7        289.82        249.77        14.25 o                         
   0  -5   7       3264.14       3102.63        57.36 o                         
   1  -5   7       1104.74       1137.22        28.81 o                         
   2  -5   7         48.59         43.64         9.71 o                         
   3  -5   7          0.34         -4.34         8.80 o                         
   4  -5   7        137.49        112.26        17.87 o                         
   5  -5   7        115.20         81.51        26.50 o                         
   6  -5   7        215.93        187.53        26.26 o                         
   7  -5   7        421.25        499.21        53.20 o                         
  -7  -4   7          2.02        -19.15        19.15 o                         
  -6  -4   7         62.54         39.65        14.20 o                         
  -5  -4   7        110.48        115.57        13.30 o                         
  -4  -4   7        578.62        537.45        21.65 o                         
  -3  -4   7       1140.44       1147.59        28.76 o                         
  -2  -4   7       3883.30       3797.26        66.21 o                         
  -1  -4   7       2570.03       2497.22        43.33 o                         
   0  -4   7        106.20         90.51        13.49 o                         
   1  -4   7         20.03         25.94         7.46 o                         
   2  -4   7        285.18        296.88        13.01 o                         
   3  -4   7          5.40          6.40         7.95 o                         
   4  -4   7       1088.96       1058.59        26.77 o                         
   5  -4   7       1451.25       1451.62        48.54 o                         
   6  -4   7         87.52         71.50        20.47 o                         
   7  -4   7         96.31         99.98        25.23 o                         
  -7  -3   7        111.22         68.78        23.29 o                         
  -6  -3   7          8.14         -6.89        10.84 o                         
  -5  -3   7       1061.36       1143.23        52.60 o                         
  -4  -3   7       1871.57       1868.98        39.09 o                         
  -3  -3   7        253.17        240.68        12.23 o                         
  -2  -3   7        524.79        480.01        14.31 o                         
  -1  -3   7        412.63        358.31        15.47 o                         
   0  -3   7         71.75         75.60         6.87 o                         
   1  -3   7        339.59        325.72        11.94 o                         
   2  -3   7       3955.44       3919.89        56.62 o                         
   3  -3   7       2998.55       2967.94        44.72 o                         
   4  -3   7         32.63         22.51        12.63 o                         
   5  -3   7        810.68        902.70        44.19 o                         
   6  -3   7        329.63        475.60        35.06 o                         
   7  -3   7          9.38         17.62        22.18 o                         
  -7  -2   7        603.23        619.59        73.66 o                         
  -6  -2   7        811.46        795.80        27.91 o                         
  -5  -2   7          4.64          5.59         8.28 o                         
  -4  -2   7       1191.08       1189.78        40.61 o                         
  -3  -2   7        483.85        485.52        13.80 o                         
  -2  -2   7        267.26        268.50        10.46 o                         
  -1  -2   7        456.61        459.73        15.42 o                         
   0  -2   7       5201.61       5210.86        59.13 o                         
   1  -2   7       1825.74       1770.92        35.22 o                         
   2  -2   7         56.77         54.81         7.59 o                         
   3  -2   7       4451.92       4487.34        96.34 o                         
   4  -2   7       1312.67       1419.43        43.94 o                         
   5  -2   7          0.30          0.67        14.28 o                         
   6  -2   7          6.31         11.51        17.15 o                         
   7  -2   7         33.91         20.31        23.10 o                         
  -8  -1   7        202.48        169.90        26.36 o                         
  -7  -1   7        118.65        140.88        45.57 o                         
  -6  -1   7        831.54        871.94        37.50 o                         
  -5  -1   7        253.52        244.27        20.58 o                         
  -4  -1   7          5.68          9.47         5.74 o                         
  -3  -1   7        487.06        470.16        10.00 o                         
  -2  -1   7       4001.64       4025.07        56.36 o                         
  -1  -1   7       1039.65       1020.61        18.98 o                         
   0  -1   7       2381.65       2275.21        35.30 o                         
   1  -1   7      10207.39      10530.35       123.61 o                         
   2  -1   7        824.14        802.83        16.18 o                         
   3  -1   7        106.28        111.32         7.81 o                         
   4  -1   7         51.09         79.72        17.47 o                         
   5  -1   7        189.92        184.87        21.57 o                         
   6  -1   7          0.13          5.91        25.50 o                         
   7  -1   7        146.54        153.65        25.85 o                         
  -8   0   7        136.31        172.27        26.54 o                         
  -7   0   7         41.25         50.79        20.73 o                         
  -6   0   7         25.81         34.73        15.90 o                         
  -5   0   7         48.30         39.76        22.69 o                         
  -4   0   7       1200.53       1206.34        37.54 o                         
  -3   0   7         17.99         14.84        12.45 o                         
  -2   0   7       5935.99       5909.73        78.90 o                         
  -1   0   7      10153.57      10302.76       133.72 o                         
   0   0   7       1188.66       1210.62        19.36 o                         
   1   0   7       1487.47       1458.83        20.88 o                         
   2   0   7        564.15        580.10        13.50 o                         
   3   0   7         85.85         65.99         8.59 o                         
   4   0   7         40.49         35.70        13.90 o                         
   5   0   7       1318.14       1343.32        75.27 o                         
   6   0   7        462.61        503.15        47.78 o                         
   7   0   7          1.19         52.60        33.73 o                         
  -8   1   7         20.22        -13.82        23.89 o                         
  -7   1   7         23.64          1.70        32.12 o                         
  -6   1   7        229.57        188.73        20.80 o                         
  -5   1   7         12.45         20.94        11.35 o                         
  -4   1   7       3997.34       3911.06        85.74 o                         
  -3   1   7       5016.91       5166.08       106.05 o                         
  -2   1   7         19.17         12.87         7.81 o                         
  -1   1   7       2460.50       2382.83        35.71 o                         
   0   1   7       1374.86       1283.74        18.69 o                         
   1   1   7         54.91         56.25         7.96 o                         
   2   1   7        296.35        268.38        10.32 o                         
   3   1   7       2263.96       2144.95        34.18 o                         
   4   1   7        186.76        190.21        13.76 o                         
   5   1   7          0.66        -20.08        20.08 o                         
   6   1   7        424.29        522.52        35.78 o                         
   7   1   7         80.74        129.47        26.53 o                         
  -7   2   7         89.83         70.84        19.57 o                         
  -6   2   7       2137.32       2091.34        58.54 o                         
  -5   2   7        728.65        748.71        31.35 o                         
  -4   2   7        220.21        201.63        20.42 o                         
  -3   2   7       3110.82       3051.42        69.42 o                         
  -2   2   7        472.69        422.05        18.72 o                         
  -1   2   7         23.24         17.40         3.93 o                         
   0   2   7        443.11        454.44        20.17 o                         
   1   2   7       2145.45       2100.97        31.73 o                         
   2   2   7        542.59        502.88        14.70 o                         
   3   2   7        966.06        966.47        29.13 o                         
   4   2   7       1243.62       1306.76        30.52 o                         
   5   2   7        187.09        181.92        25.65 o                         
   6   2   7         40.86         44.21        20.02 o                         
   7   2   7          8.06         42.87        24.70 o                         
  -7   3   7        110.70         68.32        20.15 o                         
  -6   3   7        559.33        572.54        33.25 o                         
  -4   3   7        285.07        253.15        21.27 o                         
  -3   3   7         99.68         86.70        13.31 o                         
  -2   3   7        167.02        167.55         8.62 o                         
  -1   3   7       1850.44       1857.87        31.19 o                         
   0   3   7         19.58         28.35         6.72 o                         
   1   3   7       2852.99       2748.59        39.66 o                         
   2   3   7       3437.73       3476.72        62.00 o                         
   3   3   7        204.36        219.45        16.40 o                         
   4   3   7        151.54        203.43        15.81 o                         
   5   3   7         88.08        103.56        20.14 o                         
   6   3   7          8.54        -12.86        31.32 o                         
  -7   4   7        548.32        562.09        37.43 o                         
  -6   4   7         35.07         24.98        17.21 o                         
  -5   4   7         74.51         64.44        22.49 o                         
  -4   4   7         27.53         36.91        17.50 o                         
  -3   4   7         29.13         43.74         7.48 o                         
  -2   4   7         11.48         18.17         8.93 o                         
  -1   4   7       3682.37       3674.03        68.68 o                         
   0   4   7       2883.04       2901.91        54.28 o                         
   1   4   7         44.88         32.80         6.98 o                         
   2   4   7       1017.15       1047.77        21.73 o                         
   3   4   7        331.18        381.36        19.44 o                         
   4   4   7          5.20         -8.26         8.26 o                         
   5   4   7          1.01         -0.23        14.94 o                         
   6   4   7         91.54         84.86        18.83 o                         
  -6   5   7          4.01         -0.24        19.98 o                         
  -5   5   7         76.65        101.42        18.64 o                         
  -4   5   7        293.79        287.06        41.76 o                         
  -3   5   7       2760.48       2741.75        66.14 o                         
  -2   5   7       1269.37       1260.98        36.41 o                         
  -1   5   7        242.89        226.83        16.60 o                         
   0   5   7       1603.69       1613.88        32.21 o                         
   1   5   7        144.21        169.76        12.61 o                         
   2   5   7          0.42         37.09        13.43 o                         
   3   5   7          1.01          5.89         8.98 o                         
   4   5   7        173.68        150.13        12.67 o                         
   5   5   7         37.43         22.32        17.73 o                         
  -5   6   7        935.53        928.17        43.97 o                         
  -4   6   7        252.40        269.74        36.74 o                         
  -3   6   7        750.97        726.92        35.96 o                         
  -2   6   7       1817.50       1727.03        40.56 o                         
  -1   6   7        311.41        307.32        22.19 o                         
   0   6   7         41.73         35.39        11.60 o                         
   1   6   7         32.81         27.99        13.56 o                         
   2   6   7        233.18        199.85        15.31 o                         
   3   6   7         18.32          8.93        12.05 o                         
   4   6   7        117.60        132.75        15.29 o                         
  -4   7   7        926.86       1009.36        47.41 o                         
  -3   7   7         49.75         40.90        26.70 o                         
  -2   7   7        100.36         96.40        15.91 o                         
  -1   7   7          0.00         11.94        14.13 o                         
   0   7   7         67.27         78.39        12.33 o                         
   1   7   7         23.85         13.80        14.34 o                         
   2   7   7        380.87        444.78        41.38 o                         
   3   7   7        325.40        399.40        39.75 o                         
  -2   8   7         24.60        -10.84        34.53 o                         
  -1   8   7         71.22         14.60        17.53 o                         
   0   8   7        382.56        440.09        38.98 o                         
  -3  -8   8        186.81        166.06        28.71 o                         
  -2  -8   8        571.54        717.39        43.70 o                         
  -1  -8   8         83.67         92.36        36.94 o                         
   0  -8   8         71.59         57.13        20.29 o                         
   1  -8   8         55.48         76.38        35.34 o                         
   2  -8   8        109.36        113.66        22.98 o                         
   3  -8   8         11.95         28.37        31.52 o                         
   4  -8   8        274.09        227.23        45.37 o                         
  -4  -7   8        106.77        121.93        32.32 o                         
  -3  -7   8         20.59         30.49        19.59 o                         
  -2  -7   8        393.16        508.80        85.53 o                         
  -1  -7   8        370.39        319.12        28.66 o                         
   0  -7   8         13.52         -6.63        15.46 o                         
   1  -7   8        107.85         88.73        23.37 o                         
   2  -7   8        700.33        689.80        33.89 o                         
   3  -7   8        368.14        383.37        44.97 o                         
   4  -7   8         80.47         43.77        20.44 o                         
   5  -7   8        644.51        729.03        43.83 o                         
  -5  -6   8          4.35         11.52        21.49 o                         
  -4  -6   8       1000.17       1076.21        66.45 o                         
  -3  -6   8         76.82         83.35        13.83 o                         
  -2  -6   8          1.18          1.18         8.64 o                         
  -1  -6   8         26.44         34.67        20.48 o                         
   0  -6   8        713.56        741.46        46.16 o                         
   1  -6   8        100.95        106.44        14.58 o                         
   2  -6   8        875.31        778.79        32.56 o                         
   3  -6   8       1940.56       2013.52        45.36 o                         
   4  -6   8        487.29        423.24        60.43 o                         
   5  -6   8         18.44         28.03        20.57 o                         
   6  -6   8         23.00        -23.98        23.98 o                         
  -6  -5   8        271.77        426.27        81.51 o                         
  -5  -5   8        137.37        131.13        16.76 o                         
  -4  -5   8         12.97         16.03        12.42 o                         
  -3  -5   8          0.31         -4.29        10.36 o                         
  -2  -5   8        274.62        273.68        23.31 o                         
  -1  -5   8         32.50         26.75         8.06 o                         
   0  -5   8       2160.21       2139.27        43.84 o                         
   1  -5   8       2905.84       2928.30        55.52 o                         
   2  -5   8        291.52        328.13        18.96 o                         
   3  -5   8        444.94        418.88        21.02 o                         
   4  -5   8        307.32        335.34        22.55 o                         
   5  -5   8          3.57        -17.49        17.49 o                         
   6  -5   8         20.36         -9.46        23.48 o                         
  -6  -4   8         57.24         79.21        20.11 o                         
  -5  -4   8          4.32          6.17        18.27 o                         
  -4  -4   8         86.91         51.50        11.71 o                         
  -3  -4   8        175.43        172.01        17.95 o                         
  -2  -4   8       3782.71       3815.68        67.47 o                         
  -1  -4   8       1772.49       1707.02        31.84 o                         
   0  -4   8         70.96         67.10        11.60 o                         
   1  -4   8       1765.86       1618.12        35.50 o                         
   2  -4   8        950.66        952.59        25.93 o                         
   3  -4   8          5.69          5.26         7.66 o                         
   4  -4   8         60.87         33.33        23.29 o                         
   5  -4   8        358.20        396.86        32.08 o                         
   6  -4   8        130.95        149.85        43.77 o                         
   7  -4   8         21.60        -28.51        41.76 o                         
  -7  -3   8          0.78        -11.01        38.35 o                         
  -6  -3   8         36.40         -5.61        18.04 o                         
  -5  -3   8        108.08         99.43        12.20 o                         
  -4  -3   8       1557.20       1525.06        35.09 o                         
  -3  -3   8       1059.95        975.75        25.89 o                         
  -2  -3   8        412.28        400.53        23.23 o                         
  -1  -3   8       4548.60       4547.43        76.39 o                         
   0  -3   8       1630.96       1574.63        29.46 o                         
   1  -3   8          2.08         -6.67         6.67 o                         
   2  -3   8        157.27        143.48        11.82 o                         
   3  -3   8        636.24        625.42        23.35 o                         
   4  -3   8        147.46        151.58        19.66 o                         
   5  -3   8        314.59        292.51        26.75 o                         
   6  -3   8        581.11        603.29        38.34 o                         
   7  -3   8         72.68         47.82        30.72 o                         
  -7  -2   8         28.50         32.77        21.56 o                         
  -6  -2   8        554.94        530.98        31.92 o                         
  -5  -2   8        271.97        266.69        24.91 o                         
  -4  -2   8        946.37        998.05        24.48 o                         
  -3  -2   8       3418.69       3361.24        58.84 o                         
  -2  -2   8        577.30        543.90        17.89 o                         
  -1  -2   8         75.70         82.82         8.26 o                         
   0  -2   8         11.72          5.59         5.68 o                         
   1  -2   8       1099.80       1118.37        22.05 o                         
   2  -2   8        107.36         98.93         8.13 o                         
   3  -2   8       2157.68       2113.09        46.01 o                         
   4  -2   8       2152.21       2243.36       114.62 o                         
   5  -2   8         18.20         -2.38        15.78 o                         
   6  -2   8         42.01         39.39        19.73 o                         
   7  -2   8         57.30        105.74        26.46 o                         
  -7  -1   8          6.54         18.79        27.71 o                         
  -6  -1   8        874.58        974.38        40.65 o                         
  -5  -1   8       1821.87       1887.84        75.09 o                         
  -4  -1   8        110.35        115.08        14.98 o                         
  -3  -1   8        288.86        261.59         8.03 o                         
  -2  -1   8         26.78         22.80         6.14 o                         
  -1  -1   8        251.89        273.26        10.69 o                         
   0  -1   8         90.18         78.67         7.40 o                         
   1  -1   8       3808.74       3712.02        49.21 o                         
   2  -1   8       3511.62       3450.16        50.77 o                         
   3  -1   8          0.36          6.14         6.73 o                         
   4  -1   8        660.08        655.48        31.27 o                         
   5  -1   8        933.81       1060.27        42.29 o                         
   6  -1   8         36.46         31.03        19.49 o                         
   7  -1   8          0.30         14.71        23.93 o                         
  -7   0   8        324.29        361.33        36.34 o                         
  -6   0   8         34.12         65.75        22.29 o                         
  -5   0   8        387.31        388.75        43.17 o                         
  -4   0   8        307.54        309.04        22.10 o                         
  -3   0   8         47.15         31.80        10.62 o                         
  -2   0   8        558.22        558.34        15.64 o                         
  -1   0   8       5094.09       5124.04        70.82 o                         
   0   0   8       2408.41       2369.71        37.36 o                         
   1   0   8        281.10        285.29         9.42 o                         
   2   0   8       3127.65       3180.48        47.52 o                         
   3   0   8        766.10        790.49        16.87 o                         
   4   0   8          7.06          4.40        13.70 o                         
   5   0   8          5.90         17.64        21.08 o                         
   6   0   8         83.00         65.67        21.42 o                         
   7   0   8         17.85         -6.17        24.76 o                         
  -7   1   8        294.99        265.38        37.74 o                         
  -6   1   8         14.07         23.61        14.62 o                         
  -4   1   8        431.83        499.46        26.96 o                         
  -3   1   8       2392.54       2396.00        58.91 o                         
  -2   1   8        344.15        345.46         9.38 o                         
  -1   1   8       2167.85       2066.99        32.63 o                         
   0   1   8       5874.62       5833.36        80.54 o                         
   1   1   8       1072.25       1078.04        20.27 o                         
   2   1   8        149.25        152.24        12.15 o                         
   3   1   8         20.12         45.44         6.46 o                         
   4   1   8        277.19        208.43        21.27 o                         
   5   1   8         10.83         33.81        16.97 o                         
   6   1   8        252.40        234.14        27.90 o                         
   7   1   8        221.01        186.72        44.17 o                         
  -7   2   8         13.32          0.62        62.44 o                         
  -6   2   8         76.90         87.48        18.51 o                         
  -5   2   8       1073.14       1049.72        53.59 o                         
  -4   2   8         22.65          3.35        14.25 o                         
  -3   2   8       2120.28       2078.94        53.93 o                         
  -2   2   8       8706.90       8664.24       133.70 o                         
  -1   2   8          8.66          8.20         4.25 o                         
   0   2   8        569.55        551.22        15.53 o                         
   1   2   8        125.77        138.98        10.58 o                         
   2   2   8        182.43        169.87        12.97 o                         
   3   2   8          0.98         -4.01         7.67 o                         
   4   2   8        993.11        977.43        35.54 o                         
   5   2   8        365.74        363.38        32.36 o                         
   6   2   8          0.59        -20.80        20.80 o                         
  -7   3   8        101.40        141.92        23.70 o                         
  -6   3   8         37.80         67.26        19.02 o                         
  -5   3   8       1922.62       1994.62        57.77 o                         
  -4   3   8       2167.89       2134.39        82.32 o                         
  -3   3   8         18.32          5.45        11.24 o                         
  -2   3   8        526.50        479.08        17.19 o                         
  -1   3   8        567.77        542.99        18.69 o                         
   0   3   8         39.23         44.01         7.45 o                         
   1   3   8        174.62        153.87        10.08 o                         
   2   3   8       1274.09       1243.06        31.14 o                         
   3   3   8        675.63        650.57        22.85 o                         
   4   3   8         78.54         67.51        14.86 o                         
   5   3   8        272.17        316.78        38.55 o                         
   6   3   8         35.04         25.30        24.13 o                         
  -6   4   8        315.47        294.65        42.56 o                         
  -5   4   8        224.44        212.38        28.69 o                         
  -4   4   8       1085.69       1126.78        42.28 o                         
  -3   4   8        143.08        137.68        21.08 o                         
  -2   4   8         22.19         15.19         8.34 o                         
  -1   4   8        419.80        416.07        20.20 o                         
   0   4   8       1706.09       1646.61        54.69 o                         
   1   4   8         93.94        116.22         9.84 o                         
   2   4   8        478.06        494.76        19.21 o                         
   3   4   8       1004.15       1126.53        35.30 o                         
   4   4   8         87.27         89.66        19.00 o                         
   5   4   8         16.43        -16.83        16.83 o                         
  -6   5   8        526.14        490.39        40.14 o                         
  -5   5   8         48.93         32.81        17.74 o                         
  -4   5   8         49.51         37.70        37.14 o                         
  -3   5   8        255.18        314.77        38.95 o                         
  -2   5   8        582.04        564.28        22.05 o                         
  -1   5   8         14.63         42.72        11.41 o                         
   0   5   8       1061.37       1081.18        27.32 o                         
   1   5   8       1656.55       1649.03        39.99 o                         
   2   5   8         27.10         29.95        13.49 o                         
   3   5   8        136.92        170.68        14.99 o                         
   4   5   8         10.37        -14.21        14.68 o                         
  -5   6   8          8.33         -4.38        20.26 o                         
  -4   6   8        186.62        201.53        25.95 o                         
  -3   6   8         44.73         51.11        18.88 o                         
  -2   6   8       1424.40       1563.49        55.03 o                         
  -1   6   8       1175.97       1233.57        35.97 o                         
   0   6   8          0.31         10.08        11.02 o                         
   1   6   8        306.42        310.50        23.54 o                         
   2   6   8         30.35         20.69        22.02 o                         
   3   6   8         16.82         18.22        16.00 o                         
  -3   7   8        357.02        387.69        37.11 o                         
  -2   7   8        109.79         64.58        22.43 o                         
  -1   7   8        481.68        465.31        30.21 o                         
   0   7   8         94.50         88.77        23.76 o                         
   1   7   8          3.32          6.25        13.83 o                         
  -2  -8   9        236.25        229.63        28.69 o                         
  -1  -8   9        148.64        139.47        37.34 o                         
   0  -8   9        115.68        105.73        23.85 o                         
   1  -8   9        619.84        646.18        41.82 o                         
   2  -8   9        262.53        224.82        37.34 o                         
   3  -8   9          0.65         43.95        26.39 o                         
  -3  -7   9          9.76         42.63        23.61 o                         
  -2  -7   9        343.07        348.08        35.78 o                         
  -1  -7   9       1105.51       1175.81       117.85 o                         
   0  -7   9        259.08        236.21        30.32 o                         
   1  -7   9         12.66         10.97        18.33 o                         
   2  -7   9          2.83        -13.57        13.57 o                         
   3  -7   9          9.40         -3.11        21.74 o                         
   4  -7   9          9.95         23.12        26.50 o                         
  -4  -6   9        131.38        182.30        38.15 o                         
  -3  -6   9        917.58        971.19        43.16 o                         
  -2  -6   9         62.99         45.13        11.99 o                         
  -1  -6   9         64.91         27.85        13.75 o                         
   0  -6   9        357.92        391.85        22.25 o                         
   1  -6   9          0.43         -6.72        19.33 o                         
   2  -6   9        105.66         82.95        14.16 o                         
   3  -6   9        822.61        805.46        29.30 o                         
   4  -6   9        502.08        605.01        48.37 o                         
   5  -6   9          0.95          1.35        42.96 o                         
  -5  -5   9        331.92        387.70        26.98 o                         
  -4  -5   9         19.69         40.73        13.69 o                         
  -3  -5   9        359.20        387.77        27.65 o                         
  -2  -5   9        175.61        171.50        13.89 o                         
  -1  -5   9          0.33          5.86         8.58 o                         
   0  -5   9        190.25        188.55        16.15 o                         
   1  -5   9       1215.44       1263.64        33.09 o                         
   2  -5   9        476.04        480.36        22.66 o                         
   3  -5   9        247.32        209.20        18.15 o                         
   4  -5   9        989.11       1022.22        43.78 o                         
   5  -5   9        334.17        407.67        47.78 o                         
   6  -5   9          0.93         10.76        24.98 o                         
  -6  -4   9         80.09        123.34        23.36 o                         
  -5  -4   9        449.78        495.95        36.37 o                         
  -4  -4   9        195.53        179.22        21.82 o                         
  -3  -4   9          2.72         11.73        12.12 o                         
  -2  -4   9         91.64         89.33        11.11 o                         
  -1  -4   9       1327.35       1337.57        28.33 o                         
   0  -4   9        284.41        307.07        34.62 o                         
   1  -4   9       1404.95       1363.67        33.25 o                         
   2  -4   9       1669.23       1673.05        37.66 o                         
   3  -4   9        780.30        773.21        47.02 o                         
   4  -4   9         59.81         13.40        17.09 o                         
   5  -4   9         48.74         60.86        20.72 o                         
   6  -4   9          0.24        -17.67        37.74 o                         
  -6  -3   9         17.69         45.50        34.33 o                         
  -5  -3   9         37.42         81.80        23.49 o                         
  -4  -3   9         34.60         32.81        10.46 o                         
  -3  -3   9        428.68        437.00        19.45 o                         
  -2  -3   9          4.60          1.91         8.26 o                         
  -1  -3   9       2989.23       2994.81        55.86 o                         
   0  -3   9       3872.49       3855.72        59.18 o                         
   1  -3   9        459.59        449.07        18.56 o                         
   2  -3   9        776.12        756.99        19.36 o                         
   3  -3   9         91.46        105.72        10.86 o                         
   4  -3   9         11.70          5.22        20.48 o                         
   5  -3   9          0.16          4.25        18.47 o                         
   6  -3   9        371.69        374.96        39.00 o                         
  -7  -2   9          7.80          1.29        22.00 o                         
  -6  -2   9          6.84         28.12        19.00 o                         
  -5  -2   9        103.29        112.81        25.09 o                         
  -4  -2   9         41.89         37.41        15.66 o                         
  -3  -2   9       2562.88       2559.51        42.53 o                         
  -2  -2   9       2541.91       2471.00        40.00 o                         
  -1  -2   9         18.56         13.58         6.53 o                         
   0  -2   9       2081.07       1965.00        35.03 o                         
   1  -2   9       1013.06        980.12        25.44 o                         
   2  -2   9          0.73          8.28        10.45 o                         
   3  -2   9         57.06         34.00         8.60 o                         
   4  -2   9        579.61        540.43        47.38 o                         
   5  -2   9        568.83        560.67        63.22 o                         
   6  -2   9         81.09         70.58        32.32 o                         
  -7  -1   9         24.63         74.15        22.56 o                         
  -6  -1   9        138.86        123.77        21.44 o                         
  -5  -1   9       1166.12       1242.69        47.78 o                         
  -4  -1   9       1086.39       1023.94        38.15 o                         
  -3  -1   9        345.48        340.35        10.97 o                         
  -2  -1   9       2877.87       2750.43        42.57 o                         
  -1  -1   9        569.17        548.04        15.46 o                         
   0  -1   9          6.91          0.38         6.23 o                         
   1  -1   9         55.60         50.99         7.64 o                         
   2  -1   9       1191.05       1145.88        27.74 o                         
   3  -1   9        112.83        100.52         9.91 o                         
   4  -1   9        930.32        952.97        39.56 o                         
   5  -1   9        410.99        514.23        36.05 o                         
   6  -1   9        114.23         87.97        23.03 o                         
  -7   0   9        360.03        306.74        44.57 o                         
  -6   0   9        130.06         89.83        20.63 o                         
  -5   0   9       1275.27       1325.77        63.44 o                         
  -4   0   9       1688.18       1801.04        52.52 o                         
  -3   0   9        407.65        341.89        22.92 o                         
  -2   0   9        179.29        168.40         8.35 o                         
  -1   0   9        583.57        603.05        15.52 o                         
   0   0   9        644.66        634.40        15.59 o                         
   1   0   9          0.36         -6.09         6.09 o                         
   2   0   9       1855.18       1821.91        31.91 o                         
   3   0   9       1944.41       1928.18        51.73 o                         
   4   0   9         18.00          9.13        14.57 o                         
   5   0   9        110.76        165.94        23.03 o                         
   6   0   9         50.83         74.12        23.71 o                         
  -7   1   9        406.89        491.53        38.28 o                         
  -6   1   9        755.62        855.99        39.70 o                         
  -5   1   9         25.46         13.06        44.77 o                         
  -4   1   9        438.41        388.61        33.77 o                         
  -3   1   9          0.05         -4.02        11.36 o                         
  -2   1   9        257.70        289.17        20.51 o                         
  -1   1   9         83.89         81.91         7.30 o                         
   0   1   9       4338.89       4263.28        56.49 o                         
   1   1   9       2752.74       2703.23        45.10 o                         
   2   1   9          1.43          7.93         6.67 o                         
   3   1   9        818.77        853.02        32.41 o                         
   4   1   9        167.84        178.69        34.93 o                         
   5   1   9          0.10        -14.30        18.52 o                         
   6   1   9          0.00         -3.18        20.87 o                         
  -7   2   9          1.08        -23.10        23.10 o                         
  -6   2   9        175.33        185.71        24.27 o                         
  -5   2   9          0.06        -10.28        15.26 o                         
  -4   2   9         41.19          7.37        22.89 o                         
  -3   2   9        550.57        525.54        29.34 o                         
  -2   2   9       1653.51       1716.63        48.53 o                         
  -1   2   9       1543.73       1547.43        24.45 o                         
   0   2   9        407.20        415.33        15.96 o                         
   1   2   9       1708.15       1761.09        33.64 o                         
   2   2   9        650.38        640.38        22.06 o                         
   3   2   9         11.93          8.78         9.30 o                         
   4   2   9          1.07         -5.31        16.46 o                         
   5   2   9        100.45        107.97        23.63 o                         
   6   2   9         24.66         26.78        23.41 o                         
  -6   3   9          0.93         -6.01        18.75 o                         
  -5   3   9        230.37        311.11        29.23 o                         
  -4   3   9       1634.09       1710.01        52.64 o                         
  -3   3   9        251.30        157.40        42.56 o                         
  -2   3   9       1207.95       1155.26        48.14 o                         
  -1   3   9       2735.59       2715.12        51.77 o                         
   0   3   9        243.44        229.39        12.55 o                         
   1   3   9        180.95        181.42        11.86 o                         
   2   3   9         45.43         19.97        10.30 o                         
   3   3   9        126.85         98.01        13.31 o                         
   4   3   9          8.75          3.08        18.60 o                         
   5   3   9        147.10        133.63        23.68 o                         
  -6   4   9        350.00        313.17        30.66 o                         
  -5   4   9          0.00        -13.16        40.35 o                         
  -4   4   9       1407.57       1404.11        51.24 o                         
  -3   4   9       2054.98       2081.76        70.67 o                         
  -2   4   9         53.29         42.50        15.76 o                         
  -1   4   9        243.75        248.84        33.57 o                         
   0   4   9          8.23         24.15         9.03 o                         
   1   4   9        148.17        136.48        10.97 o                         
   2   4   9         23.56         28.47        10.52 o                         
   3   4   9        515.47        509.24        21.85 o                         
   4   4   9        278.51        295.72        43.97 o                         
  -5   5   9        668.63        742.55        44.51 o                         
  -4   5   9         11.28          9.34        18.80 o                         
  -3   5   9        382.26        347.55        49.79 o                         
  -2   5   9         41.38         65.16        17.65 o                         
  -1   5   9         42.13         80.17        15.14 o                         
   0   5   9        114.07         98.17        13.15 o                         
   1   5   9        829.12        830.14        52.40 o                         
   2   5   9        220.25        221.92        27.31 o                         
   3   5   9         40.04         52.28        13.12 o                         
  -4   6   9         47.54        -22.46        23.55 o                         
  -3   6   9         12.95          8.78        39.75 o                         
  -2   6   9        164.97        173.13        25.13 o                         
  -1   6   9        715.82        854.92        41.72 o                         
   0   6   9         68.69        102.36        24.62 o                         
   1   6   9        221.35        219.26        28.84 o                         
   2   6   9        355.64        443.33        47.24 o                         
  -2  -7  10         32.98         30.35        21.72 o                         
  -1  -7  10        476.69        496.84        34.61 o                         
   0  -7  10        590.75        700.52        64.45 o                         
   1  -7  10          3.41         12.22        16.18 o                         
   2  -7  10        337.40        353.59        26.60 o                         
   3  -7  10        205.09        213.23        30.96 o                         
  -4  -6  10         62.36         44.93        21.77 o                         
  -3  -6  10        542.91        648.01        55.01 o                         
  -2  -6  10        278.57        275.10        19.67 o                         
  -1  -6  10        418.81        338.96        30.38 o                         
   0  -6  10        724.58        795.63        32.91 o                         
   1  -6  10        441.25        475.18        27.11 o                         
   2  -6  10         12.76         24.61        15.74 o                         
   3  -6  10          0.11        -28.91        28.91 o                         
   4  -6  10        182.28        231.29        28.33 o                         
  -5  -5  10        210.40        198.36        42.96 o                         
  -4  -5  10         32.19         -1.43        16.05 o                         
  -3  -5  10        424.70        501.01        53.08 o                         
  -2  -5  10       1155.10       1201.13        29.79 o                         
  -1  -5  10        342.32        359.97        18.95 o                         
   0  -5  10         57.88         39.79        11.86 o                         
   1  -5  10         10.48         15.22        11.82 o                         
   2  -5  10         95.74         86.83        14.22 o                         
   3  -5  10         51.70         43.37        26.10 o                         
   4  -5  10        454.82        369.06        40.56 o                         
   5  -5  10        435.87        526.73        74.28 o                         
  -5  -4  10        373.10        444.90        35.90 o                         
  -4  -4  10        863.10        875.67        30.26 o                         
  -3  -4  10         40.77         39.85        12.31 o                         
  -2  -4  10        233.67        240.56        18.76 o                         
  -1  -4  10         20.49         31.36         8.76 o                         
   0  -4  10         32.65         34.61        11.10 o                         
   1  -4  10         58.20         57.44        11.74 o                         
   2  -4  10       1625.15       1631.51        38.60 o                         
   3  -4  10        680.93        711.55        37.81 o                         
   4  -4  10         17.46         20.49        20.86 o                         
   5  -4  10        454.09        542.10        63.82 o                         
  -6  -3  10        255.45        274.55        45.37 o                         
  -5  -3  10         13.80        -18.92        18.92 o                         
  -4  -3  10        485.49        525.04        34.02 o                         
  -3  -3  10         65.42         54.54        11.02 o                         
  -2  -3  10          1.14         -2.80         9.20 o                         
  -1  -3  10        362.67        343.99        16.95 o                         
   0  -3  10       1696.76       1712.83        33.81 o                         
   1  -3  10        857.14        854.01        30.57 o                         
   2  -3  10        227.04        257.97        19.55 o                         
   3  -3  10       1111.17       1158.72        64.65 o                         
   4  -3  10        219.69        226.19        28.89 o                         
   5  -3  10         34.38         48.86        21.53 o                         
   6  -3  10         68.98         74.21        25.55 o                         
  -6  -2  10        267.74        328.68        44.97 o                         
  -5  -2  10          5.88         15.02        17.89 o                         
  -4  -2  10          5.84         -1.98        15.04 o                         
  -3  -2  10         89.91         77.37        20.28 o                         
  -2  -2  10       1172.51       1156.87        38.58 o                         
  -1  -2  10        117.89        130.16        14.87 o                         
   0  -2  10       1416.98       1348.77        28.92 o                         
   1  -2  10       2658.72       2630.62        50.94 o                         
   2  -2  10        533.12        554.72        26.53 o                         
   3  -2  10         34.15         21.28        19.27 o                         
   4  -2  10          0.45         -2.58        25.70 o                         
   5  -2  10         17.41        -17.15        42.96 o                         
   6  -2  10          0.87          2.74        57.02 o                         
  -6  -1  10         19.79         19.71        20.48 o                         
  -5  -1  10        103.96        117.05        20.42 o                         
  -4  -1  10        656.12        631.65        62.62 o                         
  -3  -1  10         11.93          7.23         7.59 o                         
  -2  -1  10       2369.08       2339.71        45.72 o                         
  -1  -1  10       2404.88       2380.03        39.45 o                         
   0  -1  10         95.27        102.72         9.82 o                         
   1  -1  10        523.95        525.72        17.95 o                         
   2  -1  10        151.05        183.27        28.61 o                         
   3  -1  10         20.67          6.45        15.46 o                         
   4  -1  10         14.49         -5.33        25.90 o                         
   5  -1  10        373.53        391.37        35.73 o                         
   6  -1  10        230.05        161.87        28.11 o                         
  -6   0  10         96.14        109.04        21.94 o                         
  -5   0  10         52.51         65.43        21.68 o                         
  -4   0  10       1856.61       1967.19        66.05 o                         
  -3   0  10       1734.13       1698.42        77.70 o                         
  -2   0  10        127.21        130.12        10.95 o                         
  -1   0  10       2926.67       2743.21        62.71 o                         
   0   0  10         50.16         42.46         8.06 o                         
   1   0  10         29.67         25.19         8.46 o                         
   2   0  10         41.88         10.11         9.19 o                         
   3   0  10        794.74        755.60        27.81 o                         
   4   0  10        343.30        335.24        31.21 o                         
   5   0  10        110.44         73.14        65.85 o                         
   6   0  10        205.26        199.73        47.76 o                         
  -6   1  10        604.78        660.56        48.39 o                         
  -5   1  10        423.64        407.32        46.18 o                         
  -4   1  10        370.71        377.58        38.55 o                         
  -3   1  10       1590.98       1414.76        81.29 o                         
  -2   1  10        121.30        129.82        16.88 o                         
  -1   1  10         53.33         40.35        14.46 o                         
   0   1  10        161.14        147.90        11.08 o                         
   1   1  10       1077.74       1095.56        26.11 o                         
   2   1  10        101.07         88.61        12.44 o                         
   3   1  10        335.30        358.56        21.53 o                         
   4   1  10        696.55        759.71        39.27 o                         
   5   1  10         35.95         13.53        21.08 o                         
  -6   2  10        353.94        357.00        35.37 o                         
  -5   2  10        696.85        775.43        69.06 o                         
  -4   2  10         31.59          0.66        15.71 o                         
  -3   2  10         81.48         40.48        23.69 o                         
  -2   2  10         98.94         70.67        22.49 o                         
  -1   2  10        813.61        833.57        33.78 o                         
   0   2  10          8.28         -7.78         7.78 o                         
   1   2  10       1917.30       1907.89        37.47 o                         
   2   2  10       1113.31       1229.29        37.67 o                         
   3   2  10         37.92         26.04        17.83 o                         
   4   2  10        124.28        158.11        23.70 o                         
   5   2  10         15.25          2.59        25.50 o                         
  -5   3  10         94.61         60.57        34.73 o                         
  -4   3  10         39.37         46.70        26.70 o                         
  -3   3  10        385.90        448.04        77.10 o                         
  -2   3  10        177.53        153.07        28.71 o                         
  -1   3  10       1717.73       1693.74        78.22 o                         
   0   3  10       1101.55       1130.25        28.99 o                         
   1   3  10          2.06         -8.11         8.11 o                         
   2   3  10        531.77        579.47        24.59 o                         
   3   3  10         77.17         82.11        20.14 o                         
   4   3  10         17.29         -1.29        52.80 o                         
  -5   4  10          2.71        -19.94        19.94 o                         
  -4   4  10        138.11        150.58        23.15 o                         
  -3   4  10       1426.59       1541.34        52.22 o                         
  -2   4  10        591.67        613.92        35.68 o                         
  -1   4  10        182.29        163.22        20.15 o                         
   0   4  10        836.90        895.62        26.04 o                         
   1   4  10        118.84        135.86        12.86 o                         
   2   4  10         22.50         -2.02        12.56 o                         
   3   4  10         12.73         -0.54        16.57 o                         
   4   4  10        115.68         69.06        37.74 o                         
  -4   5  10         38.61         63.47        24.83 o                         
  -3   5  10        521.60        541.33        37.17 o                         
  -2   5  10        912.99        981.29        45.11 o                         
  -1   5  10         62.56        106.95        21.08 o                         
   0   5  10         23.77         29.98        14.84 o                         
   1   5  10         12.35         35.62        15.00 o                         
   2   5  10        125.26        110.22        18.02 o                         
  -2   6  10         31.55         51.33        36.54 o                         
  -1   6  10          0.21         -2.29        17.96 o                         
   0   6  10         69.58         61.98        19.84 o                         
  -1  -7  11         22.84         57.48        28.71 o                         
   0  -7  11        203.47        184.73        26.12 o                         
   1  -7  11          4.83         16.85        22.01 o                         
   2  -7  11        273.79        241.71        67.24 o                         
  -3  -6  11          4.07         -1.75        19.87 o                         
  -2  -6  11         70.29         46.52        22.42 o                         
  -1  -6  11          4.63         14.15        20.02 o                         
   0  -6  11        651.39        701.03        36.62 o                         
   1  -6  11        896.67       1025.78        35.77 o                         
   2  -6  11          7.51          2.59        15.51 o                         
   3  -6  11         24.19         20.85        62.04 o                         
  -4  -5  11         28.12         18.09        54.01 o                         
  -3  -5  11         72.71         79.18        17.34 o                         
  -2  -5  11        779.05        851.76        27.68 o                         
  -1  -5  11        681.20        744.13        26.06 o                         
   0  -5  11         19.01         12.11        13.67 o                         
   1  -5  11        528.99        548.35        26.61 o                         
   2  -5  11        329.18        395.04        32.47 o                         
   3  -5  11          0.93        -20.85        21.08 o                         
   4  -5  11         39.77         -4.66        23.55 o                         
  -4  -4  11        428.75        486.13        40.56 o                         
  -3  -4  11        343.08        318.73        32.95 o                         
  -2  -4  11        253.32        235.52        24.82 o                         
  -1  -4  11       1059.16       1132.06        30.54 o                         
   0  -4  11        319.64        276.94        21.01 o                         
   1  -4  11          0.32         10.39        11.77 o                         
   2  -4  11          7.92         16.82        12.72 o                         
   3  -4  11        159.80        126.07        41.36 o                         
   4  -4  11         13.35         -2.02        43.77 o                         
   5  -4  11         94.85         89.92        31.72 o                         
  -5  -3  11         14.27         20.63        21.02 o                         
  -4  -3  11        364.38        403.51        43.77 o                         
  -3  -3  11       1092.21       1248.62        47.13 o                         
  -2  -3  11        212.66        189.32        35.11 o                         
  -1  -3  11         38.33         28.29        11.65 o                         
   0  -3  11          8.72         16.24         9.23 o                         
   1  -3  11        213.52        188.31        15.58 o                         
   2  -3  11          0.27         17.05        11.83 o                         
   3  -3  11        746.67        751.27        42.16 o                         
   4  -3  11        610.96        608.02        39.48 o                         
   5  -3  11          4.50         12.40        24.09 o                         
  -5  -2  11        686.84        655.28        65.23 o                         
  -4  -2  11         10.60          2.41        17.60 o                         
  -3  -2  11        159.68        127.01        19.58 o                         
  -2  -2  11         23.42          3.98         9.72 o                         
  -1  -2  11        380.22        398.24        18.47 o                         
   0  -2  11        621.20        566.10        20.60 o                         
   1  -2  11       1501.79       1505.26        38.09 o                         
   2  -2  11        914.73        920.16        28.50 o                         
   3  -2  11          7.69          7.23        26.90 o                         
   4  -2  11        362.61        398.65        35.00 o                         
   5  -2  11         34.45         66.02        25.76 o                         
  -5  -1  11        222.55        252.50        27.33 o                         
  -4  -1  11         26.81         29.47        16.88 o                         
  -3  -1  11         66.76         63.64        17.89 o                         
  -2  -1  11        251.74        265.78        32.52 o                         
  -1  -1  11       1226.52       1261.47        32.29 o                         
   0  -1  11        929.41        927.10        24.90 o                         
   1  -1  11        461.68        449.92        21.08 o                         
   2  -1  11       1308.65       1318.05        55.95 o                         
   3  -1  11        255.92        322.80        46.58 o                         
   4  -1  11          3.99          8.78        20.15 o                         
   5  -1  11          5.08         -2.22        22.67 o                         
  -5   0  11          4.26         -3.34        20.14 o                         
  -4   0  11        285.07        239.31        25.38 o                         
  -3   0  11       1012.27       1094.77        62.24 o                         
  -2   0  11         31.19         27.18        15.46 o                         
  -1   0  11        758.08        699.11        23.60 o                         
   0   0  11       1544.73       1527.16        36.62 o                         
   1   0  11        134.75        126.84        12.05 o                         
   2   0  11         13.85         -5.79        12.83 o                         
   3   0  11         19.63         41.76        26.90 o                         
   4   0  11         46.09         25.43        20.88 o                         
   5   0  11          0.37        -15.08        45.98 o                         
  -5   1  11        268.94        272.47        29.95 o                         
  -4   1  11          4.38         22.95        16.46 o                         
  -3   1  11       1718.60       1792.50        54.66 o                         
  -2   1  11       1571.00       1637.66        53.80 o                         
  -1   1  11         81.57         82.30        10.82 o                         
   0   1  11        324.11        314.94        22.32 o                         
   1   1  11         19.23         17.80         9.82 o                         
   2   1  11        192.31        150.41        14.43 o                         
   3   1  11         46.32         53.19        24.49 o                         
   4   1  11        280.85        238.33        28.38 o                         
   5   1  11        130.99         85.53        43.77 o                         
  -5   2  11        839.21        836.18        45.14 o                         
  -4   2  11        721.36        704.21        48.18 o                         
  -3   2  11         44.03         19.00        16.00 o                         
  -2   2  11        771.47        787.61        39.03 o                         
  -1   2  11         64.15         63.28        14.23 o                         
   0   2  11         17.07         -0.99        10.59 o                         
   1   2  11        122.04        106.26        12.31 o                         
   2   2  11        711.13        701.15        32.88 o                         
   3   2  11        195.74        174.16        24.11 o                         
   4   2  11         49.98         67.28        23.49 o                         
  -5   3  11         88.35         47.04        24.70 o                         
  -4   3  11        502.26        477.29        36.61 o                         
  -3   3  11         26.61          8.72        31.72 o                         
  -2   3  11         15.11         -6.37        16.10 o                         
  -1   3  11        105.18        117.41        31.32 o                         
   0   3  11        605.03        577.44        19.54 o                         
   1   3  11         67.39         64.53        11.24 o                         
   2   3  11        401.34        374.43        24.71 o                         
   3   3  11        382.30        538.85        40.01 o                         
  -4   4  11          0.38        -22.85        26.90 o                         
  -3   4  11         94.98        131.80        25.30 o                         
  -2   4  11        416.30        349.40        35.61 o                         
  -1   4  11          0.68         21.45        24.49 o                         
   0   4  11        806.48        849.76        33.64 o                         
   1   4  11        507.13        588.68        25.25 o                         
   2   4  11          2.43         13.39        13.36 o                         
  -2   5  11        901.68       1002.91        53.79 o                         
  -1   5  11        399.11        425.70        30.97 o                         
   0   5  11          4.17          2.02        16.77 o                         
   1   5  11        160.17        163.92        22.45 o                         
  -1  -6  12          0.05          6.30        36.34 o                         
   0  -6  12         78.16         85.60        19.95 o                         
   1  -6  12        324.89        361.34        49.59 o                         
  -3  -5  12          7.27         11.39        19.15 o                         
  -2  -5  12         76.80         88.10        15.05 o                         
  -1  -5  12        299.40        319.83        25.73 o                         
   0  -5  12          7.74         18.14        22.07 o                         
   1  -5  12        389.17        428.67        27.89 o                         
   2  -5  12        675.85        868.50        85.53 o                         
   3  -5  12         88.45         35.03        50.79 o                         
  -4  -4  12         75.81         54.21        35.34 o                         
  -3  -4  12         46.72          2.97        20.86 o                         
  -2  -4  12          4.57        -11.51        13.77 o                         
  -1  -4  12        876.72        961.38        29.00 o                         
   0  -4  12        698.65        704.75        28.55 o                         
   1  -4  12         37.44         26.85        13.88 o                         
   2  -4  12        134.47         89.62        21.49 o                         
   3  -4  12         61.79         21.68        31.52 o                         
   4  -4  12          0.36         34.53        39.75 o                         
  -4  -3  12         46.97         62.72        34.33 o                         
  -3  -3  12       1018.55       1127.69        48.13 o                         
  -2  -3  12        571.91        652.54        36.40 o                         
  -1  -3  12         52.30         51.03        13.98 o                         
   0  -3  12        480.74        470.77        32.34 o                         
   1  -3  12        100.11        105.66        15.25 o                         
   2  -3  12          1.54          9.64        44.17 o                         
   3  -3  12         32.12          1.29        20.63 o                         
   4  -3  12        183.15        110.44        28.47 o                         
  -4  -2  12        185.81        162.41        55.01 o                         
  -3  -2  12        178.10        151.62        21.71 o                         
  -2  -2  12        640.90        685.10        56.82 o                         
  -1  -2  12        699.98        680.83        23.87 o                         
   0  -2  12        120.49        103.98        13.08 o                         
   1  -2  12         93.99         81.55        14.45 o                         
   2  -2  12        310.61        360.96        34.68 o                         
   3  -2  12         70.58         37.55        22.85 o                         
   4  -2  12        174.96        203.60        45.15 o                         
  -5  -1  12        249.82        251.90        30.93 o                         
  -4  -1  12        678.48        743.14        40.16 o                         
  -3  -1  12         29.92         32.11        17.54 o                         
  -2  -1  12         75.30         43.19        22.49 o                         
  -1  -1  12        118.69        128.16        12.12 o                         
   0  -1  12        125.52        146.94        12.88 o                         
   1  -1  12         19.01         16.13        12.03 o                         
   2  -1  12        866.61        985.06        48.97 o                         
   3  -1  12        460.01        556.34        69.65 o                         
   4  -1  12         24.24         17.46        44.17 o                         
  -5   0  12          1.22        -20.91        20.91 o                         
  -4   0  12         81.80         53.53        20.34 o                         
  -3   0  12         16.91         22.08        26.30 o                         
  -2   0  12        162.36        154.22        21.44 o                         
  -1   0  12         81.00         48.81        30.52 o                         
   0   0  12       1371.63       1398.43        39.81 o                         
   1   0  12        680.55        753.14        24.64 o                         
   2   0  12         79.46         41.27        23.89 o                         
   3   0  12        293.96        390.59        43.77 o                         
   4   0  12         55.94         92.08        24.00 o                         
  -4   1  12         47.80         36.67        20.67 o                         
  -3   1  12        202.08        165.95        22.38 o                         
  -2   1  12       1391.43       1444.45        51.79 o                         
  -1   1  12        339.61        423.58        48.18 o                         
   0   1  12        233.01        220.33        16.20 o                         
   1   1  12        575.82        628.78        23.72 o                         
   2   1  12         82.52         81.93        27.30 o                         
   3   1  12         13.72         53.21        22.34 o                         
  -4   2  12        317.61        340.91        43.57 o                         
  -3   2  12         63.51         66.01        20.80 o                         
  -2   2  12        692.96        655.90        38.82 o                         
  -1   2  12        943.34       1042.63        42.65 o                         
   0   2  12         81.52         94.24        17.95 o                         
   1   2  12         20.81         -6.97        21.33 o                         
   2   2  12          3.53        -28.11        28.11 o                         
   3   2  12         95.23         62.63        23.55 o                         
  -3   3  12        500.19        457.35        38.47 o                         
  -2   3  12          0.03        -19.44        19.44 o                         
  -1   3  12        151.82        110.53        17.79 o                         
   0   3  12          0.23         36.29        16.27 o                         
   1   3  12         42.99         22.81        24.77 o                         
   2   3  12         26.45        -16.15        16.15 o                         
  -2   4  12          6.75          7.73        21.38 o                         
  -1   4  12          8.51         -0.51        18.84 o                         
   0   4  12         50.00         35.36        18.04 o                         
   0  -5  13          1.86         23.09        17.91 o                         
  -2  -4  13          1.23        -15.40        17.11 o                         
  -1  -4  13         24.23          2.19        25.73 o                         
   0  -4  13       1004.40        957.45        46.27 o                         
   1  -4  13         24.72         31.95        16.67 o                         
   2  -4  13        126.00        148.58        35.13 o                         
  -3  -3  13         57.77         99.66        23.39 o                         
  -2  -3  13        361.00        353.12        28.79 o                         
  -1  -3  13          1.78        -11.87        19.90 o                         
   0  -3  13        232.30        244.72        20.50 o                         
   1  -3  13        859.49        840.50        33.95 o                         
   2  -3  13         54.82         90.13        57.42 o                         
   3  -3  13         24.55         39.22        39.75 o                         
  -3  -2  13         26.88         26.22        21.66 o                         
  -2  -2  13        807.42        892.06        73.68 o                         
  -1  -2  13        576.30        585.76        42.10 o                         
   0  -2  13          2.14          6.83        13.25 o                         
   1  -2  13         83.34         98.90        19.10 o                         
   2  -2  13          0.75        -11.20        19.82 o                         
   3  -2  13          0.09        -15.39        22.25 o                         
  -3  -1  13        398.71        434.36        40.00 o                         
  -2  -1  13         80.72         76.43        27.71 o                         
  -1  -1  13        297.14        247.32        28.96 o                         
   0  -1  13         98.47        109.08        13.93 o                         
   1  -1  13          5.28        -13.80        13.80 o                         
   2  -1  13         26.34         42.09        31.52 o                         
   3  -1  13        381.65        365.96        64.05 o                         
  -3   0  13        488.44        512.91        58.02 o                         
  -2   0  13         50.37         42.93        20.06 o                         
  -1   0  13         31.87         21.94        15.48 o                         
   0   0  13         67.19         31.63        16.92 o                         
   1   0  13        291.62        368.87        44.74 o                         
   2   0  13         11.76          8.29        30.32 o                         
   3   0  13        221.62        243.29        43.37 o                         
  -3   1  13         16.99         -8.31        40.96 o                         
  -2   1  13         78.17         89.05        22.48 o                         
  -1   1  13        209.53        193.51        27.15 o                         
   0   1  13          2.72        -10.48        26.21 o                         
   1   1  13        464.61        448.63        30.32 o                         
   2   1  13        374.98        459.78        38.25 o                         
  -2   2  13         94.97         56.33        21.88 o                         
  -1   2  13        746.87        769.32        44.97 o                         
   0   2  13        467.23        569.84        32.58 o                         
   1   2  13         32.23         20.06        22.34 o                         
  -1  -2  14        491.57        416.73        87.54 o                         
   0  -2  14        121.46        142.09        21.69 o                         
  -1  -1  14        413.49        436.78        42.13 o                         
   0  -1  14        487.83        549.06        36.13 o                         
   1  -1  14         21.70        -32.52        32.52 o                         
  -1   0  14          0.86         40.02        20.38 o                         
   0   0  14         90.64        101.22        21.06 o                         
                                                                                
